# Supplementary material for: Conformational rearrangements in the sensory RcsF/OMP complex mediate signal transduction across the bacterial cell envelope
Source: PLoS Genet. 2023 Jan 27;19(1):e1010601. doi: 10.1371/journal.pgen.1010601 (PMC9907809; doi:10.1371/journal.pgen.1010601)
Supplement: S1 Dataset — Data was collected and analyzed as described in Materials and Methods. “Reads (sum)” represents a sum of non-identical nucleotides reads encoding the same a.a. variant. Stop codon indicated by “*”. “Read fraction” represents a Read Sum normalized by a total nucleotide read count in that NGS sample. “Read fraction” was used for log2[FC] calculations. If the variant was not detected post-selection, we used relative abundance corresponding to 2 reads (below the threshold) to facilitate the log2[FC] calculation. (XLSX) [file pgen.1010601.s024.xlsx]

## Sheet: lac vs glu 11 gen
Change	Original	Location	Substitution	GluR1_reads (sum)	GluR1_reads/fraction	GluR2_reads (sum)	GluR2 reads/fraction	GluR3_reads (sum)	GluR3reads/fraction	lacR1_reads (sum)	lacR1reads/fraction	lacR2_reads (sum)	lacR2 reads/fraction	lacR3_reads (sum)	lacR3 reads/fraction	FC1	FC2	FC3	Log2[FC1]	Log2[FC2]	Log2[FC3]	Log2[FC] average	Log2[FC] SD
R50*	R	50	*	58	0.00040903	38	0.00039377	41	0.000508023	20	0.000141883	4	5.17659e-05	2	2.84515e-05	0.346878	0.131462	0.0560044	-1.5275	-2.92728	-4.15832	-2.87103	1.31631
R50A	R	50	A	80	0.000564179	99	0.00102587	85	0.00105322	107	0.000759075	38	0.000491776	47	0.000667851	1.34545	0.479372	0.634105	0.42809	-1.06078	-0.657207	-0.429966	0.770009
R50C	R	50	C	19	0.000133992	15	0.000155436	19	0.000235425	69	0.000489497	40	0.000517659	15	0.000213144	3.65317	3.33037	0.905357	1.86915	1.73568	-0.143442	1.1538	1.12542
R50D	R	50	D	30	0.000211567	30	0.000310871	31	0.000384115	21	0.000148977	22	0.000284712	4	5.68384e-05	0.704161	0.915853	0.147972	-0.506022	-0.126812	-2.7566	-1.12981	1.42154
R50E	R	50	E	59	0.000416082	45	0.000466307	32	0.000396506	63	0.000446932	13	0.000168239	11	0.000156306	1.07414	0.360791	0.394207	0.103188	-1.47077	-1.34297	-0.903517	0.874171
R50F	R	50	F	36	0.00025388	45	0.000466307	21	0.000260207	60	0.00042565	15	0.000194122	11	0.000156306	1.67657	0.416297	0.600697	0.745517	-1.26432	-0.735291	-0.41803	1.0418
R50G	R	50	G	100	0.000705224	97	0.00100515	90	0.00111517	89	0.00063138	32	0.000414127	42	0.000596803	0.895291	0.412005	0.535166	-0.159571	-1.27927	-0.901941	-0.780259	0.569679
R50H	R	50	H	17	0.000119888	12	0.000124348	18	0.000223035	24	0.00017026	9	0.000116473	12	0.000170515	1.42016	0.936668	0.764523	0.506051	-0.0943908	-0.387367	0.00809757	0.455442
R50I	R	50	I	13	9.16791e-05	20	0.000207247	17	0.000210644	19	0.000134789	3	3.88244e-05	2	2.84515e-05	1.47023	0.187334	0.135069	0.556039	-2.41632	-2.88823	-1.58284	1.86729
R50K	R	50	K	31	0.000218619	39	0.000404133	34	0.000421287	51	0.000361802	39	0.000504717	32	0.000454707	1.65494	1.24889	1.07933	0.72678	0.320647	0.110132	0.385853	0.313453
R50L	R	50	L	134	0.000945	166	0.00172015	132	0.00163559	180	0.00127695	59	0.000763546	47	0.000667851	1.35127	0.443883	0.408325	0.434315	-1.17175	-1.29221	-0.676548	0.96392
R50M	R	50	M	51	0.000359664	28	0.000290146	36	0.000446069	41	0.000290861	23	0.000297654	10	0.000142096	0.808701	1.02587	0.318551	-0.306322	0.0368538	-1.6504	-0.639957	0.891735
R50N	R	50	N	6	4.23134e-05	11	0.000113986	4	4.95632e-05	5	3.54708e-05	4	5.17659e-05	3	4.26288e-05	0.838287	0.454142	0.860089	-0.254483	-1.13878	-0.217442	-0.536903	0.521574
R50P	R	50	P	92	0.000648806	119	0.00123312	117	0.00144972	95	0.000673945	38	0.000491776	34	0.000483126	1.03875	0.398805	0.333254	0.0548449	-1.32624	-1.58531	-0.952235	0.881723
R50Q	R	50	Q	42	0.000296194	49	0.000507756	32	0.000396506	49	0.000347614	23	0.000297654	8	0.000113677	1.1736	0.586214	0.286696	0.230944	-0.770501	-1.8024	-0.780654	1.01671
R50R	R	50	R	98	0.000691119	84	0.000870439	75	0.00092931	157	0.00111378	103	0.00133297	108	0.00153464	1.61156	1.53138	1.65137	0.688462	0.61483	0.723664	0.675652	0.0555364
R50S	R	50	S	92	0.000648806	109	0.0011295	103	0.00127625	146	0.00103575	37	0.000478834	43	0.000611012	1.59639	0.423935	0.478755	0.674814	-1.23808	-1.06264	-0.54197	1.05741
R50T	R	50	T	56	0.000394925	59	0.00061138	61	0.000755839	54	0.000383085	28	0.000362361	25	0.00035524	0.970018	0.592694	0.469994	-0.0439161	-0.754641	-1.08929	-0.629281	0.533841
R50V	R	50	V	127	0.000895634	113	0.00117095	121	0.00149929	182	0.00129114	57	0.000737664	55	0.000781528	1.44159	0.629971	0.521266	0.527661	-0.666642	-0.939908	-0.35963	0.78047
R50W	R	50	W	45	0.000317351	42	0.00043522	49	0.000607149	59	0.000418555	20	0.000258829	16	0.000227353	1.31891	0.59471	0.37446	0.399341	-0.749743	-1.41711	-0.589172	0.918812
R50Y	R	50	Y	27	0.00019041	20	0.000207247	25	0.00030977	16	0.000113507	7	9.05903e-05	6	8.52575e-05	0.596116	0.437112	0.275228	-0.746336	-1.19393	-1.8613	-1.26719	0.56108
I51*	I	51	*	29	0.000204515	39	0.000404133	43	0.000532805	43	0.000305049	2	2.77612e-05	6	8.52575e-05	1.49157	0.0686933	0.160017	0.576835	-3.86369	-2.64371	-1.97685	2.29414
I51A	I	51	A	37	0.000260933	23	0.000238335	32	0.000396506	23	0.000163166	18	0.000232946	11	0.000156306	0.625317	0.977392	0.394207	-0.67734	-0.0329902	-1.34297	-0.684435	0.65502
I51C	I	51	C	33	0.000232724	27	0.000279784	26	0.000322161	25	0.000177354	4	5.17659e-05	5	7.1048e-05	0.762079	0.185021	0.220536	-0.391987	-2.43424	-2.18092	-1.66905	1.1132
I51D	I	51	D	24	0.000169254	37	0.000383408	42	0.000520414	33	0.000234107	6	7.76488e-05	3	4.26288e-05	1.38317	0.202523	0.0819132	0.467983	-2.30384	-3.60976	-1.81521	2.08232
I51E	I	51	E	36	0.00025388	60	0.000621742	46	0.000569977	54	0.000383085	15	0.000194122	7	9.94671e-05	1.50892	0.312223	0.174511	0.593514	-1.67935	-2.51861	-1.20148	1.61016
I51F	I	51	F	25	0.000176306	24	0.000248697	11	0.000136299	39	0.000276672	7	9.05903e-05	13	0.000184725	1.56927	0.36426	1.35529	0.650097	-1.45696	0.438603	-0.122753	1.16029
I51G	I	51	G	225	0.00158675	271	0.0028082	172	0.00213122	201	0.00142593	21	0.000271771	15	0.000213144	0.898644	0.0967775	0.10001	-0.154178	-3.36918	-3.32178	-2.28171	1.84265
I51H	I	51	H	21	0.000148097	30	0.000310871	25	0.00030977	8	5.67533e-05	2	2.77612e-05	2	2.84515e-05	0.383217	0.0893013	0.0918472	-1.38377	-3.48518	-3.44462	-2.77119	1.20171
I51K	I	51	K	34	0.000239776	50	0.000518119	32	0.000396506	36	0.00025539	3	3.88244e-05	2	2.84515e-05	1.06512	0.0749334	0.0717556	0.0910135	-3.73825	-3.80076	-2.48267	2.22909
I51L	I	51	L	142	0.00100142	135	0.00139892	69	0.000854966	287	0.00203602	238	0.00308007	223	0.00316874	2.03314	2.20175	3.70628	1.02371	1.13865	1.88997	1.35078	0.470479
I51M	I	51	M	28	0.000197463	48	0.000497394	45	0.000557586	65	0.00046112	45	0.000582366	41	0.000582593	2.33523	1.17083	1.04485	1.22356	0.227537	0.0632939	0.504798	0.627863
I51N	I	51	N	8	5.64179e-05	15	0.000155436	23	0.000284989	5	3.54708e-05	9	0.000116473	2	2.84515e-05	0.628716	0.749334	0.0998339	-0.669521	-0.416319	-3.32433	-1.47006	1.61083
I51P	I	51	P	67	0.0004725	67	0.000694279	68	0.000842575	46	0.000326331	3	3.88244e-05	2	2.84515e-05	0.690649	0.0559205	0.0337674	-0.533976	-4.16048	-4.88823	-3.19423	2.3324
I51Q	I	51	Q	30	0.000211567	52	0.000538843	27	0.000334552	44	0.000312143	13	0.000168239	4	5.68384e-05	1.47539	0.312223	0.169894	0.561092	-1.67935	-2.55729	-1.22518	1.60804
I51R	I	51	R	128	0.000902686	151	0.00156472	129	0.00159841	117	0.000830017	6	7.76488e-05	5	7.1048e-05	0.919497	0.0496248	0.044449	-0.121084	-4.3328	-4.4917	-2.98186	2.47878
I51S	I	51	S	72	0.000507761	113	0.00117095	61	0.000755839	66	0.000468215	11	0.000142356	12	0.000170515	0.922116	0.121573	0.225597	-0.11698	-3.0401	-2.14818	-1.76842	1.49811
I51T	I	51	T	25	0.000176306	17	0.00017616	12	0.00014869	23	0.000163166	16	0.000207063	12	0.000170515	0.925469	1.17543	1.14679	-0.111743	0.233184	0.197595	0.106345	0.189706
I51V	I	51	V	79	0.000557127	95	0.000984425	47	0.000582368	163	0.00115635	120	0.00155298	113	0.00160568	2.07556	1.57755	2.75716	1.0535	0.657682	1.46319	1.05812	0.402772
I51W	I	51	W	62	0.000437239	79	0.000818627	63	0.000780621	84	0.00059591	20	0.000258829	11	0.000156306	1.36289	0.316175	0.200232	0.446672	-1.66121	-2.32025	-1.17826	1.4453
I51Y	I	51	Y	20	0.000141045	20	0.000207247	15	0.000185862	16	0.000113507	12	0.000155298	8	0.000113677	0.804756	0.749334	0.611619	-0.313377	-0.416319	-0.709296	-0.479664	0.20542
Y52*	Y	52	*	41	0.000289142	49	0.000507756	43	0.000532805	39	0.000276672	4	5.17659e-05	3	4.26288e-05	0.956874	0.10195	0.0800083	-0.0635985	-3.29406	-3.64371	-2.33379	1.9738
Y52A	Y	52	A	90	0.000634701	105	0.00108805	78	0.000966483	87	0.000617192	12	0.000155298	23	0.000326821	0.972413	0.14273	0.338155	-0.0403583	-2.80864	-1.56425	-1.47108	1.38649
Y52C	Y	52	C	34	0.000239776	53	0.000549206	31	0.000384115	37	0.000262484	2	2.77612e-05	2	2.84515e-05	1.0947	0.0505479	0.0740703	0.130542	-4.3062	-3.75496	-2.64354	2.41819
Y52D	Y	52	D	36	0.00025388	48	0.000497394	36	0.000446069	30	0.000212825	2	2.77612e-05	2	2.84515e-05	0.838287	0.0558133	0.0637828	-0.254483	-4.16325	-3.97069	-2.79614	2.20324
Y52E	Y	52	E	79	0.000557127	96	0.000994788	96	0.00118952	69	0.000489497	8	0.000103532	6	8.52575e-05	0.87861	0.104074	0.0716741	-0.186705	-3.26432	-3.8024	-2.41781	1.95083
Y52F	Y	52	F	46	0.000324403	42	0.00043522	37	0.00045846	110	0.000780358	92	0.00119061	82	0.00116519	2.40552	2.73566	2.54152	1.26635	1.45189	1.34569	1.35464	0.0930944
Y52G	Y	52	G	254	0.00179127	267	0.00276675	230	0.00284989	174	0.00123438	3	3.88244e-05	13	0.000184725	0.689112	0.0140325	0.0648183	-0.53719	-6.15509	-3.94746	-3.54658	2.83032
Y52H	Y	52	H	38	0.000267985	36	0.000373045	19	0.000235425	38	0.000269578	9	0.000116473	13	0.000184725	1.00594	0.312223	0.784642	0.00855129	-1.67935	-0.349893	-0.673565	0.889285
Y52I	Y	52	I	15	0.000105784	17	0.00017616	17	0.000210644	28	0.000198637	7	9.05903e-05	4	5.68384e-05	1.87776	0.514249	0.269832	0.909016	-0.959461	-1.88987	-0.646771	1.4254
Y52K	Y	52	K	47	0.000331455	56	0.000580293	41	0.000508023	35	0.000248296	6	7.76488e-05	2	2.84515e-05	0.749108	0.13381	0.0560044	-0.416755	-2.90175	-4.15832	-2.49227	1.90409
Y52L	Y	52	L	195	0.00137519	261	0.00270458	164	0.00203209	393	0.00278801	194	0.00251064	203	0.00288455	2.02737	0.928294	1.4195	1.01961	-0.107346	0.505379	0.472546	0.564193
Y52M	Y	52	M	44	0.000310298	74	0.000766816	43	0.000532805	135	0.000957712	103	0.00133297	102	0.00144938	3.08642	1.73832	2.72028	1.62594	0.797694	1.44376	1.28913	0.435233
Y52N	Y	52	N	20	0.000141045	15	0.000155436	13	0.00016108	12	8.51299e-05	2	2.77612e-05	2	2.84515e-05	0.603567	0.178603	0.176629	-0.728414	-2.48518	-2.5012	-1.90493	1.01892
Y52P	Y	52	P	161	0.00113541	207	0.00214501	141	0.0017471	173	0.00122729	10	0.000129415	2	2.84515e-05	1.08092	0.0603329	0.016285	0.112263	-4.05091	-5.94032	-3.29299	3.09665
Y52Q	Y	52	Q	106	0.000747537	107	0.00110877	83	0.00102844	81	0.000574627	8	0.000103532	7	9.94671e-05	0.768694	0.093375	0.0967168	-0.379519	-3.42082	-3.37009	-2.39014	1.74144
Y52R	Y	52	R	221	0.00155854	328	0.00339886	259	0.00320922	256	0.00181611	81	0.00104826	90	0.00127886	1.16526	0.308415	0.398497	0.220649	-1.69706	-1.32736	-0.934589	1.0174
Y52S	Y	52	S	157	0.0011072	151	0.00156472	153	0.00189579	130	0.000922241	14	0.000181181	7	9.94671e-05	0.832948	0.115791	0.0524673	-0.263702	-3.1104	-4.25244	-2.54218	2.05418
Y52T	Y	52	T	50	0.000352612	81	0.000839352	41	0.000508023	52	0.000368896	12	0.000155298	15	0.000213144	1.04618	0.185021	0.419556	0.0651348	-2.43424	-1.25307	-1.20739	1.25031
Y52V	Y	52	V	171	0.00120593	200	0.00207247	152	0.0018834	191	0.00135498	46	0.000595307	38	0.000539964	1.1236	0.287245	0.286696	0.168128	-1.79965	-1.8024	-1.14464	1.13689
Y52W	Y	52	W	71	0.000500709	82	0.000849715	47	0.000582368	85	0.000603004	21	0.000271771	8	0.000113677	1.2043	0.319838	0.195197	0.268195	-1.64459	-2.35699	-1.24446	1.35756
T53*	T	53	*	43	0.000303246	60	0.000621742	52	0.000644322	38	0.000269578	5	6.47073e-05	2	2.84515e-05	0.888975	0.104074	0.0441573	-0.169786	-3.26432	-4.5012	-2.6451	2.23111
T53A	T	53	A	113	0.000796903	111	0.00115022	85	0.00105322	198	0.00140464	113	0.00146239	139	0.00197513	1.76263	1.27139	1.87533	0.817729	0.34641	0.907145	0.690428	0.301264
T53C	T	53	C	6	4.23134e-05	14	0.000145073	8	9.91264e-05	18	0.000127695	4	5.17659e-05	2	2.84515e-05	3.01783	0.356826	0.287023	1.59351	-1.48671	-1.80076	-0.564653	1.87561
T53D	T	53	D	30	0.000211567	24	0.000248697	29	0.000359333	36	0.00025539	17	0.000220005	11	0.000156306	1.20713	0.884631	0.434987	0.271586	-0.176853	-1.20095	-0.368741	0.754791
T53E	T	53	E	62	0.000437239	52	0.000538843	59	0.000731058	185	0.00131242	69	0.000892961	60	0.000852575	3.00161	1.65718	1.16622	1.58574	0.728731	0.221843	0.845437	0.689396
T53F	T	53	F	5	3.52612e-05	4	4.14495e-05	5	6.1954e-05	311	0.00220628	313	0.00405068	245	0.00348135	62.5698	97.7257	56.1925	5.96739	6.61067	5.8123	6.13012	0.423326
T53G	T	53	G	121	0.000853321	157	0.00162689	90	0.00111517	365	0.00258937	246	0.0031836	222	0.00315453	3.03446	1.95686	2.82874	1.60144	0.96854	1.50016	1.35671	0.33996
T53H	T	53	H	9	6.34701e-05	22	0.000227972	10	0.000123908	60	0.00042565	26	0.000336478	26	0.000369449	6.7063	1.47596	2.98164	2.74552	0.561655	1.57611	1.62776	1.09285
T53I	T	53	I	12	8.46268e-05	10	0.000103624	4	4.95632e-05	10	7.09416e-05	5	6.47073e-05	7	9.94671e-05	0.838287	0.624445	2.00687	-0.254483	-0.679353	1.00495	0.0237045	0.875934
T53K	T	53	K	53	0.000373769	41	0.000424857	29	0.000359333	92	0.000652663	110	0.00142356	104	0.0014778	1.74617	3.35068	4.11261	0.804193	1.74445	2.04005	1.52957	0.645345
T53L	T	53	L	70	0.000493657	88	0.000911889	68	0.000842575	155	0.00109959	103	0.00133297	79	0.00112256	2.22745	1.46177	1.33229	1.15539	0.547716	0.413913	0.705674	0.395172
T53M	T	53	M	24	0.000169254	22	0.000227972	27	0.000334552	52	0.000368896	45	0.000582366	28	0.000397869	2.17955	2.55455	1.18926	1.12403	1.35307	0.250062	0.909053	0.582079
T53N	T	53	N	18	0.00012694	13	0.000134711	6	7.43448e-05	17	0.000120601	13	0.000168239	7	9.94671e-05	0.950059	1.24889	1.33792	-0.0739109	0.320647	0.419987	0.222241	0.261241
T53P	T	53	P	67	0.0004725	104	0.00107769	54	0.000669104	97	0.000688134	50	0.000647073	35	0.000497336	1.45637	0.600428	0.743287	0.542375	-0.735937	-0.428009	-0.20719	0.667151
T53Q	T	53	Q	53	0.000373769	55	0.00056993	47	0.000582368	111	0.000787452	40	0.000517659	46	0.000653641	2.10679	0.908284	1.12239	1.07505	-0.138785	0.166568	0.36761	0.631395
T53R	T	53	R	87	0.000613545	84	0.000870439	72	0.000892138	484	0.00343357	555	0.00718251	444	0.00630906	5.59629	8.2516	7.07184	2.48447	3.04467	2.82209	2.78374	0.282062
T53S	T	53	S	82	0.000578283	89	0.000922251	69	0.000854966	163	0.00115635	113	0.00146239	87	0.00123623	1.99962	1.58567	1.44595	0.999727	0.665092	0.532014	0.732278	0.240986
T53T	T	53	T	82	0.000578283	98	0.00101551	65	0.000805402	181	0.00128404	133	0.00172121	116	0.00164831	2.22044	1.69492	2.04657	1.15085	0.761219	1.03321	0.981758	0.199844
T53V	T	53	V	40	0.000282089	63	0.000652829	50	0.00061954	126	0.000893864	91	0.00117767	51	0.000724689	3.16873	1.80395	1.16972	1.6639	0.851161	0.226164	0.913743	0.72091
T53W	T	53	W	29	0.000204515	43	0.000445582	35	0.000433678	1146	0.00812991	1235	0.0159827	1166	0.0165684	39.7522	35.8693	38.2043	5.31296	5.16468	5.25566	5.24443	0.0747773
T53Y	T	53	Y	9	6.34701e-05	14	0.000145073	12	0.00014869	642	0.00455445	806	0.0104308	610	0.00866785	71.7574	71.9004	58.2949	6.16506	6.16793	5.8653	6.06609	0.1739
N54*	N	54	*	27	0.00019041	36	0.000373045	15	0.000185862	23	0.000163166	2	2.77612e-05	2	2.84515e-05	0.856916	0.0744177	0.153079	-0.222774	-3.74821	-2.70765	-2.22621	1.81136
N54A	N	54	A	71	0.000500709	70	0.000725366	51	0.000631931	82	0.000581721	39	0.000504717	33	0.000468917	1.1618	0.69581	0.742037	0.216356	-0.523234	-0.430436	-0.245771	0.402895
N54C	N	54	C	18	0.00012694	36	0.000373045	22	0.000272598	18	0.000127695	4	5.17659e-05	6	8.52575e-05	1.00594	0.138766	0.31276	0.00855129	-2.84928	-1.67687	-1.50587	1.43657
N54D	N	54	D	19	0.000133992	11	0.000113986	9	0.000111517	7	4.96591e-05	8	0.000103532	4	5.68384e-05	0.370611	0.908284	0.509682	-1.43202	-0.138785	-0.97233	-0.847712	0.655563
N54E	N	54	E	30	0.000211567	40	0.000414495	43	0.000532805	334	0.00236945	226	0.00292477	234	0.00332504	11.1995	7.05623	6.24064	3.48536	2.8189	2.6417	2.98199	0.444852
N54F	N	54	F	11	7.75746e-05	28	0.000290146	13	0.00016108	14	9.93183e-05	11	0.000142356	8	0.000113677	1.28029	0.490635	0.705714	0.356475	-1.02728	-0.502845	-0.391216	0.698597
N54G	N	54	G	194	0.00136813	271	0.0028082	113	0.00140016	465	0.00329878	254	0.00328713	252	0.00358082	2.41116	1.17055	2.55743	1.26973	0.227182	1.3547	0.950535	0.62788
N54H	N	54	H	16	0.000112836	35	0.000362683	22	0.000272598	36	0.00025539	26	0.000336478	25	0.00035524	2.26338	0.927747	1.30316	1.17848	-0.108197	0.38202	0.4841	0.649382
N54I	N	54	I	26	0.000183358	13	0.000134711	14	0.000173471	18	0.000127695	10	0.000129415	6	8.52575e-05	0.696423	0.960685	0.491479	-0.521963	-0.0578649	-1.0248	-0.534875	0.483596
N54K	N	54	K	26	0.000183358	36	0.000373045	38	0.000470851	65	0.00046112	44	0.000569424	22	0.000312611	2.51486	1.52642	0.663928	1.33048	0.610153	-0.590901	0.449911	0.970662
N54L	N	54	L	119	0.000839216	129	0.00133675	88	0.00109039	175	0.00124148	63	0.000815312	62	0.000880995	1.47933	0.609923	0.807962	0.564945	-0.713301	-0.30764	-0.151999	0.653181
N54M	N	54	M	24	0.000169254	25	0.000259059	20	0.000247816	35	0.000248296	18	0.000232946	26	0.000369449	1.467	0.899201	1.49082	0.552872	-0.153284	0.576107	0.325231	0.41457
N54P	N	54	P	73	0.000514813	79	0.000818627	80	0.000991264	77	0.00054625	13	0.000168239	6	8.52575e-05	1.06107	0.205514	0.0860089	0.0855133	-2.28269	-3.53937	-1.91218	1.84063
N54Q	N	54	Q	34	0.000239776	31	0.000321234	26	0.000322161	66	0.000468215	31	0.000401185	28	0.000397869	1.95272	1.24889	1.235	0.965483	0.320647	0.30451	0.530213	0.377041
N54R	N	54	R	102	0.000719328	153	0.00158544	99	0.00122669	281	0.00199346	176	0.0022777	185	0.00262877	2.77128	1.43663	2.14298	1.47055	0.52269	1.09962	1.03095	0.477647
N54S	N	54	S	52	0.000366716	61	0.000632105	41	0.000508023	108	0.000766169	82	0.0010612	64	0.000909414	2.08927	1.67884	1.7901	1.063	0.747461	0.840043	0.883501	0.162196
N54T	N	54	T	37	0.000260933	48	0.000497394	24	0.000297379	83	0.000588815	40	0.000517659	23	0.000326821	2.25658	1.04074	1.099	1.17414	0.0576123	0.136194	0.455981	0.623181
N54V	N	54	V	91	0.000641753	104	0.00107769	82	0.00101605	140	0.000993183	42	0.000543542	33	0.000468917	1.54761	0.50436	0.461511	0.63004	-0.987476	-1.11556	-0.491	0.972959
N54W	N	54	W	25	0.000176306	45	0.000466307	21	0.000260207	37	0.000262484	18	0.000232946	20	0.000284192	1.4888	0.499556	1.09218	0.574148	-1.00128	0.127206	-0.0999757	0.811913
N54Y	N	54	Y	31	0.000218619	7	7.25366e-05	8	9.91264e-05	20	0.000141883	8	0.000103532	7	9.94671e-05	0.648997	1.4273	1.00344	-0.623717	0.513292	0.00494996	-0.0351584	0.569564
A55*	A	55	*	11	7.75746e-05	15	0.000155436	18	0.000223035	23	0.000163166	2	2.77612e-05	2	2.84515e-05	2.10334	0.178603	0.127566	1.07268	-2.48518	-2.97069	-1.46106	2.20767
A55A	A	55	A	79	0.000557127	94	0.000974063	45	0.000557586	121	0.000858393	99	0.00128121	86	0.00122202	1.54075	1.31532	2.19163	0.623634	0.395414	1.13201	0.717018	0.377071
A55C	A	55	C	20	0.000141045	20	0.000207247	25	0.00030977	23	0.000163166	2	2.77612e-05	2	2.84515e-05	1.15684	0.133952	0.0918472	0.210185	-2.90021	-3.44462	-2.04488	1.97182
A55D	A	55	D	22	0.000155149	34	0.000352321	25	0.00030977	39	0.000276672	2	2.77612e-05	3	4.26288e-05	1.78327	0.0787953	0.137614	0.834522	-3.66575	-2.8613	-1.89751	2.39995
A55E	A	55	E	40	0.000282089	39	0.000404133	36	0.000446069	38	0.000269578	2	2.77612e-05	2	2.84515e-05	0.955648	0.0686933	0.0637828	-0.0654493	-3.86369	-3.97069	-2.63327	2.22445
A55F	A	55	F	23	0.000162201	18	0.000186523	10	0.000123908	11	7.80358e-05	2	2.77612e-05	2	2.84515e-05	0.481104	0.148835	0.229618	-1.05558	-2.74821	-2.12269	-1.97549	0.855862
A55G	A	55	G	138	0.000973209	104	0.00107769	120	0.0014869	144	0.00102156	13	0.000168239	4	5.68384e-05	1.04968	0.156111	0.0382262	0.0699518	-2.67935	-4.7093	-2.43957	2.39863
A55H	A	55	H	49	0.00034556	55	0.00056993	38	0.000470851	36	0.00025539	6	7.76488e-05	2	2.84515e-05	0.739062	0.136243	0.0604258	-0.436234	-2.87575	-4.04869	-2.45356	1.84286
A55I	A	55	I	6	4.23134e-05	6	6.21742e-05	4	4.95632e-05	296	0.00209987	432	0.00559071	376	0.00534281	49.6266	89.9201	107.798	5.63304	6.49057	6.75218	6.29193	0.585417
A55K	A	55	K	27	0.00019041	31	0.000321234	23	0.000284989	14	9.93183e-05	3	3.88244e-05	2	2.84515e-05	0.521601	0.12086	0.0998339	-0.938981	-3.04859	-3.32433	-2.4373	1.30488
A55L	A	55	L	89	0.000627649	96	0.000994788	58	0.000718667	403	0.00285895	457	0.00591425	376	0.00534281	4.55501	5.94524	7.43433	2.18745	2.57173	2.8942	2.55113	0.353825
A55M	A	55	M	21	0.000148097	25	0.000259059	20	0.000247816	14	9.93183e-05	3	3.88244e-05	6	8.52575e-05	0.67063	0.149867	0.344036	-0.576411	-2.73825	-1.53937	-1.61801	1.08306
A55N	A	55	N	14	9.87313e-05	10	0.000103624	6	7.43448e-05	8	5.67533e-05	2	2.77612e-05	2	2.84515e-05	0.574826	0.267904	0.382697	-0.798804	-1.90021	-1.38573	-1.36158	0.551101
A55P	A	55	P	134	0.000945	161	0.00166834	83	0.00102844	249	0.00176645	207	0.00267888	162	0.00230195	1.86926	1.60572	2.2383	0.902464	0.683217	1.16241	0.916029	0.239882
A55Q	A	55	Q	116	0.000818059	134	0.00138856	102	0.00126386	91	0.000645569	7	9.05903e-05	2	2.84515e-05	0.789146	0.0652405	0.0225116	-0.341635	-3.93809	-5.47319	-3.25097	2.63388
A55R	A	55	R	203	0.0014316	262	0.00271494	196	0.0024286	173	0.00122729	5	6.47073e-05	6	8.52575e-05	0.857283	0.0238338	0.0351057	-0.222156	-5.39085	-4.83215	-3.48172	2.83665
A55S	A	55	S	73	0.000514813	74	0.000766816	72	0.000892138	65	0.00046112	5	6.47073e-05	4	5.68384e-05	0.895704	0.0843845	0.0637103	-0.158905	-3.56688	-3.97233	-2.56604	2.09447
A55T	A	55	T	74	0.000521865	71	0.000735728	61	0.000755839	89	0.00063138	14	0.000181181	14	0.000198934	1.20985	0.24626	0.263197	0.274831	-2.02175	-1.92579	-1.22423	1.29911
A55V	A	55	V	32	0.000225672	45	0.000466307	33	0.000408897	2624	0.0186151	2846	0.0368314	2608	0.0370586	82.4875	78.9854	90.6308	6.3661	6.30351	6.50193	6.39052	0.101435
A55W	A	55	W	36	0.00025388	35	0.000362683	25	0.00030977	37	0.000262484	2	2.77612e-05	3	4.26288e-05	1.03389	0.076544	0.137614	0.0480797	-3.70757	-2.8613	-2.1736	1.97001
A55Y	A	55	Y	8	5.64179e-05	7	7.25366e-05	10	0.000123908	7	4.96591e-05	2	2.77612e-05	2	2.84515e-05	0.880202	0.38272	0.229618	-0.184094	-1.38564	-2.12269	-1.23081	0.97853
E56*	E	56	*	33	0.000232724	19	0.000196885	10	0.000123908	15	0.000106412	2	2.77612e-05	4	5.68384e-05	0.457248	0.141002	0.458714	-1.12895	-2.82621	-1.12433	-1.69317	0.98125
E56A	E	56	A	63	0.000444291	89	0.000922251	82	0.00101605	124	0.000879676	40	0.000517659	44	0.000625222	1.97996	0.561299	0.615348	0.985468	-0.833159	-0.700525	-0.182739	1.01387
E56C	E	56	C	14	9.87313e-05	9	9.32613e-05	11	0.000136299	4	2.83766e-05	5	6.47073e-05	3	4.26288e-05	0.287413	0.693828	0.31276	-1.7988	-0.52735	-1.67687	-1.33434	0.70153
E56D	E	56	D	23	0.000162201	14	0.000145073	18	0.000223035	17	0.000120601	4	5.17659e-05	7	9.94671e-05	0.743524	0.356826	0.445972	-0.427548	-1.48671	-1.16498	-1.02641	0.543006
E56E	E	56	E	38	0.000267985	26	0.000269422	37	0.00045846	67	0.000475309	68	0.00088002	45	0.000639432	1.77364	3.26633	1.39474	0.826713	1.70767	0.479995	1.00479	0.632915
E56F	E	56	F	3	2.11567e-05	10	0.000103624	13	0.00016108	2	1.50273e-05	2	2.77612e-05	2	2.84515e-05	0.710286	0.267904	0.176629	-0.493528	-1.90021	-2.5012	-1.63165	1.03043
E56G	E	56	G	252	0.00177716	315	0.00326415	294	0.0036429	316	0.00224175	79	0.00102238	56	0.000795737	1.26142	0.313214	0.218435	0.335052	-1.67478	-2.19472	-1.17815	1.33601
E56I	E	56	I	6	4.23134e-05	9	9.32613e-05	6	7.43448e-05	9	6.38474e-05	13	0.000168239	4	5.68384e-05	1.50892	1.80395	0.764523	0.593514	0.851161	-0.387367	0.352436	0.653512
E56K	E	56	K	28	0.000197463	24	0.000248697	27	0.000334552	10	7.09416e-05	7	9.05903e-05	3	4.26288e-05	0.359266	0.36426	0.127421	-1.47688	-1.45696	-2.97233	-1.96872	0.869207
E56L	E	56	L	54	0.000380821	68	0.000704641	63	0.000780621	63	0.000446932	10	0.000129415	9	0.000127886	1.1736	0.18366	0.163826	0.230944	-2.44489	-2.60976	-1.6079	1.59462
E56M	E	56	M	10	7.05224e-05	28	0.000290146	34	0.000421287	20	0.000141883	9	0.000116473	6	8.52575e-05	2.01189	0.401429	0.202374	1.00855	-1.31678	-2.30491	-0.871046	1.70111
E56N	E	56	N	4	2.82089e-05	14	0.000145073	14	0.000173471	11	7.80358e-05	3	3.88244e-05	2	2.84515e-05	2.76635	0.267619	0.164013	1.46798	-1.90175	-2.60812	-1.01396	2.17825
E56P	E	56	P	29	0.000204515	25	0.000259059	42	0.000520414	34	0.000241201	13	0.000168239	12	0.000170515	1.17938	0.649423	0.327653	0.238033	-0.62277	-1.60976	-0.664832	0.924614
E56Q	E	56	Q	18	0.00012694	22	0.000227972	18	0.000223035	26	0.000184448	3	3.88244e-05	5	7.1048e-05	1.45303	0.170303	0.318551	0.539066	-2.55382	-1.6504	-1.22172	1.59038
E56R	E	56	R	150	0.00105784	173	0.00179269	176	0.00218078	185	0.00131242	44	0.000569424	35	0.000497336	1.24067	0.317637	0.228054	0.311114	-1.65455	-2.13255	-1.15866	1.29511
E56S	E	56	S	37	0.000260933	60	0.000621742	40	0.000495632	49	0.000347614	10	0.000129415	9	0.000127886	1.3322	0.208148	0.258027	0.413808	-2.26432	-1.95441	-1.26831	1.46497
E56T	E	56	T	27	0.00019041	51	0.000528481	50	0.00061954	93	0.000659757	29	0.000375303	17	0.000241563	3.46492	0.710153	0.389907	1.79282	-0.493798	-1.3588	-0.0199244	1.62837
E56V	E	56	V	92	0.000648806	73	0.000756453	89	0.00110278	182	0.00129114	160	0.00207063	138	0.00196092	1.99002	2.73729	1.77816	0.992784	1.45275	0.830386	1.09197	0.322821
E56W	E	56	W	56	0.000394925	46	0.000476669	49	0.000607149	32	0.000227013	20	0.000258829	14	0.000198934	0.574826	0.542996	0.327653	-0.798804	-0.880987	-1.60976	-1.09652	0.446377
E57*	E	57	*	53	0.000373769	62	0.000642467	25	0.00030977	39	0.000276672	2	2.77612e-05	2	2.84515e-05	0.740224	0.0432103	0.0918472	-0.433967	-4.53248	-3.44462	-2.80369	2.1231
E57A	E	57	A	57	0.000401977	76	0.00078754	29	0.000359333	144	0.00102156	134	0.00173416	197	0.00279929	2.54133	2.20199	7.79023	1.34559	1.13881	2.96167	1.81535	0.998105
E57C	E	57	C	38	0.000267985	40	0.000414495	24	0.000297379	47	0.000333426	14	0.000181181	7	9.94671e-05	1.2442	0.437112	0.334479	0.315213	-1.19393	-1.58001	-0.819575	1.00154
E57D	E	57	D	46	0.000324403	64	0.000663192	23	0.000284989	141	0.00100028	134	0.00173416	109	0.00154885	3.08344	2.61486	5.43476	1.62454	1.38674	2.44222	1.81783	0.553653
E57E	E	57	E	79	0.000557127	62	0.000642467	34	0.000421287	99	0.000702322	60	0.000776488	81	0.00115098	1.26061	1.2086	2.73205	0.334127	0.273341	1.44998	0.685817	0.662484
E57F	E	57	F	11	7.75746e-05	11	0.000113986	6	7.43448e-05	19	0.000134789	12	0.000155298	10	0.000142096	1.73754	1.36243	1.91131	0.797047	0.446178	0.934561	0.725928	0.251839
E57G	E	57	G	144	0.00101552	174	0.00180305	56	0.000693885	541	0.00383794	403	0.00521541	373	0.00530018	3.77928	2.89254	7.63841	1.91811	1.53234	2.93327	2.12791	0.723646
E57H	E	57	H	31	0.000218619	40	0.000414495	13	0.00016108	124	0.000879676	116	0.00150121	122	0.00173357	4.02378	3.62178	10.7621	2.00855	1.8567	3.42789	2.43105	0.866625
E57I	E	57	I	37	0.000260933	38	0.00039377	20	0.000247816	22	0.000156072	5	6.47073e-05	4	5.68384e-05	0.598129	0.164328	0.229357	-0.74147	-2.60535	-2.12433	-1.82372	0.967621
E57K	E	57	K	57	0.000401977	50	0.000518119	14	0.000173471	141	0.00100028	115	0.00148827	141	0.00200355	2.48839	2.87245	11.5498	1.31521	1.52228	3.52979	2.12243	1.2232
E57L	E	57	L	164	0.00115657	203	0.00210356	81	0.00100366	329	0.00233398	192	0.00248476	140	0.00198934	2.01802	1.18122	1.9821	1.01294	0.240273	0.987028	0.746748	0.438811
E57M	E	57	M	40	0.000282089	56	0.000580293	26	0.000322161	134	0.000950618	150	0.00194122	101	0.00143517	3.36992	3.34524	4.45482	1.75271	1.74211	2.15537	1.8834	0.235593
E57N	E	57	N	27	0.00019041	52	0.000538843	12	0.00014869	170	0.00120601	159	0.00205769	146	0.0020746	6.33373	3.81872	13.9526	2.66305	1.93309	3.80246	2.79953	0.942127
E57P	E	57	P	247	0.0017419	316	0.00327451	121	0.00149929	317	0.00224885	91	0.00117767	89	0.00126465	1.29103	0.359649	0.843503	0.368523	-1.47534	-0.245535	-0.450784	0.93891
E57Q	E	57	Q	36	0.00025388	26	0.000269422	12	0.00014869	214	0.00151815	217	0.0028083	231	0.00328242	5.97978	10.4234	22.0756	2.58009	3.38176	4.46438	3.47541	0.945629
E57R	E	57	R	141	0.000994365	204	0.00211392	59	0.000731058	584	0.00414299	527	0.00682015	522	0.00741741	4.16647	3.2263	10.1461	2.05882	1.68988	3.34286	2.36385	0.867679
E57S	E	57	S	143	0.00100847	161	0.00166834	66	0.000817793	544	0.00385922	483	0.00625073	504	0.00716163	3.82681	3.74667	8.75727	1.93614	1.90561	3.13048	2.32408	0.698533
E57T	E	57	T	115	0.000811007	123	0.00127457	62	0.00076823	200	0.00141883	85	0.00110002	48	0.00068206	1.74947	0.863054	0.887834	0.806917	-0.212477	-0.171639	0.140934	0.57712
E57V	E	57	V	57	0.000401977	77	0.000797903	29	0.000359333	67	0.000475309	6	7.76488e-05	14	0.000198934	1.18243	0.0973161	0.55362	0.24175	-3.36118	-0.853031	-1.32415	1.84709
E57W	E	57	W	58	0.00040903	77	0.000797903	30	0.000371724	100	0.000709416	65	0.000841195	27	0.000383659	1.73439	1.05426	1.03211	0.794426	0.076228	0.0455919	0.305415	0.423773
E57Y	E	57	Y	18	0.00012694	23	0.000238335	8	9.91264e-05	49	0.000347614	26	0.000336478	22	0.000312611	2.73841	1.41179	3.15366	1.45334	0.497524	1.65703	1.20263	0.619073
L58*	L	58	*	65	0.000458395	71	0.000735728	72	0.000892138	59	0.000418555	5	6.47073e-05	7	9.94671e-05	0.913088	0.08795	0.111493	-0.131173	-3.50717	-3.16498	-2.26777	1.85824
L58A	L	58	A	79	0.000557127	70	0.000725366	59	0.000731058	60	0.00042565	2	2.77612e-05	4	5.68384e-05	0.764009	0.038272	0.0777481	-0.388339	-4.70757	-3.68505	-2.92698	2.25719
L58C	L	58	C	46	0.000324403	30	0.000310871	34	0.000421287	19	0.000134789	2	2.77612e-05	2	2.84515e-05	0.415499	0.0893013	0.0675347	-1.26708	-3.48518	-3.88823	-2.88016	1.41143
L58D	L	58	D	7	4.93657e-05	17	0.00017616	5	6.1954e-05	8	5.67533e-05	2	2.77612e-05	2	2.84515e-05	1.14965	0.157591	0.459236	0.201196	-2.66575	-1.12269	-1.19575	1.43487
L58E	L	58	E	59	0.000416082	64	0.000663192	65	0.000805402	40	0.000283766	2	2.77612e-05	2	2.84515e-05	0.681997	0.04186	0.0353259	-0.552164	-4.57828	-4.82313	-3.31786	2.39829
L58F	L	58	F	15	0.000105784	12	0.000124348	11	0.000136299	14	9.93183e-05	2	2.77612e-05	2	2.84515e-05	0.938882	0.223253	0.208744	-0.0909844	-2.16325	-2.2602	-1.50481	1.22537
L58G	L	58	G	86	0.000606492	117	0.0012124	115	0.00142494	94	0.000666851	3	3.88244e-05	2	2.84515e-05	1.09952	0.0320228	0.0199668	0.136875	-4.96476	-5.64625	-3.49138	3.16058
L58H	L	58	H	30	0.000211567	24	0.000248697	35	0.000433678	12	8.51299e-05	2	2.77612e-05	2	2.84515e-05	0.402378	0.111627	0.0656052	-1.31338	-3.16325	-3.93005	-2.80222	1.34517
L58I	L	58	I	21	0.000148097	22	0.000227972	23	0.000284989	21	0.000148977	2	2.77612e-05	5	7.1048e-05	1.00594	0.121774	0.249301	0.00855129	-3.03772	-2.00404	-1.67773	1.54913
L58K	L	58	K	111	0.000782798	118	0.00122276	97	0.00120191	74	0.000524968	8	0.000103532	2	2.84515e-05	0.67063	0.0846705	0.023672	-0.576411	-3.562	-5.40068	-3.17969	2.43475
L58L	L	58	L	56	0.000394925	56	0.000580293	51	0.000631931	103	0.000730699	77	0.000996493	70	0.000994671	1.85022	1.71722	1.57402	0.887697	0.780078	0.654453	0.774076	0.116738
L58M	L	58	M	36	0.00025388	50	0.000518119	35	0.000433678	60	0.00042565	34	0.00044001	24	0.00034103	1.67657	0.849245	0.786367	0.745517	-0.235747	-0.346725	0.0543483	0.601136
L58N	L	58	N	9	6.34701e-05	20	0.000207247	4	4.95632e-05	11	7.80358e-05	3	3.88244e-05	2	2.84515e-05	1.22949	0.187334	0.574045	0.298058	-2.41632	-0.800764	-0.973008	1.36536
L58P	L	58	P	91	0.000641753	114	0.00118131	98	0.0012143	84	0.00059591	2	2.77612e-05	8	0.000113677	0.928565	0.0235003	0.0936151	-0.106926	-5.41117	-3.41711	-2.97841	2.6792
L58Q	L	58	Q	29	0.000204515	41	0.000424857	40	0.000495632	26	0.000184448	2	2.77612e-05	2	2.84515e-05	0.901882	0.0653424	0.0574045	-0.14899	-3.93584	-4.12269	-2.73584	2.24222
L58R	L	58	R	118	0.000832164	145	0.00150254	130	0.0016108	106	0.000751981	8	0.000103532	9	0.000127886	0.903645	0.0689043	0.0793928	-0.146171	-3.85926	-3.65485	-2.55343	2.08725
L58S	L	58	S	150	0.00105784	175	0.00181342	165	0.00204448	130	0.000922241	2	2.77612e-05	8	0.000113677	0.871819	0.0153088	0.0556017	-0.1979	-6.0295	-4.16873	-3.46537	2.97874
L58T	L	58	T	96	0.000677015	139	0.00144037	135	0.00167276	82	0.000581721	3	3.88244e-05	2	2.84515e-05	0.859245	0.0269545	0.0170087	-0.218859	-5.21333	-5.87758	-3.76992	3.09319
L58V	L	58	V	52	0.000366716	63	0.000652829	44	0.000545195	46	0.000326331	11	0.000142356	4	5.68384e-05	0.889874	0.21806	0.104253	-0.168326	-2.1972	-3.26184	-1.87579	1.5716
L58W	L	58	W	45	0.000317351	29	0.000300509	44	0.000545195	37	0.000262484	2	2.77612e-05	2	2.84515e-05	0.82711	0.0923807	0.0521859	-0.273848	-3.43627	-4.2602	-2.65677	2.10439
L58Y	L	58	Y	32	0.000225672	49	0.000507756	36	0.000446069	23	0.000163166	2	2.77612e-05	2	2.84515e-05	0.723023	0.0546743	0.0637828	-0.467887	-4.19299	-3.97069	-2.87719	2.08948
V59*	V	59	*	35	0.000246828	52	0.000538843	43	0.000532805	20	0.000141883	2	2.77612e-05	2	2.84515e-05	0.574826	0.05152	0.0533995	-0.798804	-4.27872	-4.22703	-3.10152	1.99438
V59A	V	59	A	57	0.000401977	61	0.000632105	47	0.000582368	52	0.000368896	4	5.17659e-05	4	5.68384e-05	0.917704	0.0818944	0.0975987	-0.123899	-3.61009	-3.35699	-2.36366	1.94381
V59C	V	59	C	5	3.52612e-05	16	0.000165798	7	8.67356e-05	11	7.80358e-05	2	2.77612e-05	2	2.84515e-05	2.21308	0.16744	0.328026	1.14605	-2.57828	-1.60812	-1.01345	1.93207
V59D	V	59	D	14	9.87313e-05	14	0.000145073	9	0.000111517	12	8.51299e-05	2	2.77612e-05	2	2.84515e-05	0.862238	0.19136	0.255131	-0.213841	-2.38564	-1.97069	-1.52339	1.15292
V59E	V	59	E	34	0.000239776	31	0.000321234	29	0.000359333	59	0.000418555	32	0.000414127	28	0.000397869	1.74561	1.28918	1.10724	0.803732	0.36645	0.146969	0.43905	0.334346
V59F	V	59	F	9	6.34701e-05	4	4.14495e-05	8	9.91264e-05	11	7.80358e-05	19	0.000245888	2	2.84515e-05	1.22949	5.93223	0.287023	0.298058	2.56857	-1.80076	0.355289	2.18523
V59G	V	59	G	63	0.000444291	75	0.000777178	88	0.00109039	72	0.00051078	8	0.000103532	13	0.000184725	1.14965	0.133215	0.169411	0.201196	-2.90817	-2.5614	-1.75612	1.70393
V59H	V	59	H	45	0.000317351	23	0.000238335	30	0.000371724	108	0.000766169	70	0.000905903	62	0.000880995	2.41427	3.80097	2.37002	1.27159	1.92637	1.2449	1.48095	0.385973
V59I	V	59	I	23	0.000162201	24	0.000248697	16	0.000198253	26	0.000184448	111	0.0014365	17	0.000241563	1.13716	5.77612	1.21846	0.185429	2.5301	0.285058	1.0002	1.32587
V59K	V	59	K	147	0.00103668	168	0.00174088	198	0.00245338	137	0.0009719	12	0.000155298	5	7.1048e-05	0.937513	0.0892064	0.0289592	-0.093089	-3.48671	-5.10983	-2.89654	2.55991
V59L	V	59	L	86	0.000606492	72	0.000746091	83	0.00102844	251	0.00178063	199	0.00257535	148	0.00210302	2.93596	3.45179	2.04487	1.55383	1.78735	1.03201	1.45773	0.38673
V59M	V	59	M	87	0.000613545	90	0.000932613	98	0.0012143	76	0.000539156	24	0.000310595	6	8.52575e-05	0.878756	0.333037	0.0702113	-0.186465	-1.58624	-3.83215	-1.86829	1.83914
V59N	V	59	N	22	0.000155149	25	0.000259059	28	0.000346943	29	0.000205731	2	2.77612e-05	4	5.68384e-05	1.32602	0.107162	0.163826	0.407101	-3.22214	-2.60976	-1.80827	1.94284
V59P	V	59	P	182	0.00128351	230	0.00238335	197	0.00244099	157	0.00111378	28	0.000362361	15	0.000213144	0.867766	0.152039	0.0873187	-0.204623	-2.71749	-3.51757	-2.14656	1.72869
V59Q	V	59	Q	153	0.00107899	175	0.00181342	140	0.00173471	200	0.00141883	61	0.000789429	43	0.000611012	1.31496	0.435327	0.352227	0.39502	-1.19983	-1.50542	-0.770077	1.02051
V59R	V	59	R	172	0.00121298	217	0.00224863	213	0.00263924	188	0.0013337	10	0.000129415	7	9.94671e-05	1.09952	0.0575525	0.0376878	0.136875	-4.11898	-4.72976	-2.90395	2.65108
V59S	V	59	S	89	0.000627649	74	0.000766816	66	0.000817793	81	0.000574627	19	0.000245888	10	0.000142096	0.915523	0.320661	0.173755	-0.127332	-1.64088	-2.52487	-1.43103	1.21247
V59T	V	59	T	229	0.00161496	199	0.00206211	203	0.00251533	179	0.00126985	31	0.000401185	39	0.000554174	0.786306	0.194551	0.220318	-0.346837	-2.36178	-2.18234	-1.63032	1.11514
V59V	V	59	V	49	0.00034556	31	0.000321234	22	0.000272598	39	0.000276672	36	0.000465893	38	0.000539964	0.80065	1.45032	1.98081	-0.320756	0.536375	0.986091	0.40057	0.663924
V59W	V	59	W	14	9.87313e-05	16	0.000165798	8	9.91264e-05	12	8.51299e-05	2	2.77612e-05	2	2.84515e-05	0.862238	0.16744	0.287023	-0.213841	-2.57828	-1.80076	-1.53096	1.20509
V59Y	V	59	Y	8	5.64179e-05	9	9.32613e-05	10	0.000123908	11	7.80358e-05	2	2.77612e-05	11	0.000156306	1.38317	0.297671	1.26146	0.467983	-1.74821	0.335099	-0.315043	1.24294
G60*	G	60	*	52	0.000366716	85	0.000880802	52	0.000644322	74	0.000524968	8	0.000103532	2	2.84515e-05	1.43154	0.117543	0.0441573	0.517565	-3.08874	-4.5012	-2.35746	2.58807
G60A	G	60	A	103	0.00072638	199	0.00206211	59	0.000731058	174	0.00123438	43	0.000556483	47	0.000667851	1.69936	0.269861	0.913541	0.764994	-1.88971	-0.130459	-0.418393	1.35057
G60C	G	60	C	23	0.000162201	24	0.000248697	14	0.000173471	13	9.22241e-05	8	0.000103532	17	0.000241563	0.568578	0.416297	1.39252	-0.814571	-1.26432	0.477703	-0.533728	0.90433
G60D	G	60	D	55	0.000387873	44	0.000455944	14	0.000173471	32	0.000227013	4	5.17659e-05	2	2.84515e-05	0.585277	0.113535	0.164013	-0.772808	-3.13878	-2.60812	-2.17324	1.24149
G60E	G	60	E	54	0.000380821	64	0.000663192	21	0.000260207	309	0.0021921	351	0.00454245	341	0.00484547	5.75624	6.84938	18.6216	2.52513	2.77597	4.21891	3.17334	0.914135
G60F	G	60	F	48	0.000338507	55	0.00056993	17	0.000210644	48	0.00034052	12	0.000155298	7	9.94671e-05	1.00594	0.272485	0.472206	0.00855129	-1.87575	-1.08251	-0.983237	0.946066
G60G	G	60	G	88	0.000620597	66	0.000683917	48	0.000594759	144	0.00102156	73	0.000944727	82	0.00116519	1.64609	1.38135	1.95909	0.719045	0.466077	0.970185	0.718435	0.252054
G60H	G	60	H	20	0.000141045	29	0.000300509	9	0.000111517	23	0.000163166	8	0.000103532	11	0.000156306	1.15684	0.344521	1.40163	0.210185	-1.53733	0.487102	-0.280016	1.09764
G60I	G	60	I	30	0.000211567	33	0.000341958	18	0.000223035	29	0.000205731	3	3.88244e-05	2	2.84515e-05	0.972413	0.113535	0.127566	-0.0403583	-3.13878	-2.97069	-2.04994	1.74238
G60K	G	60	K	108	0.000761641	128	0.00132638	80	0.000991264	103	0.000730699	10	0.000129415	4	5.68384e-05	0.959373	0.0975696	0.0573393	-0.0598357	-3.35743	-4.12433	-2.51386	2.15957
G60L	G	60	L	133	0.000937947	154	0.00159581	61	0.000755839	135	0.000957712	20	0.000258829	21	0.000298401	1.02107	0.162194	0.394795	0.0300845	-2.62421	-1.34082	-1.31165	1.32739
G60M	G	60	M	61	0.000430186	61	0.000632105	16	0.000198253	74	0.000524968	38	0.000491776	28	0.000397869	1.22033	0.777997	2.00687	0.287267	-0.362163	1.00495	0.310018	0.68384
G60N	G	60	N	18	0.00012694	17	0.00017616	13	0.00016108	20	0.000141883	8	0.000103532	2	2.84515e-05	1.11772	0.587713	0.176629	0.160554	-0.766816	-2.5012	-1.03582	1.35112
G60P	G	60	P	64	0.000451343	63	0.000652829	28	0.000346943	44	0.000312143	2	2.77612e-05	4	5.68384e-05	0.691587	0.0425244	0.163826	-0.532017	-4.55556	-2.60976	-2.56578	2.01213
G60Q	G	60	Q	89	0.000627649	85	0.000880802	44	0.000545195	100	0.000709416	40	0.000517659	23	0.000326821	1.13028	0.587713	0.599456	0.176674	-0.766816	-0.738275	-0.442806	0.536675
G60R	G	60	R	150	0.00105784	159	0.00164762	80	0.000991264	138	0.000978994	13	0.000168239	6	8.52575e-05	0.925469	0.102111	0.0860089	-0.111743	-3.2918	-3.53937	-2.3143	1.91149
G60S	G	60	S	143	0.00100847	138	0.00143001	68	0.000842575	130	0.000922241	28	0.000362361	13	0.000184725	0.914495	0.253398	0.219238	-0.128952	-1.98052	-2.18943	-1.43297	1.13413
G60T	G	60	T	144	0.00101552	162	0.0016787	78	0.000966483	152	0.00107831	10	0.000129415	15	0.000213144	1.06183	0.077092	0.220536	0.0865538	-3.69728	-2.18092	-1.93055	1.9043
G60V	G	60	V	165	0.00116362	182	0.00188595	79	0.000978874	128	0.000908053	3	3.88244e-05	8	0.000113677	0.780369	0.0205861	0.11613	-0.357771	-5.60219	-3.10619	-3.02205	2.62322
G60W	G	60	W	39	0.000275037	49	0.000507756	28	0.000346943	50	0.000354708	4	5.17659e-05	4	5.68384e-05	1.28967	0.10195	0.163826	0.367005	-3.29406	-2.60976	-1.84561	1.94649
G60Y	G	60	Y	18	0.00012694	29	0.000300509	14	0.000173471	248	0.00175935	64	0.000828254	107	0.00152043	13.8597	2.75617	8.76471	3.79282	1.46267	3.13171	2.79573	1.20086
K61*	K	61	*	153	0.00107899	146	0.00151291	142	0.00175949	101	0.00071651	10	0.000129415	9	0.000127886	0.664055	0.0855404	0.0726836	-0.590625	-3.54725	-3.78223	-2.64003	1.77872
K61A	K	61	A	51	0.000359664	56	0.000580293	39	0.000483241	69	0.000489497	16	0.000207063	16	0.000227353	1.36098	0.356826	0.470476	0.44465	-1.48671	-1.08781	-0.709955	1.01962
K61C	K	61	C	21	0.000148097	9	9.32613e-05	23	0.000284989	11	7.80358e-05	2	2.77612e-05	2	2.84515e-05	0.526924	0.297671	0.0998339	-0.924335	-1.74821	-3.32433	-1.99896	1.21949
K61D	K	61	D	36	0.00025388	41	0.000424857	35	0.000433678	25	0.000177354	2	2.77612e-05	3	4.26288e-05	0.698573	0.0653424	0.0982959	-0.517518	-3.93584	-3.34673	-2.60003	1.8274
K61E	K	61	E	93	0.000655858	100	0.00103624	92	0.00113995	105	0.000744887	7	9.05903e-05	12	0.000170515	1.13574	0.0874223	0.149581	0.183638	-3.51585	-2.741	-2.02441	1.95108
K61F	K	61	F	43	0.000303246	40	0.000414495	25	0.00030977	30	0.000212825	17	0.000220005	17	0.000241563	0.701822	0.530778	0.779814	-0.510823	-0.913819	-0.358798	-0.59448	0.286811
K61G	K	61	G	87	0.000613545	95	0.000984425	74	0.00091692	92	0.000652663	6	7.76488e-05	3	4.26288e-05	1.06376	0.0788773	0.0464913	0.0891698	-3.66425	-4.4269	-2.66732	2.41746
K61H	K	61	H	28	0.000197463	49	0.000507756	28	0.000346943	86	0.000610098	56	0.000724722	96	0.00136412	3.08969	1.4273	3.93183	1.62746	0.513292	1.9752	1.37199	0.763706
K61I	K	61	I	24	0.000169254	29	0.000300509	24	0.000297379	23	0.000163166	7	9.05903e-05	3	4.26288e-05	0.964031	0.301456	0.143348	-0.0528493	-1.72998	-2.8024	-1.52841	1.38582
K61K	K	61	K	173	0.00122004	197	0.00204139	162	0.00200731	292	0.00207149	146	0.00188945	131	0.00186146	1.6979	0.925573	0.927339	0.763748	-0.111581	-0.108832	0.181112	0.504579
K61L	K	61	L	152	0.00107194	150	0.00155436	103	0.00127625	127	0.000900958	36	0.000465893	38	0.000539964	0.840493	0.299734	0.423086	-0.250692	-1.73825	-1.24098	-1.07664	0.757272
K61M	K	61	M	77	0.000543022	94	0.000974063	102	0.00126386	85	0.000603004	33	0.000427068	38	0.000539964	1.11046	0.43844	0.427234	0.151156	-1.18955	-1.2269	-0.755098	0.785061
K61N	K	61	N	67	0.0004725	69	0.000715004	36	0.000446069	98	0.000695228	42	0.000543542	48	0.00068206	1.47138	0.760194	1.52905	0.557172	-0.39556	0.612633	0.258081	0.566749
K61P	K	61	P	111	0.000782798	114	0.00118131	108	0.00133821	250	0.00177354	117	0.00151415	68	0.000966252	2.26564	1.28176	0.72205	1.17992	0.358121	-0.46983	0.356071	0.824877
K61Q	K	61	Q	122	0.000860373	136	0.00140928	108	0.00133821	145	0.00102865	42	0.000543542	32	0.000454707	1.19559	0.385687	0.339788	0.257723	-1.3745	-1.55729	-0.891356	0.99932
K61R	K	61	R	98	0.000691119	152	0.00157508	92	0.00113995	184	0.00130533	126	0.00163062	87	0.00123623	1.88871	1.03526	1.08446	0.917403	0.0499991	0.116977	0.36146	0.482625
K61S	K	61	S	118	0.000832164	104	0.00107769	81	0.00100366	175	0.00124148	33	0.000427068	43	0.000611012	1.49187	0.396282	0.608787	0.577119	-1.3354	-0.71599	-0.491423	0.975835
K61T	K	61	T	89	0.000627649	102	0.00105696	100	0.00123908	99	0.000702322	24	0.000310595	26	0.000369449	1.11897	0.293857	0.298164	0.162174	-1.76682	-1.74582	-1.11682	1.10769
K61V	K	61	V	73	0.000514813	113	0.00117095	76	0.000941701	70	0.000496591	6	7.76488e-05	8	0.000113677	0.964605	0.0663128	0.120714	-0.0519902	-3.91457	-3.05033	-2.33896	2.02717
K61W	K	61	W	49	0.00034556	63	0.000652829	39	0.000483241	60	0.00042565	15	0.000194122	7	9.94671e-05	1.23177	0.297355	0.205833	0.300732	-1.74974	-2.28045	-1.24315	1.36312
K61Y	K	61	Y	59	0.000416082	66	0.000683917	72	0.000892138	73	0.000517874	27	0.00034942	20	0.000284192	1.24464	0.51091	0.318551	0.315733	-0.96886	-1.6504	-0.767843	0.998362
P62*	P	62	*	30	0.000211567	16	0.000165798	33	0.000408897	10	7.09416e-05	4	5.17659e-05	2	2.84515e-05	0.335315	0.312223	0.0695812	-1.57641	-1.67935	-3.84516	-2.36697	1.28118
P62A	P	62	A	152	0.00107194	184	0.00190668	162	0.00200731	148	0.00104994	12	0.000155298	26	0.000369449	0.979473	0.0814494	0.184052	-0.0299229	-3.61795	-2.44182	-2.0299	1.82914
P62C	P	62	C	35	0.000246828	30	0.000310871	38	0.000470851	34	0.000241201	28	0.000362361	10	0.000142096	0.977204	1.16563	0.301786	-0.0332689	0.221111	-1.7284	-0.513521	1.05978
P62D	P	62	D	44	0.000310298	45	0.000466307	46	0.000569977	28	0.000198637	3	3.88244e-05	5	7.1048e-05	0.640147	0.0832594	0.124651	-0.643525	-3.58624	-3.00404	-2.41127	1.55834
P62E	P	62	E	43	0.000303246	33	0.000341958	57	0.000706276	61	0.000432744	18	0.000232946	14	0.000198934	1.42704	0.681213	0.281667	0.513024	-0.553822	-1.82794	-0.622913	1.17201
P62G	P	62	G	211	0.00148802	287	0.002974	261	0.003234	262	0.00185867	65	0.000841195	44	0.000625222	1.24909	0.28285	0.193328	0.320875	-1.82189	-2.37088	-1.29063	1.42234
P62H	P	62	H	6	4.23134e-05	9	9.32613e-05	6	7.43448e-05	12	8.51299e-05	2	2.77612e-05	2	2.84515e-05	2.01189	0.297671	0.382697	1.00855	-1.74821	-1.38573	-0.708462	1.49798
P62I	P	62	I	19	0.000133992	7	7.25366e-05	9	0.000111517	6	4.2565e-05	2	2.77612e-05	2	2.84515e-05	0.317667	0.38272	0.255131	-1.65441	-1.38564	-1.97069	-1.67025	0.292846
P62K	P	62	K	8	5.64179e-05	23	0.000238335	23	0.000284989	13	9.22241e-05	2	2.77612e-05	2	2.84515e-05	1.63466	0.11648	0.0998339	0.708991	-3.10185	-3.32433	-1.90573	2.26714
P62L	P	62	L	44	0.000310298	62	0.000642467	52	0.000644322	5327	0.0377906	5216	0.0675027	4313	0.061286	121.788	105.068	95.117	6.92823	6.71518	6.57163	6.73835	0.179423
P62M	P	62	M	23	0.000162201	26	0.000269422	20	0.000247816	506	0.00358965	494	0.00639308	470	0.00667851	22.1308	23.7289	26.9494	4.46798	4.56857	4.75218	4.59625	0.144107
P62N	P	62	N	5	3.52612e-05	9	9.32613e-05	13	0.00016108	9	6.38474e-05	2	2.77612e-05	2	2.84515e-05	1.8107	0.297671	0.176629	0.856548	-1.74821	-2.5012	-1.13096	1.76192
P62P	P	62	P	41	0.000289142	45	0.000466307	47	0.000582368	77	0.00054625	37	0.000478834	30	0.000426288	1.88921	1.02687	0.73199	0.917786	0.038247	-0.450103	0.168643	0.693205
P62Q	P	62	Q	21	0.000148097	15	0.000155436	20	0.000247816	20	0.000141883	3	3.88244e-05	3	4.26288e-05	0.958043	0.249778	0.172018	-0.061838	-2.00128	-2.53937	-1.53416	1.30315
P62R	P	62	R	51	0.000359664	67	0.000694279	79	0.000978874	106	0.000751981	57	0.000737664	45	0.000639432	2.09079	1.06249	0.653232	1.06405	0.0874475	-0.614333	0.179054	0.842931
P62S	P	62	S	89	0.000627649	131	0.00135747	108	0.00133821	85	0.000603004	8	0.000103532	13	0.000184725	0.960734	0.0762681	0.138039	-0.0577912	-3.71278	-2.85685	-2.20914	1.91164
P62T	P	62	T	111	0.000782798	151	0.00156472	118	0.00146212	108	0.000766169	13	0.000168239	5	7.1048e-05	0.978757	0.10752	0.0485926	-0.0309771	-3.21732	-4.36312	-2.53714	2.24474
P62V	P	62	V	153	0.00107899	154	0.00159581	129	0.00159841	137	0.0009719	14	0.000181181	19	0.000269982	0.900748	0.113535	0.168906	-0.150804	-3.13878	-2.5657	-1.95176	1.58578
P62W	P	62	W	13	9.16791e-05	29	0.000300509	10	0.000123908	96	0.000681039	60	0.000776488	87	0.00123623	7.42852	2.58391	9.97703	2.89307	1.36956	3.31861	2.52708	1.02478
P62Y	P	62	Y	20	0.000141045	24	0.000248697	26	0.000322161	21	0.000148977	4	5.17659e-05	2	2.84515e-05	1.05624	0.208148	0.0883146	0.0789406	-2.26432	-3.5012	-1.89553	1.81834
F63*	F	63	*	62	0.000437239	49	0.000507756	54	0.000669104	47	0.000333426	7	9.05903e-05	3	4.26288e-05	0.762571	0.178413	0.0637103	-0.391056	-2.48671	-3.97233	-2.28336	1.79928
F63A	F	63	A	282	0.00198873	235	0.00243516	214	0.00265163	218	0.00154653	13	0.000168239	17	0.000241563	0.777645	0.0690875	0.0910997	-0.362816	-3.85543	-3.45641	-2.55822	1.91171
F63C	F	63	C	16	0.000112836	13	0.000134711	12	0.00014869	8	5.67533e-05	2	2.77612e-05	2	2.84515e-05	0.502972	0.20608	0.191348	-0.991449	-2.27872	-2.38573	-1.8853	0.775944
F63D	F	63	D	62	0.000437239	66	0.000683917	65	0.000805402	66	0.000468215	2	2.77612e-05	2	2.84515e-05	1.07084	0.0405915	0.0353259	0.0987491	-4.62268	-4.82313	-3.11569	2.78559
F63E	F	63	E	156	0.00110015	163	0.00168907	139	0.00172232	126	0.000893864	7	9.05903e-05	5	7.1048e-05	0.812494	0.0536333	0.0412513	-0.299571	-4.22073	-4.59942	-3.03991	2.38074
F63G	F	63	G	85	0.00059944	80	0.00082899	61	0.000755839	64	0.000454026	10	0.000129415	2	2.84515e-05	0.757417	0.156111	0.0376423	-0.40084	-2.67935	-4.7315	-2.6039	2.16632
F63H	F	63	H	35	0.000246828	52	0.000538843	30	0.000371724	28	0.000198637	2	2.77612e-05	2	2.84515e-05	0.804756	0.05152	0.0765393	-0.313377	-4.27872	-3.70765	-2.76659	2.14364
F63I	F	63	I	53	0.000373769	55	0.00056993	44	0.000545195	37	0.000262484	3	3.88244e-05	4	5.68384e-05	0.702263	0.0681213	0.104253	-0.509916	-3.87575	-3.26184	-2.54917	1.79252
F63K	F	63	K	128	0.000902686	129	0.00133675	108	0.00133821	115	0.000815828	3	3.88244e-05	4	5.68384e-05	0.903779	0.029044	0.0424735	-0.145959	-5.10562	-4.55729	-3.26962	2.71903
F63L	F	63	L	185	0.00130466	177	0.00183414	152	0.0018834	168	0.00119182	15	0.000194122	11	0.000156306	0.913507	0.105838	0.082991	-0.130513	-3.24007	-3.5909	-2.32049	1.90467
F63M	F	63	M	74	0.000521865	90	0.000932613	75	0.00092931	92	0.000652663	6	7.76488e-05	4	5.68384e-05	1.25063	0.0832594	0.0611619	0.32266	-3.58624	-4.03122	-2.4316	2.39562
F63N	F	63	N	30	0.000211567	16	0.000165798	19	0.000235425	25	0.000177354	2	2.77612e-05	2	2.84515e-05	0.838287	0.16744	0.120852	-0.254483	-2.57828	-3.04869	-1.96049	1.49605
F63P	F	63	P	243	0.00171369	241	0.00249733	208	0.00257729	193	0.00136917	15	0.000194122	6	8.52575e-05	0.79896	0.0777318	0.0330803	-0.323804	-3.68535	-4.91788	-2.97568	2.37784
F63Q	F	63	Q	115	0.000811007	165	0.00170979	129	0.00159841	75	0.000532062	4	5.17659e-05	5	7.1048e-05	0.656051	0.0302761	0.044449	-0.60812	-5.04568	-4.4917	-3.38183	2.41802
F63R	F	63	R	88	0.000620597	136	0.00140928	90	0.00111517	92	0.000652663	4	5.17659e-05	2	2.84515e-05	1.05167	0.0367321	0.0255131	0.0726816	-4.76682	-5.29262	-3.32892	2.95758
F63S	F	63	S	111	0.000782798	116	0.00120204	98	0.0012143	94	0.000666851	11	0.000142356	3	4.26288e-05	0.851881	0.118429	0.0351057	-0.231276	-3.0779	-4.83215	-2.71378	2.32195
F63T	F	63	T	164	0.00115657	148	0.00153363	108	0.00133821	114	0.000808734	2	2.77612e-05	2	2.84515e-05	0.699254	0.0181016	0.0212609	-0.516111	-5.78774	-5.55565	-3.95317	2.97884
F63V	F	63	V	158	0.00111425	203	0.00210356	201	0.00249055	180	0.00127695	7	9.05903e-05	3	4.26288e-05	1.14601	0.0430652	0.0171162	0.196624	-4.53733	-5.86849	-3.40307	3.18768
F63W	F	63	W	21	0.000148097	24	0.000248697	23	0.000284989	16	0.000113507	2	2.77612e-05	2	2.84515e-05	0.766434	0.111627	0.0998339	-0.383766	-3.16325	-3.32433	-2.29045	1.6532
F63Y	F	63	Y	23	0.000162201	24	0.000248697	14	0.000173471	16	0.000113507	2	2.77612e-05	2	2.84515e-05	0.699788	0.111627	0.164013	-0.515011	-3.16325	-2.60812	-2.09546	1.39657
R64A	R	64	A	129	0.000909738	175	0.00181342	179	0.00221795	156	0.00110669	68	0.00088002	60	0.000852575	1.21649	0.485283	0.384397	0.282726	-1.0431	-1.37933	-0.713235	0.878759
R64C	R	64	C	15	0.000105784	23	0.000238335	17	0.000210644	11	7.80358e-05	2	2.77612e-05	2	2.84515e-05	0.737693	0.11648	0.135069	-0.438908	-3.10185	-2.88823	-2.14299	1.47964
R64D	R	64	D	22	0.000155149	23	0.000238335	25	0.00030977	21	0.000148977	2	2.77612e-05	2	2.84515e-05	0.96022	0.11648	0.0918472	-0.0585629	-3.10185	-3.44462	-2.20168	1.86389
R64E	R	64	E	104	0.000733433	136	0.00140928	118	0.00146212	104	0.000737793	3	3.88244e-05	4	5.68384e-05	1.00594	0.0275491	0.0388741	0.00855129	-5.18185	-4.68505	-3.28612	2.86406
R64F	R	64	F	7	4.93657e-05	16	0.000165798	8	9.91264e-05	13	9.22241e-05	9	0.000116473	8	0.000113677	1.86818	0.702501	1.14679	0.901636	-0.509428	0.197595	0.196601	0.705533
R64G	R	64	G	460	0.00324403	506	0.00524336	521	0.00645561	398	0.00282348	45	0.000582366	35	0.000497336	0.870361	0.111067	0.0770393	-0.200314	-3.17049	-3.69826	-2.35636	1.88574
R64H	R	64	H	8	5.64179e-05	6	6.21742e-05	6	7.43448e-05	7	4.96591e-05	2	2.77612e-05	6	8.52575e-05	0.880202	0.446506	1.14679	-0.184094	-1.16325	0.197595	-0.383249	0.70194
R64I	R	64	I	7	4.93657e-05	9	9.32613e-05	10	0.000123908	11	7.80358e-05	2	2.77612e-05	2	2.84515e-05	1.58077	0.297671	0.229618	0.660628	-1.74821	-2.12269	-1.07009	1.5105
R64K	R	64	K	43	0.000303246	33	0.000341958	39	0.000483241	48	0.00034052	32	0.000414127	16	0.000227353	1.12292	1.21105	0.470476	0.167249	0.276253	-1.08781	-0.214769	0.758036
R64L	R	64	L	48	0.000338507	44	0.000455944	46	0.000569977	42	0.000297955	5	6.47073e-05	7	9.94671e-05	0.880202	0.141919	0.174511	-0.184094	-2.81686	-2.51861	-1.83985	1.44166
R64M	R	64	M	34	0.000239776	29	0.000300509	20	0.000247816	40	0.000283766	2	2.77612e-05	4	5.68384e-05	1.18346	0.0923807	0.229357	0.243017	-3.43627	-2.12433	-1.77253	1.8647
R64N	R	64	N	17	0.000119888	21	0.00021761	27	0.000334552	24	0.00017026	2	2.77612e-05	3	4.26288e-05	1.42016	0.127573	0.127421	0.506051	-2.9706	-2.97233	-1.81229	2.00775
R64P	R	64	P	37	0.000260933	34	0.000352321	35	0.000433678	46	0.000326331	4	5.17659e-05	3	4.26288e-05	1.25063	0.146928	0.0982959	0.32266	-2.76682	-3.34673	-1.93029	1.97254
R64Q	R	64	Q	39	0.000275037	46	0.000476669	51	0.000631931	43	0.000305049	5	6.47073e-05	5	7.1048e-05	1.10912	0.135749	0.11243	0.149414	-2.88099	-3.1529	-1.96149	1.83315
R64R	R	64	R	227	0.00160086	274	0.00283929	196	0.0024286	592	0.00419974	281	0.00363655	297	0.00422025	2.62343	1.2808	1.73773	1.39146	0.357041	0.797204	0.848567	0.519117
R64S	R	64	S	63	0.000444291	58	0.000601018	56	0.000693885	52	0.000368896	3	3.88244e-05	8	0.000113677	0.830304	0.0645978	0.163826	-0.268289	-3.95237	-2.60976	-2.27681	1.86447
R64T	R	64	T	86	0.000606492	63	0.000652829	47	0.000582368	46	0.000326331	9	0.000116473	3	4.26288e-05	0.538064	0.178413	0.073199	-0.894152	-2.48671	-3.77203	-2.3843	1.44167
R64V	R	64	V	47	0.000331455	61	0.000632105	53	0.000656713	47	0.000333426	6	7.76488e-05	4	5.68384e-05	1.00594	0.122842	0.0865498	0.00855129	-3.02513	-3.53033	-2.1823	1.91407
R64W	R	64	W	11	7.75746e-05	21	0.00021761	12	0.00014869	24	0.00017026	15	0.000194122	7	9.94671e-05	2.19479	0.892064	0.668958	1.13408	-0.16478	-0.580013	0.129763	0.894202
D65*	D	65	*	35	0.000246828	42	0.00043522	28	0.000346943	34	0.000241201	36	0.000465893	3	4.26288e-05	0.977204	1.07048	0.12287	-0.0332689	0.0982543	-3.0248	-0.986604	1.76635
D65A	D	65	A	87	0.000613545	118	0.00122276	109	0.0013506	123	0.000872582	26	0.000336478	16	0.000227353	1.4222	0.275179	0.168335	0.508122	-1.86156	-2.57059	-1.30801	1.61227
D65C	D	65	C	13	9.16791e-05	21	0.00021761	17	0.000210644	16	0.000113507	2	2.77612e-05	2	2.84515e-05	1.23809	0.127573	0.135069	0.308112	-2.9706	-2.88823	-1.85024	1.86964
D65E	D	65	E	40	0.000282089	44	0.000455944	37	0.00045846	65	0.00046112	53	0.000685898	36	0.000511545	1.63466	1.50435	1.11579	0.708991	0.589136	0.158067	0.485398	0.289742
D65F	D	65	F	6	4.23134e-05	14	0.000145073	8	9.91264e-05	261	0.00185158	193	0.0024977	105	0.00149201	43.7586	17.2168	15.0516	5.45149	4.10575	3.91184	4.48969	0.838567
D65G	D	65	G	100	0.000705224	100	0.00103624	89	0.00110278	88	0.000624286	7	9.05903e-05	6	8.52575e-05	0.885232	0.0874223	0.0773114	-0.175873	-3.51585	-3.69318	-2.46163	1.98151
D65H	D	65	H	31	0.000218619	37	0.000383408	22	0.000272598	36	0.00025539	17	0.000220005	11	0.000156306	1.16819	0.573814	0.573393	0.22428	-0.801344	-0.802405	-0.459823	0.592451
D65I	D	65	I	29	0.000204515	33	0.000341958	31	0.000384115	51	0.000361802	11	0.000142356	14	0.000198934	1.76908	0.416297	0.517903	0.822996	-1.26432	-0.949246	-0.463522	1.12524
D65K	D	65	K	81	0.000571231	59	0.00061138	73	0.000904529	73	0.000517874	6	7.76488e-05	5	7.1048e-05	0.906592	0.127006	0.0785469	-0.141474	-2.97703	-3.6703	-2.26294	1.86965
D65L	D	65	L	190	0.00133992	195	0.00202066	170	0.00210644	199	0.00141174	47	0.000608249	22	0.000312611	1.05359	0.301015	0.148407	0.0753203	-1.73209	-2.75236	-1.46971	1.43199
D65M	D	65	M	68	0.000479552	78	0.000808265	72	0.000892138	69	0.000489497	10	0.000129415	11	0.000156306	1.02074	0.160114	0.175203	0.0296129	-2.64283	-2.5129	-1.7087	1.50683
D65N	D	65	N	35	0.000246828	48	0.000497394	24	0.000297379	53	0.000375991	10	0.000129415	6	8.52575e-05	1.52329	0.260185	0.286696	0.607189	-1.94239	-1.8024	-1.04587	1.4333
D65P	D	65	P	280	0.00197463	367	0.00380299	234	0.00289945	369	0.00261775	59	0.000763546	53	0.000753108	1.32569	0.200775	0.259742	0.406745	-2.31635	-1.94485	-1.28482	1.47666
D65Q	D	65	Q	88	0.000620597	102	0.00105696	95	0.00117713	89	0.00063138	11	0.000142356	7	9.94671e-05	1.01738	0.134684	0.0845	0.0248531	-2.89235	-3.56491	-2.14413	1.90826
D65R	D	65	R	238	0.00167843	288	0.00298436	267	0.00330835	211	0.00149687	32	0.000414127	12	0.000170515	0.891825	0.138766	0.0515409	-0.165167	-2.84928	-4.27814	-2.43086	2.08817
D65S	D	65	S	171	0.00120593	204	0.00211392	143	0.00177189	173	0.00122729	35	0.000452951	8	0.000113677	1.01771	0.21427	0.0641558	0.025327	-2.2225	-3.96228	-2.05315	1.99919
D65T	D	65	T	190	0.00133992	240	0.00248697	209	0.00258968	197	0.00139755	26	0.000336478	20	0.000284192	1.04301	0.135296	0.10974	0.0607475	-2.8858	-3.18784	-2.0043	1.79475
D65V	D	65	V	61	0.000430186	60	0.000621742	49	0.000607149	66	0.000468215	13	0.000168239	6	8.52575e-05	1.0884	0.270593	0.140423	0.122208	-1.8858	-2.83215	-1.53192	1.50864
D65W	D	65	W	24	0.000169254	29	0.000300509	22	0.000272598	34	0.000241201	13	0.000168239	15	0.000213144	1.42509	0.559847	0.781899	0.511052	-0.836895	-0.354946	-0.22693	0.683031
D65Y	D	65	Y	14	9.87313e-05	6	6.21742e-05	13	0.00016108	31	0.000219919	34	0.00044001	21	0.000298401	2.22745	7.07704	1.8525	1.15539	2.82315	0.889473	1.62267	1.04811
L66*	L	66	*	7	4.93657e-05	10	0.000103624	18	0.000223035	14	9.93183e-05	2	2.77612e-05	2	2.84515e-05	2.01189	0.267904	0.127566	1.00855	-1.90021	-2.97069	-1.28745	2.05917
L66A	L	66	A	101	0.000712276	100	0.00103624	92	0.00113995	178	0.00126276	104	0.00134591	86	0.00122202	1.77285	1.29885	1.07199	0.826073	0.37723	0.100298	0.434534	0.366265
L66C	L	66	C	11	7.75746e-05	11	0.000113986	24	0.000297379	17	0.000120601	4	5.17659e-05	2	2.84515e-05	1.55464	0.454142	0.0956742	0.636583	-1.13878	-3.38573	-1.29598	2.01576
L66D	L	66	D	40	0.000282089	39	0.000404133	38	0.000470851	19	0.000134789	3	3.88244e-05	4	5.68384e-05	0.477824	0.0960685	0.120714	-1.06545	-3.37979	-3.05033	-2.49852	1.25196
L66E	L	66	E	53	0.000373769	69	0.000715004	67	0.000830184	68	0.000482403	14	0.000181181	7	9.94671e-05	1.29065	0.253398	0.119813	0.368094	-1.98052	-3.06114	-1.55786	1.75325
L66F	L	66	F	16	0.000112836	20	0.000207247	16	0.000198253	43	0.000305049	50	0.000647073	37	0.000525755	2.70348	3.12223	2.65194	1.43482	1.64257	1.40705	1.49481	0.128716
L66G	L	66	G	82	0.000578283	112	0.00116059	116	0.00143733	95	0.000673945	17	0.000220005	16	0.000227353	1.16542	0.189564	0.158177	0.220855	-2.39925	-2.66039	-1.61293	1.59346
L66H	L	66	H	12	8.46268e-05	24	0.000248697	25	0.00030977	53	0.000375991	23	0.000297654	21	0.000298401	4.44292	1.19685	0.963299	2.15151	0.259246	-0.0539437	0.785604	1.19323
L66I	L	66	I	33	0.000232724	30	0.000310871	13	0.00016108	20	0.000141883	2	2.77612e-05	3	4.26288e-05	0.609664	0.0893013	0.264643	-0.713915	-3.48518	-1.91788	-2.03899	1.38959
L66K	L	66	K	30	0.000211567	56	0.000580293	30	0.000371724	304	0.00215662	246	0.0031836	340	0.00483126	10.1936	5.4862	12.9969	3.34959	2.45581	3.7001	3.1685	0.641607
L66L	L	66	L	94	0.00066291	111	0.00115022	73	0.000904529	205	0.0014543	165	0.00213534	169	0.00240142	2.19382	1.85646	2.65489	1.13344	0.892553	1.40865	1.14488	0.258239
L66M	L	66	M	19	0.000133992	34	0.000352321	19	0.000235425	89	0.00063138	51	0.000660015	59	0.000838366	4.71206	1.87334	3.56107	2.23636	0.905609	1.83231	1.65809	0.682266
L66N	L	66	N	14	9.87313e-05	7	7.25366e-05	8	9.91264e-05	11	7.80358e-05	3	3.88244e-05	5	7.1048e-05	0.790385	0.535239	0.716741	-0.339372	-0.901746	-0.480477	-0.573865	0.292587
L66P	L	66	P	112	0.00078985	135	0.00139892	96	0.00118952	93	0.000659757	4	5.17659e-05	12	0.000170515	0.835294	0.0370042	0.143348	-0.259645	-4.75617	-2.8024	-2.60607	2.25468
L66Q	L	66	Q	40	0.000282089	43	0.000445582	59	0.000731058	119	0.000844205	125	0.00161768	127	0.00180462	2.99269	3.63049	2.4685	1.58144	1.86017	1.30364	1.58175	0.278265
L66R	L	66	R	53	0.000373769	47	0.000487031	79	0.000978874	1155	0.00819376	991	0.012825	1147	0.0162984	21.922	26.333	16.6502	4.45431	4.7188	4.05746	4.41019	0.332868
L66S	L	66	S	90	0.000634701	85	0.000880802	83	0.00102844	69	0.000489497	15	0.000194122	13	0.000184725	0.771224	0.220392	0.179617	-0.374777	-2.18185	-2.477	-1.67788	1.13813
L66T	L	66	T	64	0.000451343	77	0.000797903	53	0.000656713	59	0.000418555	4	5.17659e-05	9	0.000127886	0.927355	0.0648774	0.194737	-0.108806	-3.94614	-2.3604	-2.13845	1.92827
L66V	L	66	V	77	0.000543022	54	0.000559568	67	0.000830184	105	0.000744887	52	0.000672956	33	0.000468917	1.37174	1.20264	0.564834	0.45601	0.266199	-0.8241	-0.0339636	0.690828
L66W	L	66	W	7	4.93657e-05	23	0.000238335	18	0.000223035	16	0.000113507	8	0.000103532	4	5.68384e-05	2.2993	0.434397	0.254841	1.2012	-1.20292	-1.97233	-0.658016	1.65545
L66Y	L	66	Y	16	0.000112836	13	0.000134711	15	0.000185862	48	0.00034052	32	0.000414127	30	0.000426288	3.01783	3.07419	2.29357	1.59351	1.62021	1.1976	1.47044	0.236666
G67*	G	67	*	18	0.00012694	31	0.000321234	7	8.67356e-05	15	0.000106412	2	2.77612e-05	2	2.84515e-05	0.838287	0.0864206	0.328026	-0.254483	-3.53248	-1.60812	-1.79836	1.64726
G67A	G	67	A	56	0.000394925	64	0.000663192	38	0.000470851	53	0.000375991	4	5.17659e-05	11	0.000156306	0.952055	0.0780556	0.331964	-0.0708832	-3.67935	-1.5909	-1.78038	1.81168
G67C	G	67	C	27	0.00019041	36	0.000373045	35	0.000433678	24	0.00017026	9	0.000116473	2	2.84515e-05	0.894173	0.312223	0.0656052	-0.161374	-1.67935	-3.93005	-1.92359	1.89617
G67D	G	67	D	21	0.000148097	30	0.000310871	26	0.000322161	10	7.09416e-05	8	0.000103532	2	2.84515e-05	0.479021	0.333037	0.0883146	-1.06184	-1.58624	-3.5012	-2.04976	1.28404
G67E	G	67	E	47	0.000331455	74	0.000766816	58	0.000718667	51	0.000361802	6	7.76488e-05	3	4.26288e-05	1.09156	0.101261	0.0593165	0.126388	-3.30384	-4.07542	-2.41763	2.2367
G67F	G	67	F	33	0.000232724	26	0.000269422	17	0.000210644	17	0.000120601	2	2.77612e-05	3	4.26288e-05	0.518214	0.10304	0.202374	-0.94838	-3.27872	-2.30491	-2.17734	1.1704
G67G	G	67	G	87	0.000613545	67	0.000694279	79	0.000978874	160	0.00113507	86	0.00111297	95	0.00134991	1.85001	1.60305	1.37905	0.887536	0.680822	0.46367	0.677343	0.211954
G67H	G	67	H	20	0.000141045	15	0.000155436	25	0.00030977	15	0.000106412	5	6.47073e-05	7	9.94671e-05	0.754459	0.416297	0.3211	-0.406486	-1.26432	-1.63891	-1.10324	0.631803
G67I	G	67	I	7	4.93657e-05	5	5.18119e-05	12	0.00014869	17	0.000120601	2	2.77612e-05	2	2.84515e-05	2.44301	0.535808	0.191348	1.28866	-0.900213	-2.38573	-0.66576	1.84838
G67K	G	67	K	86	0.000606492	95	0.000984425	80	0.000991264	87	0.000617192	37	0.000478834	10	0.000142096	1.01764	0.48641	0.143348	0.02523	-1.03976	-2.8024	-1.27231	1.42809
G67L	G	67	L	76	0.00053597	87	0.000901526	98	0.0012143	61	0.000432744	8	0.000103532	2	2.84515e-05	0.807403	0.11484	0.0234304	-0.308639	-3.1223	-5.41547	-2.9488	2.55783
G67M	G	67	M	43	0.000303246	53	0.000549206	62	0.00076823	47	0.000333426	9	0.000116473	7	9.94671e-05	1.09952	0.212076	0.129476	0.136875	-2.23735	-2.94925	-1.68324	1.61596
G67N	G	67	N	52	0.000366716	40	0.000414495	34	0.000421287	44	0.000312143	15	0.000194122	10	0.000142096	0.851184	0.468334	0.33729	-0.232457	-1.09439	-1.56794	-0.964929	0.677089
G67P	G	67	P	79	0.000557127	82	0.000849715	88	0.00109039	82	0.000581721	6	7.76488e-05	2	2.84515e-05	1.04415	0.0913822	0.026093	0.0623226	-3.45194	-5.2602	-2.88327	2.70644
G67Q	G	67	Q	54	0.000380821	59	0.00061138	37	0.00045846	56	0.000397273	8	0.000103532	3	4.26288e-05	1.0432	0.169341	0.0929826	0.0610187	-2.562	-3.4269	-1.97596	1.81631
G67R	G	67	R	91	0.000641753	84	0.000870439	70	0.000867356	98	0.000695228	29	0.000375303	11	0.000156306	1.08333	0.431164	0.180209	0.115466	-1.21369	-2.47226	-1.19016	1.29402
G67S	G	67	S	70	0.000493657	85	0.000880802	93	0.00115234	67	0.000475309	9	0.000116473	18	0.000255773	0.962833	0.132235	0.221958	-0.0546425	-2.91882	-2.17164	-1.71503	1.48568
G67T	G	67	T	83	0.000585336	108	0.00111914	73	0.000904529	92	0.000652663	5	6.47073e-05	7	9.94671e-05	1.11502	0.057819	0.109966	0.157074	-4.11231	-3.18487	-2.38004	2.2456
G67V	G	67	V	103	0.00072638	84	0.000870439	115	0.00142494	85	0.000603004	8	0.000103532	6	8.52575e-05	0.830149	0.118942	0.0598323	-0.268558	-3.07167	-4.06293	-2.46772	1.96796
G67W	G	67	W	30	0.000211567	31	0.000321234	34	0.000421287	19	0.000134789	2	2.77612e-05	2	2.84515e-05	0.637098	0.0864206	0.0675347	-0.650412	-3.53248	-3.88823	-2.69037	1.77559
G67Y	G	67	Y	24	0.000169254	31	0.000321234	23	0.000284989	18	0.000127695	12	0.000155298	3	4.26288e-05	0.754459	0.483441	0.149581	-0.406486	-1.04859	-2.741	-1.39869	1.206
E68*	E	68	*	79	0.000557127	84	0.000870439	72	0.000892138	40	0.000283766	2	2.77612e-05	5	7.1048e-05	0.509339	0.0318933	0.0796379	-0.973301	-4.9706	-3.6504	-3.1981	2.03667
E68A	E	68	A	45	0.000317351	55	0.00056993	41	0.000508023	47	0.000333426	13	0.000168239	9	0.000127886	1.05065	0.295192	0.251733	0.071287	-1.76027	-1.99003	-1.22634	1.12963
E68C	E	68	C	13	9.16791e-05	14	0.000145073	14	0.000173471	7	4.96591e-05	2	2.77612e-05	2	2.84515e-05	0.541663	0.19136	0.164013	-0.884534	-2.38564	-2.60812	-1.95943	0.937511
E68D	E	68	D	40	0.000282089	55	0.00056993	43	0.000532805	1879	0.0133299	2114	0.0273583	2134	0.0303233	47.2543	48.0028	56.9125	5.56237	5.58505	5.83067	5.65936	0.148791
E68E	E	68	E	41	0.000289142	31	0.000321234	23	0.000284989	155	0.00109959	136	0.00176004	113	0.00160568	3.80296	5.479	5.6342	1.92712	2.45391	2.49421	2.29175	0.316418
E68F	E	68	F	35	0.000246828	25	0.000259059	44	0.000545195	31	0.000219919	2	2.77612e-05	2	2.84515e-05	0.89098	0.107162	0.0521859	-0.166535	-3.22214	-4.2602	-2.54962	2.12808
E68G	E	68	G	45	0.000317351	28	0.000290146	35	0.000433678	62	0.000439838	4	5.17659e-05	5	7.1048e-05	1.38597	0.178413	0.163826	0.470895	-2.48671	-2.60976	-1.54186	1.74418
E68H	E	68	H	25	0.000176306	41	0.000424857	23	0.000284989	18	0.000127695	11	0.000142356	2	2.84515e-05	0.72428	0.335068	0.0998339	-0.46538	-1.57747	-3.32433	-1.78906	1.44117
E68I	E	68	I	36	0.00025388	71	0.000735728	28	0.000346943	42	0.000297955	6	7.76488e-05	8	0.000113677	1.1736	0.10554	0.327653	0.230944	-3.24414	-1.60976	-1.54098	1.73856
E68K	E	68	K	121	0.000853321	115	0.00119167	99	0.00122669	104	0.000737793	12	0.000155298	10	0.000142096	0.864614	0.130319	0.115837	-0.209872	-2.93988	-3.10983	-2.08653	1.62745
E68L	E	68	L	138	0.000973209	143	0.00148182	127	0.00157363	134	0.000950618	21	0.000271771	22	0.000312611	0.976787	0.183403	0.198656	-0.033884	-2.44691	-2.33166	-1.60415	1.36111
E68M	E	68	M	67	0.0004725	111	0.00115022	97	0.00120191	84	0.00059591	16	0.000207063	19	0.000269982	1.26118	0.18002	0.224628	0.33478	-2.47377	-2.15439	-1.43113	1.53763
E68N	E	68	N	34	0.000239776	29	0.000300509	25	0.00030977	36	0.00025539	8	0.000103532	11	0.000156306	1.06512	0.344521	0.504585	0.0910135	-1.53733	-0.98683	-0.81105	0.828283
E68P	E	68	P	60	0.000423134	85	0.000880802	54	0.000669104	63	0.000446932	13	0.000168239	11	0.000156306	1.05624	0.191007	0.233604	0.0789406	-2.3883	-2.09786	-1.46907	1.34846
E68Q	E	68	Q	84	0.000592388	124	0.00128493	122	0.00151168	143	0.00101446	32	0.000414127	26	0.000369449	1.7125	0.322294	0.244397	0.776105	-1.63355	-2.0327	-0.963382	1.5196
E68R	E	68	R	147	0.00103668	184	0.00190668	159	0.00197014	157	0.00111378	16	0.000207063	8	0.000113677	1.07438	0.108599	0.0576999	0.1035	-3.20292	-4.11529	-2.4049	2.21972
E68S	E	68	S	80	0.000564179	129	0.00133675	80	0.000991264	74	0.000524968	20	0.000258829	20	0.000284192	0.930499	0.193626	0.286696	-0.103923	-2.36865	-1.8024	-1.42499	1.17859
E68T	E	68	T	62	0.000437239	87	0.000901526	47	0.000582368	76	0.000539156	36	0.000465893	19	0.000269982	1.23309	0.516782	0.463594	0.302282	-0.952372	-1.10907	-0.586385	0.773586
E68V	E	68	V	123	0.000867425	101	0.0010466	67	0.000830184	196	0.00139046	184	0.00238123	102	0.00144938	1.60297	2.27521	1.74585	0.680747	1.186	0.803931	0.890225	0.263447
E68W	E	68	W	24	0.000169254	34	0.000352321	24	0.000297379	23	0.000163166	2	2.77612e-05	2	2.84515e-05	0.964031	0.0787953	0.0956742	-0.0528493	-3.66575	-3.38573	-2.36811	2.00996
E68Y	E	68	Y	35	0.000246828	34	0.000352321	29	0.000359333	30	0.000212825	2	2.77612e-05	2	2.84515e-05	0.862238	0.0787953	0.0791786	-0.213841	-3.66575	-3.65875	-2.51278	1.99094
S70*	S	70	*	20	0.000141045	9	9.32613e-05	15	0.000185862	8	5.67533e-05	2	2.77612e-05	2	2.84515e-05	0.402378	0.297671	0.153079	-1.31338	-1.74821	-2.70765	-1.92308	0.713399
S70A	S	70	A	76	0.00053597	89	0.000922251	133	0.00164798	175	0.00124148	144	0.00186357	120	0.00170515	2.31632	2.02068	1.03469	1.21183	1.01484	0.0492032	0.758625	0.622223
S70C	S	70	C	32	0.000225672	30	0.000310871	36	0.000446069	19	0.000134789	2	2.77612e-05	2	2.84515e-05	0.59728	0.0893013	0.0637828	-0.743521	-3.48518	-3.97069	-2.73313	1.74007
S70D	S	70	D	9	6.34701e-05	13	0.000134711	15	0.000185862	24	0.00017026	10	0.000129415	9	0.000127886	2.68252	0.960685	0.688071	1.42359	-0.0578649	-0.539371	0.275451	1.02305
S70E	S	70	E	52	0.000366716	60	0.000621742	56	0.000693885	151	0.00107122	113	0.00146239	123	0.00174778	2.92111	2.35208	2.51883	1.54652	1.23394	1.33275	1.37107	0.159774
S70F	S	70	F	4	2.82089e-05	8	8.2899e-05	8	9.91264e-05	21	0.000148977	30	0.000388244	20	0.000284192	5.28121	4.68334	2.86696	2.40087	2.22754	1.51952	2.04931	0.466922
S70G	S	70	G	353	0.00248944	346	0.00358538	435	0.00539	835	0.00592362	475	0.0061472	415	0.00589698	2.3795	1.71452	1.09406	1.25066	0.777802	0.129691	0.719384	0.562763
S70H	S	70	H	4	2.82089e-05	5	5.18119e-05	4	4.95632e-05	15	0.000106412	19	0.000245888	6	8.52575e-05	3.77229	4.74578	1.72018	1.91544	2.24665	0.782558	1.64822	0.767754
S70I	S	70	I	5	3.52612e-05	5	5.18119e-05	7	8.67356e-05	11	7.80358e-05	6	7.76488e-05	3	4.26288e-05	2.21308	1.49867	0.491479	1.14605	0.583681	-1.0248	0.23498	1.12665
S70K	S	70	K	8	5.64179e-05	13	0.000134711	10	0.000123908	48	0.00034052	57	0.000737664	48	0.00068206	6.03567	5.4759	5.50457	2.59351	2.4531	2.46063	2.50241	0.0789851
S70L	S	70	L	58	0.00040903	59	0.00061138	54	0.000669104	93	0.000659757	96	0.00124238	50	0.00071048	1.61298	2.03209	1.06184	0.689729	1.02297	0.0865637	0.599753	0.474641
S70M	S	70	M	6	4.23134e-05	17	0.00017616	9	0.000111517	19	0.000134789	14	0.000181181	27	0.000383659	3.18549	1.0285	3.44036	1.67152	0.0405388	1.78256	1.16487	0.975282
S70P	S	70	P	59	0.000416082	49	0.000507756	51	0.000631931	47	0.000333426	13	0.000168239	7	9.94671e-05	0.801346	0.331338	0.157402	-0.319503	-1.59362	-2.66748	-1.52687	1.17541
S70Q	S	70	Q	32	0.000225672	20	0.000207247	38	0.000470851	73	0.000517874	43	0.000556483	40	0.000568384	2.29481	2.68511	1.20714	1.19838	1.42498	0.271596	0.964985	0.611089
S70R	S	70	R	155	0.0010931	125	0.0012953	121	0.00149929	561	0.00397982	604	0.00781665	580	0.00824156	3.64087	6.03464	5.49699	1.86428	2.59327	2.45864	2.3054	0.387901
S70S	S	70	S	33	0.000232724	28	0.000290146	33	0.000408897	71	0.000503685	34	0.00044001	31	0.000440497	2.16431	1.51651	1.07728	1.1139	0.600755	0.107397	0.607352	0.503286
S70T	S	70	T	16	0.000112836	18	0.000186523	11	0.000136299	43	0.000305049	29	0.000375303	33	0.000468917	2.70348	2.0121	3.44036	1.43482	1.0087	1.78256	1.40869	0.387588
S70V	S	70	V	61	0.000430186	68	0.000704641	72	0.000892138	125	0.00088677	108	0.00139768	78	0.00110835	2.06136	1.98353	1.24235	1.0436	0.988071	0.313072	0.781581	0.406689
S70W	S	70	W	5	3.52612e-05	18	0.000186523	12	0.00014869	35	0.000248296	22	0.000284712	31	0.000440497	7.04161	1.52642	2.96253	2.81591	0.610153	1.56683	1.6643	1.1061
S70Y	S	70	Y	6	4.23134e-05	8	8.2899e-05	4	4.95632e-05	2	1.50273e-05	11	0.000142356	10	0.000142096	0.355143	1.71722	2.86696	-1.49353	0.780078	1.51952	0.268691	1.57027
G71*	G	71	*	42	0.000296194	43	0.000445582	33	0.000408897	39	0.000276672	2	2.77612e-05	4	5.68384e-05	0.934092	0.0623032	0.139004	-0.0983639	-4.00455	-2.8468	-2.31657	2.00635
G71A	G	71	A	68	0.000479552	89	0.000922251	58	0.000718667	102	0.000723604	45	0.000582366	49	0.00069627	1.50892	0.631461	0.968836	0.593514	-0.663234	-0.0456761	-0.0384653	0.628405
G71C	G	71	C	36	0.00025388	22	0.000227972	27	0.000334552	34	0.000241201	3	3.88244e-05	2	2.84515e-05	0.950059	0.170303	0.0850437	-0.0739109	-2.55382	-3.55565	-2.06113	1.7924
G71D	G	71	D	21	0.000148097	29	0.000300509	30	0.000371724	23	0.000163166	2	2.77612e-05	2	2.84515e-05	1.10175	0.0923807	0.0765393	0.139796	-3.43627	-3.70765	-2.33471	2.14728
G71E	G	71	E	101	0.000712276	108	0.00111914	79	0.000978874	84	0.00059591	5	6.47073e-05	4	5.68384e-05	0.836627	0.057819	0.0580651	-0.257343	-4.11231	-4.10619	-2.82528	2.2239
G71F	G	71	F	12	8.46268e-05	11	0.000113986	16	0.000198253	8	5.67533e-05	3	3.88244e-05	2	2.84515e-05	0.67063	0.340606	0.143511	-0.576411	-1.55382	-2.80076	-1.64367	1.11489
G71G	G	71	G	193	0.00136108	190	0.00196885	156	0.00193297	369	0.00261775	239	0.00309301	202	0.00287034	1.92328	1.57097	1.48494	0.943571	0.651658	0.570404	0.721878	0.196244
G71H	G	71	H	32	0.000225672	28	0.000290146	36	0.000446069	25	0.000177354	2	2.77612e-05	3	4.26288e-05	0.785894	0.09568	0.0955654	-0.347593	-3.38564	-3.38737	-2.37353	1.75452
G71I	G	71	I	23	0.000162201	25	0.000259059	21	0.000260207	16	0.000113507	2	2.77612e-05	2	2.84515e-05	0.699788	0.107162	0.109342	-0.515011	-3.22214	-3.19308	-2.31008	1.55464
G71K	G	71	K	40	0.000282089	32	0.000331596	30	0.000371724	14	9.93183e-05	2	2.77612e-05	2	2.84515e-05	0.352081	0.08372	0.0765393	-1.50602	-3.57828	-3.70765	-2.93065	1.23546
G71L	G	71	L	126	0.000888582	97	0.00100515	84	0.00104083	98	0.000695228	6	7.76488e-05	3	4.26288e-05	0.782402	0.0772509	0.0409566	-0.354019	-3.6943	-4.60976	-2.88603	2.24005
G71M	G	71	M	60	0.000423134	70	0.000725366	46	0.000569977	41	0.000290861	4	5.17659e-05	5	7.1048e-05	0.687396	0.0713652	0.124651	-0.540787	-3.80864	-3.00404	-2.45115	1.70264
G71N	G	71	N	17	0.000119888	15	0.000155436	17	0.000210644	10	7.09416e-05	2	2.77612e-05	2	2.84515e-05	0.591732	0.178603	0.135069	-0.756983	-2.48518	-2.88823	-2.04346	1.1322
G71P	G	71	P	147	0.00103668	187	0.00193776	135	0.00167276	142	0.00100737	11	0.000142356	2	2.84515e-05	0.971729	0.0734641	0.0170087	-0.0413739	-3.76682	-5.87758	-3.22859	2.9551
G71Q	G	71	Q	60	0.000423134	74	0.000766816	61	0.000755839	74	0.000524968	6	7.76488e-05	7	9.94671e-05	1.24067	0.101261	0.131598	0.311114	-3.30384	-2.92579	-1.97284	1.98697
G71R	G	71	R	283	0.00199578	300	0.00310871	224	0.00277554	189	0.0013408	13	0.000168239	8	0.000113677	0.671815	0.0541186	0.0409566	-0.573865	-4.20773	-4.60976	-3.13045	2.22318
G71S	G	71	S	126	0.000888582	123	0.00127457	90	0.00111517	139	0.000986088	12	0.000155298	13	0.000184725	1.10973	0.121843	0.165647	0.150212	-3.03691	-2.59382	-1.82684	1.72645
G71T	G	71	T	101	0.000712276	128	0.00132638	93	0.00115234	99	0.000702322	6	7.76488e-05	9	0.000127886	0.986025	0.0585417	0.110979	-0.0203036	-4.09439	-3.17164	-2.42878	2.13622
G71V	G	71	V	131	0.000923843	82	0.000849715	100	0.00123908	93	0.000659757	7	9.05903e-05	6	8.52575e-05	0.714144	0.106613	0.0688071	-0.485713	-3.22955	-3.8613	-2.52552	1.79454
G71W	G	71	W	54	0.000380821	69	0.000715004	68	0.000842575	69	0.000489497	5	6.47073e-05	4	5.68384e-05	1.28537	0.0904993	0.0674579	0.362188	-3.46595	-3.88987	-2.33121	2.34216
G71Y	G	71	Y	4	2.82089e-05	13	0.000134711	9	0.000111517	11	7.80358e-05	2	2.77612e-05	2	2.84515e-05	2.76635	0.20608	0.255131	1.46798	-2.27872	-1.97069	-0.927143	2.07995
D72*	D	72	*	71	0.000500709	61	0.000632105	75	0.00092931	61	0.000432744	6	7.76488e-05	9	0.000127886	0.864263	0.122842	0.137614	-0.210458	-3.02513	-2.8613	-2.0323	1.57988
D72A	D	72	A	105	0.000740485	109	0.0011295	93	0.00115234	358	0.00253971	239	0.00309301	221	0.00314032	3.42979	2.73839	2.72516	1.77812	1.45333	1.44634	1.55926	0.189569
D72C	D	72	C	63	0.000444291	57	0.000590655	48	0.000594759	80	0.000567533	52	0.000672956	43	0.000611012	1.27739	1.13934	1.02733	0.353199	0.188196	0.0388973	0.193431	0.157216
D72D	D	72	D	37	0.000260933	48	0.000497394	42	0.000520414	82	0.000581721	53	0.000685898	43	0.000611012	2.22939	1.37898	1.17409	1.15665	0.463605	0.231542	0.617266	0.481316
D72E	D	72	E	61	0.000430186	58	0.000601018	49	0.000607149	148	0.00104994	98	0.00126826	76	0.00107993	2.44065	2.11019	1.77869	1.28727	1.07738	0.830813	1.06515	0.228473
D72F	D	72	F	57	0.000401977	61	0.000632105	43	0.000532805	152	0.00107831	117	0.00151415	105	0.00149201	2.68252	2.39541	2.80029	1.42359	1.26027	1.48558	1.38981	0.116387
D72G	D	72	G	62	0.000437239	56	0.000580293	42	0.000520414	208	0.00147559	168	0.00217417	212	0.00301243	3.37478	3.74667	5.78853	1.75479	1.90561	2.5332	2.06453	0.41282
D72H	D	72	H	28	0.000197463	45	0.000466307	26	0.000322161	143	0.00101446	126	0.00163062	106	0.00150622	5.1375	3.49689	4.67535	2.36107	1.80607	2.22508	2.13074	0.289274
D72I	D	72	I	11	7.75746e-05	10	0.000103624	7	8.67356e-05	25	0.000177354	44	0.000569424	31	0.000440497	2.28624	5.49512	5.07862	1.19298	2.45815	2.34444	1.99852	0.699936
D72K	D	72	K	65	0.000458395	66	0.000683917	65	0.000805402	896	0.00635637	848	0.0109744	827	0.0117513	13.8666	16.0463	14.5906	3.79354	4.00417	3.86697	3.88823	0.106914
D72L	D	72	L	107	0.000754589	136	0.00140928	100	0.00123908	351	0.00249005	279	0.00361067	204	0.00289876	3.29988	2.56206	2.33944	1.72241	1.35731	1.22616	1.43529	0.257152
D72M	D	72	M	52	0.000366716	75	0.000777178	67	0.000830184	202	0.00143302	165	0.00213534	200	0.00284192	3.90771	2.74756	3.42324	1.96632	1.45815	1.77536	1.73328	0.256687
D72N	D	72	N	16	0.000112836	14	0.000145073	10	0.000123908	54	0.000383085	31	0.000401185	33	0.000468917	3.39506	2.7654	3.78439	1.76344	1.46749	1.92006	1.717	0.229833
D72P	D	72	P	270	0.0019041	264	0.00273567	258	0.00319683	249	0.00176645	42	0.000543542	34	0.000483126	0.927705	0.198687	0.151127	-0.108262	-2.33143	-2.72617	-1.72195	1.41137
D72Q	D	72	Q	89	0.000627649	118	0.00122276	86	0.00106561	305	0.00216372	215	0.00278242	197	0.00279929	3.44734	2.27552	2.62694	1.78548	1.1862	1.39338	1.45502	0.304361
D72R	D	72	R	206	0.00145276	176	0.00182378	136	0.00168515	2064	0.0146423	2200	0.0284712	2247	0.031929	10.079	15.6111	18.9473	3.33328	3.9645	4.24392	3.84723	0.466508
D72S	D	72	S	123	0.000867425	138	0.00143001	95	0.00117713	340	0.00241201	264	0.00341655	262	0.00372291	2.78066	2.38918	3.16271	1.47543	1.25652	1.66116	1.46437	0.20255
D72T	D	72	T	124	0.000874477	124	0.00128493	109	0.0013506	352	0.00249714	292	0.00377891	313	0.0044476	2.85559	2.94094	3.29306	1.51379	1.55627	1.71943	1.5965	0.108562
D72V	D	72	V	85	0.00059944	90	0.000932613	62	0.00076823	189	0.0013408	165	0.00213534	123	0.00174778	2.23675	2.28963	2.27507	1.1614	1.19512	1.18591	1.18081	0.0174261
D72W	D	72	W	45	0.000317351	44	0.000455944	25	0.00030977	103	0.000730699	118	0.00152709	86	0.00122202	2.3025	3.3493	3.94494	1.2032	1.74386	1.98	1.64235	0.398226
D72Y	D	72	Y	39	0.000275037	49	0.000507756	29	0.000359333	116	0.000822923	113	0.00146239	85	0.00120782	2.99204	2.88009	3.36127	1.58113	1.52612	1.749	1.61875	0.116109
A76*	A	76	*	39	0.000275037	49	0.000507756	42	0.000520414	46	0.000326331	2	2.77612e-05	2	2.84515e-05	1.1865	0.0546743	0.054671	0.246711	-4.19299	-4.19308	-2.71312	2.56329
A76A	A	76	A	110	0.000775746	126	0.00130566	107	0.00132582	235	0.00166713	134	0.00173416	108	0.00153464	2.14906	1.32818	1.1575	1.10371	0.409456	0.211016	0.574727	0.468733
A76C	A	76	C	34	0.000239776	50	0.000518119	34	0.000421287	47	0.000333426	47	0.000608249	33	0.000468917	1.39057	1.17396	1.11306	0.475677	0.231379	0.154526	0.287194	0.167693
A76D	A	76	D	51	0.000359664	45	0.000466307	25	0.00030977	76	0.000539156	38	0.000491776	47	0.000667851	1.49906	1.05462	2.15596	0.584053	0.0767211	1.10833	0.589701	0.515826
A76E	A	76	E	62	0.000437239	59	0.00061138	54	0.000669104	105	0.000744887	50	0.000647073	38	0.000539964	1.70362	1.05838	0.806997	0.768601	0.0818599	-0.309365	0.180365	0.545692
A76F	A	76	F	26	0.000183358	40	0.000414495	29	0.000359333	49	0.000347614	24	0.000310595	26	0.000369449	1.89582	0.749334	1.02815	0.922821	-0.416319	0.0400538	0.182185	0.68079
A76G	A	76	G	98	0.000691119	111	0.00115022	104	0.00128864	474	0.00336263	307	0.00397303	306	0.00434813	4.86549	3.45414	3.37419	2.28258	1.78833	1.75454	1.94182	0.295596
A76H	A	76	H	17	0.000119888	36	0.000373045	28	0.000346943	38	0.000269578	44	0.000569424	24	0.00034103	2.24858	1.52642	0.982959	1.16902	0.610153	-0.0247974	0.584791	0.597311
A76I	A	76	I	29	0.000204515	27	0.000279784	25	0.00030977	51	0.000361802	26	0.000336478	17	0.000241563	1.76908	1.20264	0.779814	0.822996	0.266199	-0.358798	0.243465	0.591225
A76K	A	76	K	37	0.000260933	72	0.000746091	56	0.000693885	130	0.000922241	111	0.0014365	97	0.00137833	3.5344	1.92537	1.9864	1.82147	0.945138	0.990153	1.25225	0.493467
A76L	A	76	L	123	0.000867425	177	0.00183414	136	0.00168515	225	0.00159619	161	0.00208358	107	0.00152043	1.84014	1.136	0.90225	0.879818	0.183958	-0.148401	0.305125	0.524709
A76M	A	76	M	48	0.000338507	38	0.00039377	39	0.000483241	81	0.000574627	53	0.000685898	47	0.000667851	1.69753	1.74187	1.38202	0.763439	0.80064	0.466782	0.676953	0.182962
A76N	A	76	N	16	0.000112836	17	0.00017616	10	0.000123908	20	0.000141883	22	0.000284712	5	7.1048e-05	1.25743	1.61621	0.573393	0.330479	0.692616	-0.802405	0.0735633	0.77992
A76P	A	76	P	88	0.000620597	105	0.00108805	93	0.00115234	172	0.0012202	110	0.00142356	113	0.00160568	1.96617	1.30836	1.39341	0.975384	0.387761	0.478615	0.61392	0.316316
A76Q	A	76	Q	84	0.000592388	86	0.000891164	53	0.000656713	112	0.000794546	72	0.000931786	87	0.00123623	1.34126	1.04558	1.88246	0.423589	0.064307	0.912618	0.466838	0.425806
A76R	A	76	R	78	0.000550074	66	0.000683917	70	0.000867356	142	0.00100737	109	0.00141062	80	0.00113677	1.83134	2.06256	1.31061	0.872896	1.04444	0.39024	0.769191	0.339204
A76S	A	76	S	96	0.000677015	101	0.0010466	70	0.000867356	143	0.00101446	89	0.00115179	66	0.000937833	1.49844	1.10051	1.08125	0.58346	0.138169	0.112706	0.278112	0.264746
A76T	A	76	T	66	0.000465448	82	0.000849715	64	0.000793012	149	0.00105703	65	0.000841195	102	0.00144938	2.271	0.989974	1.82769	1.18333	-0.0145375	0.87002	0.679603	0.621219
A76V	A	76	V	203	0.0014316	192	0.00198958	171	0.00211883	354	0.00251133	265	0.00342949	218	0.00309769	1.75421	1.72373	1.46198	0.810821	0.785533	0.547927	0.71476	0.145034
A76W	A	76	W	33	0.000232724	38	0.00039377	17	0.000210644	49	0.000347614	28	0.000362361	29	0.000412078	1.49368	0.920235	1.95628	0.578867	-0.119926	0.968113	0.475685	0.55131
A76Y	A	76	Y	24	0.000169254	26	0.000269422	24	0.000297379	67	0.000475309	36	0.000465893	21	0.000298401	2.80826	1.72923	1.00344	1.48968	0.790132	0.00494996	0.761587	0.742776
S77*	S	77	*	23	0.000162201	24	0.000248697	82	0.00101605	32	0.000227013	2	2.77612e-05	2	2.84515e-05	1.39958	0.111627	0.0280022	0.484989	-3.16325	-5.15832	-2.61219	2.86173
S77A	S	77	A	10	7.05224e-05	12	0.000124348	21	0.000260207	36	0.00025539	21	0.000271771	13	0.000184725	3.6214	2.18556	0.709915	1.85655	1.128	-0.494283	0.830089	1.2034
S77C	S	77	C	23	0.000162201	38	0.00039377	47	0.000582368	96	0.000681039	82	0.0010612	64	0.000909414	4.19873	2.69497	1.56158	2.06995	1.43027	0.643006	1.38108	0.714744
S77E	S	77	E	8	5.64179e-05	20	0.000207247	24	0.000297379	21	0.000148977	21	0.000271771	18	0.000255773	2.64061	1.31133	0.860089	1.40087	0.391036	-0.217442	0.524821	0.817408
S77F	S	77	F	41	0.000289142	42	0.00043522	62	0.00076823	85	0.000603004	47	0.000608249	42	0.000596803	2.0855	1.39757	0.776854	1.06039	0.482918	-0.364284	0.393008	0.71658
S77G	S	77	G	28	0.000197463	22	0.000227972	29	0.000359333	63	0.000446932	25	0.000323537	25	0.00035524	2.26338	1.41919	0.988608	1.17848	0.505071	-0.0165298	0.555673	0.599108
S77H	S	77	H	19	0.000133992	29	0.000300509	53	0.000656713	77	0.00054625	69	0.000892961	37	0.000525755	4.07672	2.9715	0.800586	2.02741	1.57119	-0.320872	1.09258	1.24516
S77I	S	77	I	75	0.000528918	61	0.000632105	75	0.00092931	419	0.00297245	494	0.00639308	438	0.0062238	5.61988	10.114	6.69722	2.49054	3.33828	2.74356	2.85746	0.435194
S77K	S	77	K	20	0.000141045	28	0.000290146	32	0.000396506	56	0.000397273	57	0.000737664	35	0.000497336	2.81665	2.54238	1.2543	1.49398	1.34618	0.326878	1.05568	0.635472
S77L	S	77	L	77	0.000543022	127	0.00131602	133	0.00164798	2417	0.0171466	2672	0.0345796	2885	0.0409947	31.5762	26.2759	24.8758	4.98077	4.71567	4.63667	4.7777	0.180242
S77M	S	77	M	26	0.000183358	29	0.000300509	31	0.000384115	56	0.000397273	57	0.000737664	38	0.000539964	2.16665	2.45472	1.40574	1.11547	1.29556	0.491326	0.967449	0.422052
S77N	S	77	N	17	0.000119888	28	0.000290146	23	0.000284989	93	0.000659757	74	0.000957668	72	0.00102309	5.50311	3.30064	3.58994	2.46025	1.72275	1.84396	2.00898	0.395477
S77P	S	77	P	17	0.000119888	13	0.000134711	17	0.000210644	26	0.000184448	21	0.000271771	14	0.000198934	1.5385	2.01744	0.944411	0.621528	1.01252	-0.0825129	0.51718	0.554926
S77Q	S	77	Q	31	0.000218619	34	0.000352321	45	0.000557586	108	0.000766169	61	0.000789429	46	0.000653641	3.50458	2.24066	1.17227	1.80924	1.16392	0.229304	1.06749	0.794371
S77R	S	77	R	25	0.000176306	33	0.000341958	52	0.000644322	95	0.000673945	66	0.000854137	73	0.0010373	3.82259	2.49778	1.60991	1.93455	1.32065	0.68698	1.31406	0.623812
S77S	S	77	S	40	0.000282089	12	0.000124348	20	0.000247816	49	0.000347614	22	0.000284712	21	0.000298401	1.23228	2.28963	1.20412	0.301333	1.19512	0.267984	0.588144	0.525917
S77T	S	77	T	49	0.00034556	34	0.000352321	43	0.000532805	100	0.000709416	101	0.00130709	62	0.000880995	2.05295	3.70994	1.6535	1.0377	1.8914	0.725527	1.21821	0.603531
S77V	S	77	V	23	0.000162201	39	0.000404133	46	0.000569977	261	0.00185158	275	0.0035589	278	0.00395027	11.4153	8.80628	6.93057	3.5129	3.13853	2.79297	3.14813	0.360057
S77W	S	77	W	13	9.16791e-05	14	0.000145073	19	0.000235425	21	0.000148977	8	0.000103532	6	8.52575e-05	1.62499	0.713652	0.362143	0.700429	-0.486708	-1.46537	-0.417216	1.08457
S77Y	S	77	Y	35	0.000246828	22	0.000227972	37	0.00045846	51	0.000361802	33	0.000427068	22	0.000312611	1.46581	1.87334	0.681872	0.551694	0.905609	-0.552427	0.301625	0.760505
N78*	N	78	*	75	0.000528918	117	0.0012124	86	0.00106561	74	0.000524968	5	6.47073e-05	4	5.68384e-05	0.992532	0.0533714	0.0533388	-0.010814	-4.22779	-4.22867	-2.82242	2.43493
N78A	N	78	A	29	0.000204515	35	0.000362683	29	0.000359333	49	0.000347614	38	0.000491776	31	0.000440497	1.6997	1.35594	1.22587	0.76528	0.439291	0.29381	0.499461	0.241425
N78C	N	78	C	17	0.000119888	14	0.000145073	7	8.67356e-05	481	0.00341229	655	0.00847666	660	0.00937833	28.4623	58.4302	108.125	4.83098	5.86864	6.75656	5.81873	0.96376
N78D	N	78	D	26	0.000183358	35	0.000362683	14	0.000173471	38	0.000269578	15	0.000194122	16	0.000227353	1.47023	0.535239	1.31061	0.556039	-0.901746	0.39024	0.0148445	0.798107
N78E	N	78	E	74	0.000521865	118	0.00122276	53	0.000656713	98	0.000695228	55	0.000711781	49	0.00069627	1.3322	0.58211	1.06024	0.413808	-0.780637	0.0843844	-0.0941481	0.616911
N78F	N	78	F	28	0.000197463	31	0.000321234	22	0.000272598	74	0.000524968	68	0.00088002	48	0.00068206	2.65857	2.7395	2.50208	1.41065	1.45391	1.32313	1.3959	0.0666302
N78G	N	78	G	60	0.000423134	76	0.00078754	37	0.00045846	97	0.000688134	57	0.000737664	62	0.000880995	1.62628	0.936668	1.92164	0.701574	-0.0943908	0.942338	0.516507	0.542576
N78H	N	78	H	33	0.000232724	41	0.000424857	20	0.000247816	52	0.000368896	53	0.000685898	34	0.000483126	1.58513	1.61442	1.94953	0.664597	0.691015	0.96313	0.772914	0.16526
N78I	N	78	I	28	0.000197463	19	0.000196885	10	0.000123908	35	0.000248296	14	0.000181181	13	0.000184725	1.25743	0.920235	1.49082	0.330479	-0.119926	0.576107	0.26222	0.353001
N78K	N	78	K	53	0.000373769	79	0.000818627	32	0.000396506	211	0.00149687	171	0.00221299	150	0.00213144	4.0048	2.70329	5.37556	2.00173	1.43472	2.42641	1.95429	0.497547
N78L	N	78	L	54	0.000380821	69	0.000715004	50	0.00061954	83	0.000588815	42	0.000543542	56	0.000795737	1.54617	0.760194	1.2844	0.628703	-0.39556	0.361094	0.198079	0.531234
N78M	N	78	M	73	0.000514813	63	0.000652829	59	0.000731058	125	0.00088677	132	0.00170827	102	0.00144938	1.72251	2.61672	1.98258	0.784511	1.38776	0.987377	1.05322	0.306967
N78P	N	78	P	12	8.46268e-05	13	0.000134711	14	0.000173471	29	0.000205731	12	0.000155298	8	0.000113677	2.43103	1.15282	0.655306	1.28157	0.20517	-0.60976	0.292326	0.948672
N78Q	N	78	Q	78	0.000550074	98	0.00101551	61	0.000755839	151	0.00107122	99	0.00128121	77	0.00109414	1.94741	1.26163	1.44758	0.961554	0.335293	0.533644	0.610164	0.320066
N78R	N	78	R	64	0.000451343	76	0.00078754	48	0.000594759	204	0.00144721	193	0.0024977	165	0.00234458	3.20645	3.17152	3.94207	1.68098	1.66518	1.97895	1.77504	0.176776
N78S	N	78	S	51	0.000359664	53	0.000549206	45	0.000557586	117	0.000830017	62	0.000802371	56	0.000795737	2.30776	1.46097	1.42711	1.20649	0.546923	0.513097	0.755503	0.390932
N78T	N	78	T	84	0.000592388	70	0.000725366	49	0.000607149	97	0.000688134	62	0.000802371	48	0.00068206	1.16163	1.10616	1.12338	0.216147	0.14556	0.167848	0.176518	0.0360833
N78V	N	78	V	16	0.000112836	29	0.000300509	17	0.000210644	43	0.000305049	20	0.000258829	19	0.000269982	2.70348	0.861304	1.2817	1.43482	-0.215406	0.35806	0.525823	0.837805
N78W	N	78	W	31	0.000218619	45	0.000466307	30	0.000371724	61	0.000432744	32	0.000414127	23	0.000326821	1.97944	0.8881	0.879202	0.985092	-0.171206	-0.185734	0.209384	0.671822
N78Y	N	78	Y	38	0.000267985	36	0.000373045	20	0.000247816	56	0.000397273	32	0.000414127	11	0.000156306	1.48245	1.11012	0.630732	0.567979	0.150722	-0.664901	0.017933	0.627075
Q79*	Q	79	*	54	0.000380821	45	0.000466307	49	0.000607149	42	0.000297955	7	9.05903e-05	2	2.84515e-05	0.782402	0.194272	0.0468608	-0.354019	-2.36385	-4.41547	-2.37778	2.03076
Q79A	Q	79	A	49	0.00034556	62	0.000642467	51	0.000631931	146	0.00103575	111	0.0014365	60	0.000852575	2.99731	2.23592	1.34916	1.58367	1.16087	0.43206	1.05886	0.582539
Q79D	Q	79	D	12	8.46268e-05	6	6.21742e-05	12	0.00014869	34	0.000241201	12	0.000155298	8	0.000113677	2.85018	2.49778	0.764523	1.51105	1.32065	-0.387367	0.814777	1.04543
Q79E	Q	79	E	33	0.000232724	41	0.000424857	50	0.00061954	71	0.000503685	61	0.000789429	75	0.00106572	2.16431	1.85811	1.72018	1.1139	0.893832	0.782558	0.930098	0.168624
Q79G	Q	79	G	54	0.000380821	66	0.000683917	47	0.000582368	107	0.000759075	77	0.000996493	79	0.00112256	1.99326	1.45704	1.92757	0.995131	0.543039	0.946787	0.828319	0.248239
Q79H	Q	79	H	20	0.000141045	14	0.000145073	19	0.000235425	47	0.000333426	45	0.000582366	33	0.000468917	2.36397	4.01429	1.99178	1.24121	2.00514	0.994062	1.41347	0.527094
Q79I	Q	79	I	9	6.34701e-05	9	9.32613e-05	4	4.95632e-05	16	0.000113507	8	0.000103532	6	8.52575e-05	1.78835	1.11012	1.72018	0.838626	0.150722	0.782558	0.590635	0.382006
Q79K	Q	79	K	71	0.000500709	70	0.000725366	56	0.000693885	137	0.0009719	119	0.00154003	97	0.00137833	1.94105	2.12311	1.9864	0.956836	1.08618	0.990153	1.01106	0.0671586
Q79L	Q	79	L	35	0.000246828	30	0.000310871	40	0.000495632	85	0.000603004	44	0.000569424	35	0.000497336	2.44301	1.83171	1.00344	1.28866	0.873188	0.00494996	0.722266	0.655027
Q79M	Q	79	M	10	7.05224e-05	10	0.000103624	18	0.000223035	23	0.000163166	31	0.000401185	12	0.000170515	2.31367	3.87156	0.764523	1.21019	1.95291	-0.387367	0.925244	1.19588
Q79N	Q	79	N	13	9.16791e-05	15	0.000155436	17	0.000210644	31	0.000219919	11	0.000142356	8	0.000113677	2.39879	0.915853	0.539664	1.26231	-0.126812	-0.889868	0.0818759	1.09116
Q79P	Q	79	P	59	0.000416082	63	0.000652829	46	0.000569977	103	0.000730699	61	0.000789429	42	0.000596803	1.75614	1.20924	1.04706	0.812409	0.274104	0.0663505	0.384288	0.38504
Q79R	Q	79	R	66	0.000465448	58	0.000601018	37	0.00045846	86	0.000610098	69	0.000892961	55	0.000781528	1.31078	1.48575	1.70468	0.390422	0.57119	0.769501	0.577038	0.189607
Q79S	Q	79	S	28	0.000197463	47	0.000487031	40	0.000495632	69	0.000489497	53	0.000685898	42	0.000596803	2.47894	1.40832	1.20412	1.30972	0.493978	0.267984	0.690561	0.547985
Q79T	Q	79	T	37	0.000260933	49	0.000507756	48	0.000594759	76	0.000539156	47	0.000608249	34	0.000483126	2.06627	1.19792	0.812306	1.04703	0.260526	-0.299905	0.335882	0.67662
Q79V	Q	79	V	19	0.000133992	50	0.000518119	17	0.000210644	61	0.000432744	51	0.000660015	34	0.000483126	3.22961	1.27387	2.29357	1.69136	0.349216	1.1976	1.07939	0.678836
Q79W	Q	79	W	5	3.52612e-05	4	4.14495e-05	7	8.67356e-05	12	8.51299e-05	8	0.000103532	7	9.94671e-05	2.41427	2.49778	1.14679	1.27159	1.32065	0.197595	0.929942	0.634706
Q79Y	Q	79	Y	7	4.93657e-05	7	7.25366e-05	9	0.000111517	17	0.000120601	8	0.000103532	4	5.68384e-05	2.44301	1.4273	0.509682	1.28866	0.513292	-0.97233	0.27654	1.14894
D80*	D	80	*	68	0.000479552	105	0.00108805	64	0.000793012	69	0.000489497	2	2.77612e-05	2	2.84515e-05	1.02074	0.0255147	0.0358778	0.0296129	-5.29253	-4.80076	-3.35456	2.94108
D80A	D	80	A	95	0.000669962	107	0.00110877	71	0.000879747	169	0.00119891	114	0.00147533	79	0.00112256	1.78952	1.33059	1.276	0.839575	0.41207	0.351629	0.534425	0.265991
D80C	D	80	C	24	0.000169254	36	0.000373045	26	0.000322161	29	0.000205731	23	0.000297654	10	0.000142096	1.21552	0.797902	0.441071	0.28157	-0.325716	-1.18092	-0.408354	0.734737
D80D	D	80	D	20	0.000141045	18	0.000186523	14	0.000173471	32	0.000227013	23	0.000297654	12	0.000170515	1.60951	1.5958	0.982959	0.686623	0.674284	-0.0247974	0.44537	0.407223
D80E	D	80	E	69	0.000486604	104	0.00107769	57	0.000706276	129	0.000915147	90	0.00116473	91	0.00129307	1.88068	1.08077	1.83083	0.911254	0.11206	0.8725	0.631938	0.450644
D80F	D	80	F	34	0.000239776	36	0.000373045	12	0.00014869	33	0.000234107	17	0.000220005	13	0.000184725	0.976358	0.589754	1.24235	-0.0345174	-0.761815	0.313072	-0.161087	0.548508
D80G	D	80	G	172	0.00121298	216	0.00223827	107	0.00132582	334	0.00236945	239	0.00309301	190	0.00269982	1.9534	1.38187	2.03635	0.965991	0.466626	1.02598	0.819534	0.307095
D80I	D	80	I	30	0.000211567	21	0.00021761	11	0.000136299	28	0.000198637	10	0.000129415	6	8.52575e-05	0.938882	0.59471	0.625519	-0.0909844	-0.749743	-0.676874	-0.505867	0.361141
D80K	D	80	K	39	0.000275037	71	0.000735728	35	0.000433678	96	0.000681039	103	0.00133297	52	0.000738899	2.47617	1.81177	1.70379	1.30811	0.8574	0.768752	0.978088	0.289226
D80L	D	80	L	99	0.000698171	141	0.00146109	74	0.00091692	146	0.00103575	70	0.000905903	65	0.000923623	1.48351	0.620016	1.00731	0.569019	-0.689622	0.0105095	-0.0366976	0.630647
D80M	D	80	M	42	0.000296194	31	0.000321234	25	0.00030977	64	0.000454026	39	0.000504717	23	0.000326821	1.53287	1.57118	1.05504	0.616234	0.651853	0.0773008	0.448462	0.321928
D80N	D	80	N	6	4.23134e-05	12	0.000124348	3	3.71724e-05	9	6.38474e-05	11	0.000142356	7	9.94671e-05	1.50892	1.14482	2.67583	0.593514	0.195116	1.41999	0.736206	0.624779
D80P	D	80	P	93	0.000655858	85	0.000880802	58	0.000718667	124	0.000879676	62	0.000802371	29	0.000412078	1.34126	0.910955	0.573393	0.423589	-0.134548	-0.802405	-0.171121	0.613815
D80Q	D	80	Q	40	0.000282089	57	0.000590655	39	0.000483241	55	0.000390179	35	0.000452951	29	0.000412078	1.38317	0.766862	0.852738	0.467983	-0.38296	-0.229826	-0.0482678	0.453595
D80R	D	80	R	179	0.00126235	205	0.00212429	132	0.00163559	295	0.00209278	192	0.00248476	130	0.00184725	1.65784	1.16969	1.12941	0.729307	0.226129	0.175569	0.377002	0.306151
D80S	D	80	S	126	0.000888582	156	0.00161653	95	0.00117713	236	0.00167422	129	0.00166945	126	0.00179041	1.88415	1.03274	1.521	0.913914	0.0464718	0.605019	0.521802	0.439668
D80T	D	80	T	75	0.000528918	72	0.000746091	33	0.000408897	126	0.000893864	67	0.000867078	54	0.000767318	1.68999	1.16216	1.87656	0.757013	0.216811	0.908088	0.627304	0.363434
D80V	D	80	V	91	0.000641753	103	0.00106732	49	0.000607149	157	0.00111378	88	0.00113885	65	0.000923623	1.73553	1.06701	1.52125	0.795377	0.0935778	0.605253	0.498069	0.36297
D80W	D	80	W	69	0.000486604	106	0.00109841	44	0.000545195	69	0.000489497	36	0.000465893	12	0.000170515	1.00594	0.424151	0.31276	0.00855129	-1.23735	-1.67687	-0.968557	0.874272
D80Y	D	80	Y	25	0.000176306	20	0.000207247	25	0.00030977	25	0.000177354	10	0.000129415	14	0.000198934	1.00594	0.624445	0.6422	0.00855129	-0.679353	-0.638906	-0.436569	0.386016
S81*	S	81	*	25	0.000176306	46	0.000476669	36	0.000446069	17	0.000120601	2	2.77612e-05	2	2.84515e-05	0.684043	0.05824	0.0637828	-0.547842	-4.10185	-3.97069	-2.87346	2.01511
S81A	S	81	A	40	0.000282089	60	0.000621742	34	0.000421287	131	0.000929335	120	0.00155298	102	0.00144938	3.29447	2.49778	3.44036	1.72005	1.32065	1.78256	1.60775	0.250596
S81C	S	81	C	15	0.000105784	12	0.000124348	16	0.000198253	59	0.000418555	86	0.00111297	116	0.00164831	3.95672	8.95038	8.31419	1.9843	3.16195	3.05558	2.73394	0.651382
S81E	S	81	E	67	0.0004725	91	0.000942976	54	0.000669104	130	0.000922241	110	0.00142356	97	0.00137833	1.95183	1.50965	2.05997	0.96483	0.594212	1.04262	0.867221	0.239611
S81F	S	81	F	9	6.34701e-05	6	6.21742e-05	11	0.000136299	16	0.000113507	7	9.05903e-05	8	0.000113677	1.78835	1.45704	0.834026	0.838626	0.543039	-0.261837	0.373276	0.569534
S81G	S	81	G	431	0.00303951	500	0.00518119	395	0.00489437	949	0.00673236	769	0.00995199	741	0.0105293	2.21495	1.92079	2.15131	1.14727	0.941702	1.10522	1.06473	0.1086
S81K	S	81	K	18	0.00012694	35	0.000362683	26	0.000322161	111	0.000787452	78	0.00100943	70	0.000994671	6.20333	2.78324	3.0875	2.63304	1.47677	1.62644	1.91208	0.628839
S81L	S	81	L	38	0.000267985	39	0.000404133	24	0.000297379	98	0.000695228	82	0.0010612	86	0.00122202	2.59428	2.62587	4.10931	1.37533	1.3928	2.0389	1.60234	0.378168
S81M	S	81	M	18	0.00012694	23	0.000238335	10	0.000123908	42	0.000297955	20	0.000258829	23	0.000326821	2.3472	1.08599	2.63761	1.23094	0.119013	1.39923	0.916395	0.695661
S81P	S	81	P	44	0.000310298	53	0.000549206	50	0.00061954	97	0.000688134	75	0.00097061	63	0.000895204	2.21765	1.7673	1.44495	1.14903	0.821545	0.531019	0.833865	0.309191
S81Q	S	81	Q	31	0.000218619	29	0.000300509	38	0.000470851	78	0.000553345	29	0.000375303	36	0.000511545	2.53109	1.24889	1.08643	1.33976	0.320647	0.119593	0.593332	0.654193
S81R	S	81	R	176	0.00124119	252	0.00261132	191	0.00236664	505	0.00358255	426	0.00551306	422	0.00599645	2.88638	2.11122	2.53373	1.52926	1.07808	1.34127	1.3162	0.226633
S81S	S	81	S	45	0.000317351	33	0.000341958	32	0.000396506	48	0.00034052	39	0.000504717	32	0.000454707	1.07301	1.47596	1.14679	0.101661	0.561655	0.197595	0.28697	0.242672
S81T	S	81	T	25	0.000176306	29	0.000300509	22	0.000272598	58	0.000411461	48	0.00062119	47	0.000667851	2.33379	2.06713	2.44995	1.22268	1.04763	1.29275	1.18769	0.126253
S81V	S	81	V	76	0.00053597	76	0.00078754	50	0.00061954	164	0.00116344	129	0.00166945	110	0.00156306	2.17072	2.11983	2.52293	1.11818	1.08395	1.3351	1.17907	0.136201
S81W	S	81	W	60	0.000423134	79	0.000818627	74	0.00091692	109	0.000773264	73	0.000944727	48	0.00068206	1.82747	1.15404	0.743861	0.869845	0.206691	-0.426896	0.216547	0.648427
S81Y	S	81	Y	9	6.34701e-05	10	0.000103624	4	4.95632e-05	8	5.67533e-05	13	0.000168239	21	0.000298401	0.894173	1.62356	6.02062	-0.161374	0.699158	2.58991	1.04257	1.40742
S84*	S	84	*	29	0.000359387	12	0.00017051	30	0.000402631	10	7.51366e-05	2	2.77612e-05	3	4.26773e-05	0.209069	0.162812	0.105996	-2.25795	-2.61872	-3.23792	-2.70486	0.49563
S84A	S	84	A	63	0.000780737	47	0.000667832	46	0.000617367	56	0.000420765	34	0.00047194	45	0.000640159	0.538933	0.706675	1.03692	-0.891823	-0.50088	0.0523031	-0.4468	0.47438
S84C	S	84	C	17	0.000210675	22	0.000312602	30	0.000402631	25	0.000187841	5	6.9403e-05	4	5.69031e-05	0.891617	0.222017	0.141328	-0.165504	-2.17126	-2.82288	-1.71988	1.385
S84D	S	84	D	19	0.00023546	17	0.000241556	11	0.000147631	16	0.000120218	7	9.71642e-05	7	9.95803e-05	0.510568	0.402243	0.674521	-0.969825	-1.31386	-0.568065	-0.950584	0.373271
S84E	S	84	E	59	0.000731166	42	0.000596786	44	0.000590525	44	0.000330601	23	0.000319254	11	0.000156483	0.452156	0.534955	0.26499	-1.14511	-0.90251	-1.91599	-1.3212	0.529189
S84F	S	84	F	6	7.43559e-05	5	7.10459e-05	4	5.36841e-05	5	3.75683e-05	2	2.77612e-05	2	2.84515e-05	0.50525	0.39075	0.529981	-0.984932	-1.35568	-0.915988	-1.08553	0.236481
S84G	S	84	G	96	0.00118969	97	0.00137829	90	0.00120789	124	0.000931693	45	0.000624627	44	0.000625934	0.783137	0.453189	0.518203	-0.352664	-1.14181	-0.948409	-0.814296	0.411314
S84H	S	84	H	25	0.000309816	14	0.000198929	23	0.000308683	54	0.000405737	47	0.000652388	55	0.000782417	1.30961	3.27951	2.53469	0.389134	1.71348	1.34181	1.14814	0.683084
S84I	S	84	I	41	0.000508099	22	0.000312602	22	0.000295262	64	0.000480874	20	0.000277612	28	0.000398321	0.946419	0.888068	1.34904	-0.0794496	-0.171258	0.431935	0.0604093	0.325009
S84K	S	84	K	61	0.000755952	44	0.000625204	57	0.000764998	99	0.000743852	69	0.000957761	67	0.000953126	0.983994	1.53192	1.24592	-0.0232783	0.615339	0.317211	0.30309	0.319543
S84L	S	84	L	66	0.000817915	78	0.00110832	64	0.000858945	61	0.000458333	28	0.000388657	32	0.000455224	0.560368	0.350673	0.529981	-0.835554	-1.5118	-0.915988	-1.08778	0.369408
S84M	S	84	M	33	0.000408957	28	0.000397857	40	0.000536841	30	0.00022541	12	0.000166567	16	0.000227612	0.551181	0.418661	0.423985	-0.859401	-1.25615	-1.23792	-1.11782	0.223984
S84N	S	84	N	9	0.000111534	9	0.000127883	13	0.000174473	24	0.000180328	6	8.32836e-05	11	0.000156483	1.6168	0.65125	0.896891	0.69314	-0.618717	-0.156996	-0.0275243	0.665443
S84P	S	84	P	100	0.00123926	110	0.00156301	103	0.00138236	274	0.00205874	427	0.00592702	261	0.00371292	1.66126	3.79205	2.68592	0.732278	1.92298	1.42542	1.36022	0.598021
S84Q	S	84	Q	48	0.000594847	54	0.000767296	57	0.000764998	53	0.000398224	47	0.000652388	29	0.000412547	0.669456	0.850243	0.539279	-0.57894	-0.234053	-0.890897	-0.567963	0.32856
S84R	S	84	R	165	0.00204479	120	0.0017051	134	0.00179842	318	0.00238934	257	0.00356731	297	0.00422505	1.1685	2.09214	2.34932	0.224663	1.06498	1.23224	0.840628	0.539957
S84S	S	84	S	46	0.000570062	29	0.000412066	52	0.000697893	67	0.000503415	32	0.000444179	47	0.000668611	0.883088	1.07793	0.958042	-0.17937	0.108265	-0.0618389	-0.0443148	0.144616
S84T	S	84	T	128	0.00158626	108	0.00153459	110	0.00147631	204	0.00153279	136	0.00188776	153	0.00217654	0.96629	1.23014	1.47431	-0.0494722	0.298821	0.56004	0.269796	0.305791
S84V	S	84	V	50	0.000619632	42	0.000596786	51	0.000684472	51	0.000383196	31	0.000430299	16	0.000227612	0.618425	0.721027	0.332537	-0.693328	-0.471875	-1.58841	-0.917872	0.591168
S84W	S	84	W	28	0.000346994	30	0.000426276	28	0.000375788	22	0.0001653	3	4.16418e-05	2	2.84515e-05	0.476378	0.0976875	0.0757115	-1.06982	-3.35568	-3.72334	-2.71628	1.43768
S84Y	S	84	Y	19	0.00023546	16	0.000227347	21	0.000281841	16	0.000120218	11	0.000152687	5	7.11288e-05	0.510568	0.671602	0.252372	-0.969825	-0.574323	-1.98638	-1.17684	0.728434
I85*	I	85	*	16	0.000198282	23	0.000326811	23	0.000308683	16	0.000120218	2	2.77612e-05	2	2.84515e-05	0.606299	0.0849456	0.0921706	-0.721898	-3.55732	-3.43955	-2.57292	1.60411
I85A	I	85	A	17	0.000210675	15	0.000213138	11	0.000147631	15	0.000112705	9	0.000124925	5	7.11288e-05	0.53497	0.586125	0.481801	-0.90247	-0.77072	-1.05349	-0.908894	0.141495
I85E	I	85	E	83	0.00102859	93	0.00132145	64	0.000858945	54	0.000405737	26	0.000360896	27	0.000384096	0.39446	0.273105	0.447171	-1.34205	-1.87247	-1.1611	-1.45854	0.369717
I85G	I	85	G	864	0.0107072	719	0.0102164	667	0.00895182	522	0.00392213	231	0.00320642	191	0.00271712	0.366306	0.31385	0.303527	-1.44888	-1.67185	-1.7201	-1.61361	0.144688
I85K	I	85	K	20	0.000247853	16	0.000227347	11	0.000147631	48	0.000360655	37	0.000513582	29	0.000412547	1.45512	2.25902	2.79444	0.541137	1.1757	1.48256	1.06647	0.480124
I85L	I	85	L	33	0.000408957	20	0.000284184	24	0.000322104	45	0.000338115	19	0.000263731	22	0.000312967	0.826772	0.928031	0.971631	-0.274439	-0.107755	-0.0415189	-0.141237	0.120015
I85M	I	85	M	16	0.000198282	7	9.94643e-05	12	0.000161052	10	7.51366e-05	10	0.000138806	9	0.000128032	0.378937	1.39554	0.794971	-1.39997	0.480819	-0.331026	-0.416725	0.943318
I85P	I	85	P	25	0.000309816	20	0.000284184	25	0.000335525	26	0.000195355	3	4.16418e-05	8	0.000113806	0.630551	0.146531	0.339188	-0.665314	-2.77072	-1.55984	-1.66529	1.05666
I85Q	I	85	Q	33	0.000408957	40	0.000568368	37	0.000496578	32	0.000240437	11	0.000152687	17	0.000241838	0.587927	0.268641	0.487009	-0.766292	-1.89625	-1.03798	-1.23351	0.58981
I85R	I	85	R	389	0.00482074	353	0.00501584	329	0.00441551	614	0.00461338	382	0.00530239	389	0.00553382	0.956987	1.05713	1.25327	-0.0634291	0.0801502	0.325695	0.114139	0.196776
I85T	I	85	T	18	0.000223068	6	8.52551e-05	12	0.000161052	11	8.26502e-05	15	0.000208209	9	0.000128032	0.370516	2.44219	0.794971	-1.43239	1.28817	-0.331026	-0.158414	1.36847
I85V	I	85	V	41	0.000508099	34	0.000483112	43	0.000577104	52	0.00039071	20	0.000277612	39	0.000554805	0.768965	0.574632	0.961361	-0.37901	-0.799289	-0.0568505	-0.411716	0.372298
I85W	I	85	W	140	0.00173497	144	0.00204612	104	0.00139579	145	0.00108948	96	0.00133254	79	0.00112384	0.627953	0.65125	0.805163	-0.671272	-0.618717	-0.312647	-0.534212	0.193672
P86A	P	86	A	25	0.000309816	19	0.000269975	33	0.000442894	36	0.000270492	40	0.000555224	34	0.000483676	0.873071	2.05658	1.09208	-0.195829	1.04025	0.127081	0.323833	0.641096
P86C	P	86	C	4	4.95706e-05	5	7.10459e-05	8	0.000107368	3	2.2541e-05	2	2.77612e-05	2	2.84515e-05	0.454725	0.39075	0.26499	-1.13694	-1.35568	-1.91599	-1.46954	0.401812
P86E	P	86	E	17	0.000210675	22	0.000312602	26	0.000348946	24	0.000180328	4	5.55224e-05	14	0.000199161	0.855952	0.177614	0.570749	-0.224398	-2.49319	-0.809073	-1.17555	1.17796
P86F	P	86	F	4	4.95706e-05	5	7.10459e-05	5	6.71051e-05	3	2.2541e-05	7	9.71642e-05	2	2.84515e-05	0.454725	1.36762	0.423985	-1.13694	0.451673	-1.23792	-0.64106	0.94768
P86G	P	86	G	84	0.00104098	69	0.000980434	105	0.00140921	120	0.000901639	120	0.00166567	93	0.001323	0.866142	1.69891	0.938823	-0.207324	0.764612	-0.0910747	0.155404	0.530781
P86H	P	86	H	3	3.71779e-05	7	9.94643e-05	8	0.000107368	10	7.51366e-05	4	5.55224e-05	11	0.000156483	2.021	0.558214	1.45745	1.01507	-0.841109	0.543444	0.239134	0.964781
P86K	P	86	K	8	9.91412e-05	17	0.000241556	17	0.000228157	87	0.000653688	81	0.00112433	69	0.000981578	6.59351	4.65452	4.3022	2.72105	2.21863	2.10507	2.34825	0.327805
P86L	P	86	L	34	0.00042135	29	0.000412066	33	0.000442894	33	0.000247951	18	0.000249851	40	0.000569031	0.588467	0.606336	1.2848	-0.764966	-0.72181	0.361546	-0.375077	0.638299
P86M	P	86	M	15	0.00018589	7	9.94643e-05	12	0.000161052	44	0.000330601	38	0.000527463	47	0.000668611	1.77848	5.30304	4.15152	0.830643	2.40682	2.05364	1.7637	0.827122
P86P	P	86	P	48	0.000594847	35	0.000497322	56	0.000751577	63	0.00047336	40	0.000555224	40	0.000569031	0.795768	1.11643	0.757115	-0.32958	0.158891	-0.401415	-0.190701	0.304879
P86Q	P	86	Q	38	0.000470921	18	0.000255765	38	0.000509999	27	0.000202869	30	0.000416418	25	0.000355644	0.430792	1.62812	0.697343	-1.21494	0.703211	-0.520059	-0.343929	0.971128
P86R	P	86	R	178	0.00220589	148	0.00210296	214	0.0028721	1355	0.010181	1498	0.0207931	1606	0.0228466	4.61537	9.88756	7.95467	2.20645	3.30561	2.9918	2.83462	0.566191
P86S	P	86	S	34	0.00042135	18	0.000255765	32	0.000429473	51	0.000383196	25	0.000347015	27	0.000384096	0.909449	1.35677	0.894343	-0.136935	0.440177	-0.161101	0.0473805	0.340386
P86T	P	86	T	39	0.000483313	25	0.00035523	38	0.000509999	45	0.000338115	32	0.000444179	23	0.000327193	0.699576	1.2504	0.641556	-0.515447	0.32239	-0.640354	-0.277804	0.523521
P86V	P	86	V	27	0.000334602	24	0.000341021	39	0.00052342	36	0.000270492	18	0.000249851	25	0.000355644	0.808399	0.732656	0.679463	-0.30686	-0.448792	-0.557534	-0.437729	0.125703
P86W	P	86	W	31	0.000384172	20	0.000284184	30	0.000402631	42	0.000315574	25	0.000347015	14	0.000199161	0.821438	1.22109	0.494649	-0.283776	0.288174	-1.01552	-0.337042	0.653479
T87A	T	87	A	165	0.00204479	141	0.0020035	149	0.00199973	194	0.00145765	131	0.00181836	153	0.00217654	0.712861	0.907593	1.08842	-0.488307	-0.139883	0.122231	-0.168653	0.306284
T87D	T	87	D	5	6.19632e-05	15	0.000213138	3	4.02631e-05	6	4.50819e-05	2	2.77612e-05	2	2.84515e-05	0.727559	0.13025	0.706641	-0.458863	-2.94064	-0.500951	-1.30015	1.42086
T87E	T	87	E	32	0.000396565	30	0.000426276	21	0.000281841	34	0.000255464	14	0.000194328	11	0.000156483	0.644193	0.455875	0.555218	-0.634435	-1.13329	-0.848874	-0.872199	0.250244
T87F	T	87	F	4	4.95706e-05	5	7.10459e-05	5	6.71051e-05	6	4.50819e-05	2	2.77612e-05	6	8.53546e-05	0.909449	0.39075	1.27195	-0.136935	-1.35568	0.347046	-0.381857	0.877389
T87G	T	87	G	13	0.000161104	16	0.000227347	9	0.000120789	20	0.000150273	24	0.000333134	11	0.000156483	0.932768	1.46531	1.29551	-0.100409	0.551208	0.373519	0.274773	0.336845
T87K	T	87	K	14	0.000173497	7	9.94643e-05	8	0.000107368	25	0.000187841	26	0.000360896	30	0.000426773	1.08268	3.62839	3.97486	0.114604	1.85933	1.9909	1.32161	1.04737
T87L	T	87	L	17	0.000210675	15	0.000213138	8	0.000107368	19	0.000142759	26	0.000360896	13	0.000184935	0.677629	1.69325	1.72244	-0.561433	0.759795	0.784452	0.327605	0.770028
T87M	T	87	M	31	0.000384172	22	0.000312602	19	0.000254999	31	0.000232923	17	0.00023597	19	0.000270289	0.606299	0.754858	1.05996	-0.721898	-0.405723	0.084012	-0.34787	0.406058
T87N	T	87	N	16	0.000198282	3	4.26276e-05	6	8.05261e-05	9	6.76229e-05	8	0.000111045	3	4.26773e-05	0.341043	2.605	0.529981	-1.55197	1.38128	-0.915988	-0.362226	1.54304
T87P	T	87	P	50	0.000619632	56	0.000795715	46	0.000617367	30	0.00022541	5	6.9403e-05	2	2.84515e-05	0.36378	0.087221	0.0460853	-1.45886	-3.51918	-4.43955	-3.1392	1.52624
T87Q	T	87	Q	3	3.71779e-05	12	0.00017051	8	0.000107368	12	9.01639e-05	14	0.000194328	14	0.000199161	2.4252	1.13969	1.85493	1.2781	0.188638	0.891367	0.786036	0.552317
T87R	T	87	R	32	0.000396565	34	0.000483112	37	0.000496578	31	0.000232923	29	0.000402537	8	0.000113806	0.587353	0.833217	0.229181	-0.767701	-0.263236	-2.12544	-1.05213	0.963133
T87S	T	87	S	75	0.000929449	71	0.00100885	68	0.000912629	127	0.000954234	78	0.00108269	72	0.00102425	1.02667	1.07319	1.12231	0.0379684	0.101901	0.166474	0.102114	0.0642531
T87T	T	87	T	66	0.000817915	62	0.00088097	54	0.000724735	98	0.000736338	54	0.000749552	54	0.000768191	0.900263	0.850827	1.05996	-0.151582	-0.233063	0.084012	-0.100211	0.164661
T87V	T	87	V	95	0.0011773	61	0.00086676	52	0.000697893	74	0.000556011	45	0.000624627	52	0.00073974	0.472275	0.720645	1.05996	-1.0823	-0.472638	0.084012	-0.490309	0.583357
T87W	T	87	W	8	9.91412e-05	6	8.52551e-05	8	0.000107368	3	2.2541e-05	2	2.77612e-05	8	0.000113806	0.227362	0.325625	1.05996	-2.13694	-1.61872	0.084012	-1.22388	1.16193
T87Y	T	87	Y	5	6.19632e-05	4	5.68368e-05	12	0.000161052	14	0.000105191	7	9.71642e-05	5	7.11288e-05	1.69764	1.70953	0.441651	0.763529	0.773601	-1.17902	0.119369	1.12445
R89A	R	89	A	10	0.000123926	3	4.26276e-05	4	5.36841e-05	3	2.2541e-05	2	2.77612e-05	2	2.84515e-05	0.18189	0.65125	0.529981	-2.45886	-0.618717	-0.915988	-1.33119	0.98784
R89E	R	89	E	19	0.00023546	18	0.000255765	24	0.000322104	11	8.26502e-05	2	2.77612e-05	2	2.84515e-05	0.351015	0.108542	0.0883301	-1.51039	-3.20368	-3.50095	-2.73834	1.07377
R89F	R	89	F	10	0.000123926	9	0.000127883	11	0.000147631	9	6.76229e-05	2	2.77612e-05	4	5.69031e-05	0.54567	0.217083	0.385441	-0.873901	-2.20368	-1.37542	-1.48433	0.671546
R89G	R	89	G	21	0.000260246	7	9.94643e-05	14	0.000187894	7	5.25956e-05	3	4.16418e-05	2	2.84515e-05	0.2021	0.418661	0.151423	-2.30686	-1.25615	-2.72334	-2.09545	0.7561
R89I	R	89	I	6	7.43559e-05	3	4.26276e-05	5	6.71051e-05	4	3.00546e-05	2	2.77612e-05	2	2.84515e-05	0.4042	0.65125	0.423985	-1.30686	-0.618717	-1.23792	-1.0545	0.378968
R89K	R	89	K	17	0.000210675	5	7.10459e-05	10	0.00013421	12	9.01639e-05	4	5.55224e-05	5	7.11288e-05	0.427976	0.7815	0.529981	-1.2244	-0.355682	-0.915988	-0.832023	0.440402
R89L	R	89	L	16	0.000198282	16	0.000227347	13	0.000174473	13	9.76775e-05	2	2.77612e-05	2	2.84515e-05	0.492618	0.122109	0.163071	-1.02146	-3.03375	-2.61643	-2.22388	1.06203
R89M	R	89	M	37	0.000458528	17	0.000241556	17	0.000228157	10	7.51366e-05	2	2.77612e-05	2	2.84515e-05	0.163865	0.114926	0.124701	-2.60942	-3.12122	-3.00345	-2.91136	0.268036
R89N	R	89	N	6	7.43559e-05	5	7.10459e-05	6	8.05261e-05	8	6.01092e-05	2	2.77612e-05	2	2.84515e-05	0.808399	0.39075	0.353321	-0.30686	-1.35568	-1.50095	-1.0545	0.651534
R89P	R	89	P	43	0.000532884	30	0.000426276	45	0.000603946	28	0.000210382	2	2.77612e-05	2	2.84515e-05	0.3948	0.065125	0.0471094	-1.34081	-3.94064	-4.40784	-3.22976	1.65248
R89S	R	89	S	18	0.000223068	13	0.000184719	16	0.000214736	27	0.000202869	2	2.77612e-05	6	8.53546e-05	0.909449	0.150288	0.397486	-0.136935	-2.73419	-1.33103	-1.40072	1.30003
R89T	R	89	T	34	0.00042135	20	0.000284184	28	0.000375788	23	0.000172814	4	5.55224e-05	2	2.84515e-05	0.410144	0.195375	0.0757115	-1.2858	-2.35568	-3.72334	-2.45494	1.2218
R89V	R	89	V	5	6.19632e-05	16	0.000227347	3	4.02631e-05	8	6.01092e-05	2	2.77612e-05	2	2.84515e-05	0.970079	0.122109	0.706641	-0.0438257	-3.03375	-0.500951	-1.19284	1.61058
K90*	K	90	*	84	0.00104098	71	0.00100885	51	0.000684472	49	0.000368169	2	2.77612e-05	3	4.26773e-05	0.353675	0.0275176	0.0623507	-1.49951	-5.1835	-4.00345	-3.56215	1.88123
K90A	K	90	A	34	0.00042135	47	0.000667832	28	0.000375788	23	0.000172814	9	0.000124925	5	7.11288e-05	0.410144	0.187061	0.189279	-1.2858	-2.41842	-2.40141	-2.03521	0.649066
K90C	K	90	C	50	0.000619632	35	0.000497322	25	0.000335525	32	0.000240437	4	5.55224e-05	3	4.26773e-05	0.388032	0.111643	0.127195	-1.36575	-3.16304	-2.97488	-2.50122	0.987836
K90D	K	90	D	51	0.000632025	45	0.000639413	30	0.000402631	28	0.000210382	7	9.71642e-05	2	2.84515e-05	0.33287	0.151958	0.0706641	-1.58697	-2.71825	-3.82288	-2.70937	1.11798
K90E	K	90	E	32	0.000396565	25	0.00035523	19	0.000254999	12	9.01639e-05	5	6.9403e-05	3	4.26773e-05	0.227362	0.195375	0.167362	-2.13694	-2.35568	-2.57895	-2.35719	0.221013
K90F	K	90	F	111	0.00137558	111	0.00157722	99	0.00132868	61	0.000458333	14	0.000194328	15	0.000213386	0.333192	0.123209	0.1606	-1.58558	-3.02082	-2.63845	-2.41495	0.743266
K90G	K	90	G	40	0.000495706	43	0.000610995	35	0.000469736	42	0.000315574	7	9.71642e-05	2	2.84515e-05	0.636614	0.159026	0.0605692	-0.651508	-2.65266	-4.04527	-2.44981	1.70595
K90H	K	90	H	16	0.000198282	21	0.000298393	16	0.000214736	23	0.000172814	12	0.000166567	7	9.95803e-05	0.871555	0.558214	0.463733	-0.198336	-0.841109	-1.10863	-0.716026	0.467862
K90I	K	90	I	38	0.000470921	30	0.000426276	41	0.000550262	43	0.000323087	4	5.55224e-05	7	9.95803e-05	0.686076	0.13025	0.180969	-0.54356	-2.94064	-2.46619	-1.98346	1.26936
K90L	K	90	L	131	0.00162344	131	0.0018614	104	0.00139579	92	0.000691256	26	0.000360896	28	0.000398321	0.425798	0.193884	0.285374	-1.23176	-2.36674	-1.80907	-1.80252	0.567518
K90M	K	90	M	46	0.000570062	40	0.000568368	25	0.000335525	37	0.000278005	15	0.000208209	5	7.11288e-05	0.487676	0.366328	0.211992	-1.03601	-1.44879	-2.23792	-1.57424	0.610696
K90N	K	90	N	21	0.000260246	24	0.000341021	13	0.000174473	23	0.000172814	7	9.71642e-05	7	9.95803e-05	0.664042	0.284922	0.570749	-0.590653	-1.81136	-0.809073	-1.07036	0.650951
K90P	K	90	P	105	0.00130123	85	0.00120778	98	0.00131526	67	0.000503415	2	2.77612e-05	4	5.69031e-05	0.386877	0.0229853	0.0432637	-1.37005	-5.44315	-4.5307	-3.7813	2.13746
K90Q	K	90	Q	27	0.000334602	28	0.000397857	24	0.000322104	18	0.000135246	7	9.71642e-05	13	0.000184935	0.4042	0.244219	0.574146	-1.30686	-2.03375	-0.800511	-1.38038	0.6199
K90R	K	90	R	63	0.000780737	60	0.000852551	44	0.000590525	83	0.000623633	42	0.000582985	26	0.00036987	0.798775	0.683812	0.626341	-0.324138	-0.548327	-0.67498	-0.515815	0.177666
K90S	K	90	S	79	0.000979019	98	0.0013925	76	0.00102	71	0.00053347	19	0.000263731	20	0.000284515	0.544902	0.189394	0.278937	-0.875931	-2.40054	-1.84199	-1.70615	0.771326
K90T	K	90	T	51	0.000632025	40	0.000568368	26	0.000348946	28	0.000210382	7	9.71642e-05	6	8.53546e-05	0.33287	0.170953	0.244607	-1.58697	-2.54833	-2.03147	-2.05559	0.481133
K90V	K	90	V	83	0.00102859	73	0.00103727	43	0.000577104	67	0.000503415	11	0.000152687	8	0.000113806	0.489422	0.1472	0.197202	-1.03085	-2.76415	-2.34225	-2.04575	0.90389
K90W	K	90	W	30	0.000371779	17	0.000241556	20	0.00026842	22	0.0001653	2	2.77612e-05	2	2.84515e-05	0.44462	0.114926	0.105996	-1.16936	-3.12122	-3.23792	-2.5095	1.16206
K90Y	K	90	Y	62	0.000768344	84	0.00119357	63	0.000845524	35	0.000262978	6	8.32836e-05	8	0.000113806	0.342266	0.0697768	0.134598	-1.54681	-3.84111	-2.89327	-2.7604	1.15291
R91*	R	91	*	18	0.000223068	21	0.000298393	10	0.00013421	5	3.75683e-05	2	2.77612e-05	2	2.84515e-05	0.168417	0.0930357	0.211992	-2.56989	-3.42607	-2.23792	-2.74463	0.613047
R91A	R	91	A	114	0.00141276	112	0.00159143	92	0.00123473	116	0.000871584	47	0.000652388	30	0.000426773	0.616936	0.409939	0.34564	-0.696807	-1.28652	-1.53266	-1.172	0.429534
R91C	R	91	C	7	8.67485e-05	16	0.000227347	8	0.000107368	8	6.01092e-05	2	2.77612e-05	2	2.84515e-05	0.692914	0.122109	0.26499	-0.529253	-3.03375	-1.91599	-1.82633	1.25466
R91E	R	91	E	37	0.000458528	27	0.000383648	21	0.000281841	26	0.000195355	11	0.000152687	7	9.95803e-05	0.426048	0.397986	0.353321	-1.23091	-1.32921	-1.50095	-1.35369	0.136674
R91F	R	91	F	4	4.95706e-05	5	7.10459e-05	5	6.71051e-05	4	3.00546e-05	2	2.77612e-05	2	2.84515e-05	0.606299	0.39075	0.423985	-0.721898	-1.35568	-1.23792	-1.10517	0.337102
R91G	R	91	G	322	0.00399043	331	0.00470324	285	0.00382499	229	0.00172063	69	0.000957761	63	0.000896223	0.431188	0.203639	0.234307	-1.21361	-2.29592	-2.09353	-1.86768	0.575413
R91H	R	91	H	5	6.19632e-05	4	5.68368e-05	6	8.05261e-05	3	2.2541e-05	2	2.77612e-05	2	2.84515e-05	0.36378	0.488437	0.353321	-1.45886	-1.03375	-1.50095	-1.33119	0.258444
R91L	R	91	L	61	0.000755952	47	0.000667832	54	0.000724735	53	0.000398224	12	0.000166567	11	0.000156483	0.526785	0.249415	0.215918	-0.924714	-2.00338	-2.21144	-1.71318	0.69071
R91M	R	91	M	9	0.000111534	8	0.000113674	10	0.00013421	3	2.2541e-05	2	2.77612e-05	2	2.84515e-05	0.2021	0.244219	0.211992	-2.30686	-2.03375	-2.23792	-2.19284	0.142022
R91P	R	91	P	42	0.000520491	48	0.000682041	38	0.000509999	35	0.000262978	2	2.77612e-05	4	5.69031e-05	0.50525	0.0407031	0.111575	-0.984932	-4.61872	-3.16392	-2.92252	1.82888
R91Q	R	91	Q	38	0.000470921	45	0.000639413	30	0.000402631	36	0.000270492	10	0.000138806	8	0.000113806	0.574389	0.217083	0.282656	-0.7999	-2.20368	-1.82288	-1.60882	0.725958
R91R	R	91	R	17	0.000210675	39	0.000554158	29	0.00038921	5	3.75683e-05	24	0.000333134	14	0.000199161	0.178323	0.601154	0.511706	-2.48743	-0.734194	-0.966614	-1.39608	0.952256
R91S	R	91	S	29	0.000359387	30	0.000426276	33	0.000442894	30	0.00022541	6	8.32836e-05	8	0.000113806	0.627206	0.195375	0.25696	-0.672988	-2.35568	-1.96038	-1.66302	0.879877
R91T	R	91	T	24	0.000297424	22	0.000312602	10	0.00013421	23	0.000172814	10	0.000138806	4	5.69031e-05	0.581037	0.444034	0.423985	-0.783298	-1.17126	-1.23792	-1.06416	0.245504
R91V	R	91	V	68	0.0008427	90	0.00127883	42	0.000563683	65	0.000488388	15	0.000208209	23	0.000327193	0.579551	0.162812	0.580455	-0.786993	-2.61872	-0.784743	-1.39682	1.0582
R91W	R	91	W	32	0.000396565	44	0.000625204	35	0.000469736	40	0.000300546	14	0.000194328	9	0.000128032	0.757874	0.310824	0.272562	-0.399969	-1.68583	-1.87535	-1.32038	0.802713
R91Y	R	91	Y	5	6.19632e-05	11	0.000156301	4	5.36841e-05	2	1.50273e-05	2	2.77612e-05	2	2.84515e-05	0.24252	0.177614	0.529981	-2.04383	-2.49319	-0.915988	-1.81767	0.812557
I94*	I	94	*	23	0.000285031	12	0.00017051	41	0.000550262	10	7.51366e-05	2	2.77612e-05	2	2.84515e-05	0.263608	0.162812	0.0517054	-1.92353	-2.61872	-4.27354	-2.9386	1.20722
I94A	I	94	A	86	0.00106577	54	0.000767296	81	0.0010871	112	0.000841529	59	0.000818955	81	0.00115229	0.789599	1.06733	1.05996	-0.340807	0.0940013	0.084012	-0.0542647	0.248204
I94C	I	94	C	17	0.000210675	9	0.000127883	17	0.000228157	23	0.000172814	2	2.77612e-05	2	2.84515e-05	0.820287	0.217083	0.124701	-0.285798	-2.20368	-3.00345	-1.83098	1.39663
I94D	I	94	D	14	0.000173497	8	0.000113674	23	0.000308683	8	6.01092e-05	5	6.9403e-05	7	9.95803e-05	0.346457	0.610547	0.322597	-1.52925	-0.711826	-1.6322	-1.29109	0.504292
I94E	I	94	E	30	0.000371779	16	0.000227347	26	0.000348946	42	0.000315574	10	0.000138806	20	0.000284515	0.848819	0.610547	0.815355	-0.236471	-0.711826	-0.2945	-0.414266	0.259323
I94F	I	94	F	9	0.000111534	7	9.94643e-05	9	0.000120789	35	0.000262978	15	0.000208209	17	0.000241838	2.35783	2.0933	2.00215	1.23746	1.06578	1.00155	1.1016	0.121965
I94G	I	94	G	183	0.00226785	166	0.00235873	184	0.00246947	209	0.00157035	150	0.00208209	144	0.00204851	0.69244	0.882718	0.829535	-0.530238	-0.179975	-0.269625	-0.326613	0.181953
I94H	I	94	H	6	7.43559e-05	6	8.52551e-05	15	0.000201315	9	6.76229e-05	5	6.9403e-05	13	0.000184935	0.909449	0.814062	0.918633	-0.136935	-0.296789	-0.122439	-0.185388	0.0967481
I94I	I	94	I	22	0.000272638	10	0.000142092	11	0.000147631	15	0.000112705	6	8.32836e-05	12	0.000170709	0.413386	0.586125	1.15632	-1.27444	-0.77072	0.209543	-0.611872	0.754636
I94L	I	94	L	64	0.00079313	65	0.000923597	56	0.000751577	86	0.000646174	48	0.000666269	54	0.000768191	0.814715	0.721385	1.02211	-0.295633	-0.47116	0.0315446	-0.245083	0.255136
I94M	I	94	M	20	0.000247853	11	0.000156301	24	0.000322104	47	0.000353142	20	0.000277612	15	0.000213386	1.4248	1.77614	0.662476	0.510763	0.828742	-0.59406	0.248482	0.746783
I94N	I	94	N	17	0.000210675	8	0.000113674	6	8.05261e-05	13	9.76775e-05	2	2.77612e-05	6	8.53546e-05	0.463641	0.244219	1.05996	-1.10892	-2.03375	0.084012	-1.01955	1.06171
I94P	I	94	P	88	0.00109055	80	0.00113674	83	0.00111394	32	0.000240437	2	2.77612e-05	2	2.84515e-05	0.220473	0.0244219	0.0255412	-2.18133	-5.35568	-5.29103	-4.27601	1.81434
I94Q	I	94	Q	22	0.000272638	11	0.000156301	6	8.05261e-05	23	0.000172814	16	0.00022209	10	0.000142258	0.633859	1.42091	1.7666	-0.657767	0.506814	0.820978	0.223341	0.779063
I94R	I	94	R	72	0.000892271	58	0.000824133	48	0.000644209	157	0.00117964	102	0.00141582	116	0.00165019	1.32207	1.71795	2.56157	0.402798	0.78069	1.35703	0.84684	0.480543
I94S	I	94	S	73	0.000904663	51	0.000724669	62	0.000832103	59	0.000443306	48	0.000666269	56	0.000796643	0.490023	0.919412	0.957385	-1.02908	-0.121217	-0.0628294	-0.404375	0.541797
I94T	I	94	T	27	0.000334602	18	0.000255765	33	0.000442894	32	0.000240437	32	0.000444179	22	0.000312967	0.718577	1.73667	0.706641	-0.476785	0.796321	-0.500951	-0.0604716	0.742102
I94V	I	94	V	74	0.000917056	67	0.000952016	72	0.000966313	83	0.000623633	82	0.00113821	52	0.00073974	0.680039	1.19558	0.765528	-0.556312	0.257709	-0.385473	-0.228025	0.429243
I94W	I	94	W	21	0.000260246	26	0.000369439	20	0.00026842	31	0.000232923	40	0.000555224	12	0.000170709	0.895013	1.50288	0.635977	-0.160019	0.587734	-0.652954	-0.0750794	0.62469
I94Y	I	94	Y	11	0.000136319	3	4.26276e-05	12	0.000161052	11	8.26502e-05	8	0.000111045	9	0.000128032	0.606299	2.605	0.794971	-0.721898	1.38128	-0.331026	0.109453	1.11864
N95*	N	95	*	17	0.000210675	19	0.000269975	25	0.000335525	15	0.000112705	2	2.77612e-05	2	2.84515e-05	0.53497	0.102829	0.0847969	-0.90247	-3.28168	-3.55984	-2.58133	1.46057
N95A	N	95	A	81	0.0010038	64	0.000909388	67	0.000899208	110	0.000826502	73	0.00101328	59	0.00083932	0.82337	1.11425	0.933399	-0.280388	0.15607	-0.0994342	-0.0745839	0.219288
N95C	N	95	C	9	0.000111534	12	0.00017051	9	0.000120789	9	6.76229e-05	2	2.77612e-05	3	4.26773e-05	0.606299	0.162812	0.353321	-0.721898	-2.61872	-1.50095	-1.61385	0.953437
N95D	N	95	D	30	0.000371779	36	0.000511531	21	0.000281841	33	0.000247951	19	0.000263731	8	0.000113806	0.666929	0.515573	0.403795	-0.584394	-0.955752	-1.30831	-0.949484	0.361996
N95E	N	95	E	49	0.00060724	35	0.000497322	48	0.000644209	42	0.000315574	19	0.000263731	27	0.000384096	0.519685	0.530304	0.596228	-0.94429	-0.91511	-0.746063	-0.868488	0.107022
N95F	N	95	F	18	0.000223068	9	0.000127883	5	6.71051e-05	11	8.26502e-05	10	0.000138806	10	0.000142258	0.370516	1.08542	2.11992	-1.43239	0.118249	1.08401	-0.07671	1.26948
N95G	N	95	G	122	0.0015119	85	0.00120778	98	0.00131526	140	0.00105191	72	0.000999403	63	0.000896223	0.695753	0.827471	0.681404	-0.523352	-0.27322	-0.553418	-0.449997	0.153829
N95H	N	95	H	14	0.000173497	15	0.000213138	12	0.000161052	21	0.000157787	14	0.000194328	22	0.000312967	0.909449	0.91175	1.94326	-0.136935	-0.13329	0.958481	0.229419	0.631389
N95I	N	95	I	25	0.000309816	16	0.000227347	26	0.000348946	36	0.000270492	19	0.000263731	13	0.000184935	0.873071	1.16004	0.529981	-0.195829	0.214173	-0.915988	-0.299215	0.57213
N95K	N	95	K	22	0.000272638	11	0.000156301	17	0.000228157	77	0.000578552	34	0.00047194	58	0.000825094	2.12205	3.01943	3.61634	1.08546	1.59428	1.85453	1.51142	0.391174
N95L	N	95	L	91	0.00112773	71	0.00100885	85	0.00114079	169	0.00126981	121	0.00167955	101	0.0014368	1.12598	1.66482	1.25948	0.171187	0.735362	0.332833	0.413127	0.290532
N95M	N	95	M	38	0.000470921	52	0.000738878	23	0.000308683	51	0.000383196	33	0.00045806	36	0.000512127	0.813718	0.61994	1.65907	-0.2974	-0.6898	0.730375	-0.0856082	0.733393
N95N	N	95	N	17	0.000210675	10	0.000142092	12	0.000161052	13	9.76775e-05	13	0.000180448	10	0.000142258	0.463641	1.26994	0.883301	-1.10892	0.344757	-0.179022	-0.314395	0.736233
N95P	N	95	P	60	0.000743559	61	0.00086676	80	0.00107368	36	0.000270492	2	2.77612e-05	2	2.84515e-05	0.36378	0.0320287	0.026499	-1.45886	-4.96449	-5.23792	-3.88709	2.10735
N95Q	N	95	Q	17	0.000210675	32	0.000454694	19	0.000254999	60	0.000450819	25	0.000347015	12	0.000170709	2.13988	0.763184	0.669449	1.09753	-0.389898	-0.578953	0.042893	0.918221
N95R	N	95	R	50	0.000619632	62	0.00088097	45	0.000603946	249	0.0018709	218	0.00302597	217	0.00308699	3.01937	3.43482	5.11137	1.59425	1.78023	2.35371	1.9094	0.395864
N95S	N	95	S	58	0.000718774	51	0.000724669	50	0.000671051	97	0.000728825	39	0.000541343	52	0.00073974	1.01398	0.747022	1.10236	0.0200343	-0.420777	0.140596	-0.0867159	0.295519
N95T	N	95	T	73	0.000904663	55	0.000781505	37	0.000496578	85	0.000638661	51	0.000707911	40	0.000569031	0.705965	0.905829	1.1459	-0.502331	-0.142689	0.196487	-0.149511	0.349459
N95V	N	95	V	97	0.00120209	84	0.00119357	84	0.00112737	163	0.00122473	96	0.00133254	107	0.00152216	1.01883	1.11643	1.35019	0.0269177	0.158891	0.433162	0.206323	0.207234
N95W	N	95	W	22	0.000272638	8	0.000113674	8	0.000107368	17	0.000127732	9	0.000124925	8	0.000113806	0.468504	1.09898	1.05996	-1.09387	0.136171	0.084012	-0.291228	0.695594
N95Y	N	95	Y	13	0.000161104	12	0.00017051	14	0.000187894	6	4.50819e-05	5	6.9403e-05	4	5.69031e-05	0.279831	0.407031	0.302846	-1.83737	-1.29679	-1.72334	-1.61917	0.284952
S97*	S	97	*	35	0.000433743	32	0.000454694	23	0.000308683	13	9.76775e-05	2	2.77612e-05	5	7.11288e-05	0.225197	0.0610547	0.230426	-2.15074	-4.03375	-2.11762	-2.76737	1.09684
S97A	S	97	A	20	0.000247853	22	0.000312602	39	0.00052342	53	0.000398224	25	0.000347015	22	0.000312967	1.60669	1.11009	0.597927	0.684095	0.15067	-0.741959	0.0309355	0.720527
S97C	S	97	C	24	0.000297424	22	0.000312602	32	0.000429473	17	0.000127732	2	2.77612e-05	2	2.84515e-05	0.429462	0.0888068	0.0662476	-1.2194	-3.49319	-3.91599	-2.87619	1.45031
S97D	S	97	D	23	0.000285031	21	0.000298393	13	0.000174473	18	0.000135246	4	5.55224e-05	9	0.000128032	0.474495	0.186071	0.73382	-1.07553	-2.42607	-0.446503	-1.31604	1.01146
S97E	S	97	E	9	0.000111534	10	0.000142092	10	0.00013421	15	0.000112705	3	4.16418e-05	5	7.11288e-05	1.0105	0.293062	0.529981	0.015068	-1.77072	-0.915988	-0.890547	0.893166
S97F	S	97	F	44	0.000545277	54	0.000767296	62	0.000832103	128	0.000961748	85	0.00117985	86	0.00122342	1.76378	1.53767	1.47027	0.818671	0.620749	0.55608	0.665167	0.136814
S97G	S	97	G	34	0.00042135	39	0.000554158	33	0.000442894	102	0.000766393	108	0.0014991	62	0.000881997	1.8189	2.70519	1.99144	0.863065	1.43573	0.993814	1.09754	0.300092
S97H	S	97	H	15	0.00018589	13	0.000184719	16	0.000214736	47	0.000353142	52	0.000721791	39	0.000554805	1.89974	3.9075	2.58366	0.925801	1.96625	1.36941	1.42049	0.522099
S97I	S	97	I	20	0.000247853	22	0.000312602	23	0.000308683	21	0.000157787	8	0.000111045	13	0.000184935	0.636614	0.355227	0.599109	-0.651508	-1.49319	-0.73911	-0.961268	0.462732
S97K	S	97	K	4	4.95706e-05	3	4.26276e-05	14	0.000187894	21	0.000157787	39	0.000541343	15	0.000213386	3.18307	12.6994	1.13567	1.67042	3.66669	0.183548	1.84022	1.74777
S97L	S	97	L	136	0.0016854	120	0.0017051	119	0.0015971	191	0.00143511	131	0.00181836	196	0.00278825	0.851494	1.06642	1.74582	-0.231932	0.0927782	0.803904	0.221584	0.529794
S97M	S	97	M	23	0.000285031	15	0.000213138	18	0.000241578	29	0.000217896	17	0.00023597	18	0.000256064	0.764465	1.10712	1.05996	-0.387479	0.146818	0.084012	-0.0522162	0.292039
S97N	S	97	N	5	6.19632e-05	7	9.94643e-05	7	9.39471e-05	9	6.76229e-05	8	0.000111045	13	0.000184935	1.09134	1.11643	1.9685	0.126099	0.158891	0.977097	0.420696	0.482136
S97P	S	97	P	84	0.00104098	61	0.00086676	75	0.00100658	49	0.000368169	2	2.77612e-05	8	0.000113806	0.353675	0.0320287	0.113063	-1.49951	-4.96449	-3.14481	-3.20293	1.73322
S97Q	S	97	Q	28	0.000346994	23	0.000326811	19	0.000254999	31	0.000232923	10	0.000138806	18	0.000256064	0.67126	0.424728	1.00417	-0.575056	-1.23539	0.00600948	-0.601478	0.62112
S97R	S	97	R	34	0.00042135	35	0.000497322	37	0.000496578	212	0.0015929	191	0.00265119	178	0.00253219	3.78046	5.33095	5.09927	1.91856	2.41439	2.35029	2.22775	0.269676
S97S	S	97	S	33	0.000408957	21	0.000298393	36	0.000483157	62	0.000465847	16	0.00022209	27	0.000384096	1.13911	0.744286	0.794971	0.187905	-0.426072	-0.331026	-0.189731	0.330477
S97T	S	97	T	27	0.000334602	14	0.000198929	27	0.000362367	30	0.00022541	18	0.000249851	10	0.000142258	0.673666	1.25598	0.392578	-0.569894	0.328816	-1.34895	-0.530009	0.839592
S97V	S	97	V	51	0.000632025	55	0.000781505	50	0.000671051	40	0.000300546	24	0.000333134	32	0.000455224	0.475529	0.426273	0.678375	-1.07239	-1.23015	-0.559844	-0.95413	0.350454
S97W	S	97	W	25	0.000309816	19	0.000269975	29	0.00038921	48	0.000360655	48	0.000666269	49	0.000697062	1.16409	2.46789	1.79097	0.219209	1.30328	0.840741	0.787743	0.543976
S97Y	S	97	Y	14	0.000173497	20	0.000284184	24	0.000322104	55	0.000413251	46	0.000638508	54	0.000768191	2.38189	2.24681	2.38491	1.25211	1.16788	1.25394	1.22464	0.0491655
K98*	K	98	*	25	0.000309816	18	0.000255765	13	0.000174473	8	6.01092e-05	2	2.77612e-05	2	2.84515e-05	0.194016	0.108542	0.163071	-2.36575	-3.20368	-2.61643	-2.72862	0.430082
K98A	K	98	A	54	0.000669203	29	0.000412066	52	0.000697893	28	0.000210382	10	0.000138806	24	0.000341418	0.314377	0.336853	0.489213	-1.66943	-1.56981	-1.03147	-1.42357	0.343205
K98C	K	98	C	19	0.00023546	16	0.000227347	19	0.000254999	10	7.51366e-05	2	2.77612e-05	2	2.84515e-05	0.319105	0.122109	0.111575	-1.6479	-3.03375	-3.16392	-2.61519	0.840224
K98D	K	98	D	14	0.000173497	10	0.000142092	8	0.000107368	11	8.26502e-05	4	5.55224e-05	3	4.26773e-05	0.476378	0.39075	0.397486	-1.06982	-1.35568	-1.33103	-1.25218	0.158405
K98E	K	98	E	22	0.000272638	18	0.000255765	25	0.000335525	20	0.000150273	9	0.000124925	2	2.84515e-05	0.551181	0.488437	0.0847969	-0.859401	-1.03375	-3.55984	-1.81767	1.51129
K98F	K	98	F	12	0.000148712	11	0.000156301	9	0.000120789	14	0.000105191	3	4.16418e-05	2	2.84515e-05	0.707349	0.26642	0.235547	-0.499505	-1.90822	-2.08591	-1.49788	0.869171
K98G	K	98	G	34	0.00042135	33	0.000468903	30	0.000402631	28	0.000210382	8	0.000111045	6	8.53546e-05	0.499305	0.236818	0.211992	-1.00201	-2.07815	-2.23792	-1.77269	0.672196
K98H	K	98	H	12	0.000148712	8	0.000113674	12	0.000161052	16	0.000120218	2	2.77612e-05	7	9.95803e-05	0.808399	0.244219	0.618311	-0.30686	-2.03375	-0.693596	-1.0114	0.906252
K98I	K	98	I	4	4.95706e-05	5	7.10459e-05	10	0.00013421	5	3.75683e-05	2	2.77612e-05	2	2.84515e-05	0.757874	0.39075	0.211992	-0.399969	-1.35568	-2.23792	-1.33119	0.919218
K98K	K	98	K	17	0.000210675	17	0.000241556	16	0.000214736	13	9.76775e-05	13	0.000180448	12	0.000170709	0.463641	0.747022	0.794971	-1.10892	-0.420777	-0.331026	-0.620241	0.425581
K98L	K	98	L	63	0.000780737	56	0.000795715	80	0.00107368	56	0.000420765	20	0.000277612	12	0.000170709	0.538933	0.348884	0.158994	-0.891823	-1.51918	-2.65295	-1.68799	0.892618
K98M	K	98	M	26	0.000322209	18	0.000255765	29	0.00038921	8	6.01092e-05	2	2.77612e-05	5	7.11288e-05	0.186554	0.108542	0.182752	-2.42234	-3.20368	-2.45204	-2.69269	0.442782
K98N	K	98	N	9	0.000111534	11	0.000156301	9	0.000120789	9	6.76229e-05	5	6.9403e-05	7	9.95803e-05	0.606299	0.444034	0.824415	-0.721898	-1.17126	-0.278558	-0.723904	0.446353
K98P	K	98	P	124	0.00153669	90	0.00127883	113	0.00151657	45	0.000338115	19	0.000263731	12	0.000170709	0.220028	0.206229	0.112562	-2.18424	-2.27768	-3.1512	-2.53771	0.533353
K98Q	K	98	Q	37	0.000458528	27	0.000383648	14	0.000187894	25	0.000187841	11	0.000152687	10	0.000142258	0.409662	0.397986	0.757115	-1.28749	-1.32921	-0.401415	-1.00604	0.524036
K98R	K	98	R	68	0.0008427	52	0.000738878	53	0.000711314	60	0.000450819	59	0.000818955	48	0.000682837	0.53497	1.10838	0.959965	-0.90247	0.148449	-0.058946	-0.270989	0.556623
K98S	K	98	S	40	0.000495706	40	0.000568368	48	0.000644209	36	0.000270492	11	0.000152687	20	0.000284515	0.54567	0.268641	0.441651	-0.873901	-1.89625	-1.17902	-1.31639	0.524836
K98T	K	98	T	44	0.000545277	44	0.000625204	40	0.000536841	33	0.000247951	26	0.000360896	11	0.000156483	0.454725	0.577244	0.291489	-1.13694	-0.792746	-1.77848	-1.23606	0.500289
K98V	K	98	V	31	0.000384172	21	0.000298393	24	0.000322104	21	0.000157787	11	0.000152687	13	0.000184935	0.410719	0.511696	0.574146	-1.28378	-0.96664	-0.800511	-1.01698	0.245533
K98W	K	98	W	20	0.000247853	12	0.00017051	22	0.000295262	7	5.25956e-05	2	2.77612e-05	2	2.84515e-05	0.212205	0.162812	0.0963601	-2.23647	-2.61872	-3.37542	-2.74354	0.579643
K98Y	K	98	Y	14	0.000173497	6	8.52551e-05	12	0.000161052	9	6.76229e-05	4	5.55224e-05	3	4.26773e-05	0.389764	0.65125	0.26499	-1.35933	-0.618717	-1.91599	-1.29801	0.650806
M99*	M	99	*	49	0.00060724	35	0.000497322	36	0.000483157	21	0.000157787	7	9.71642e-05	2	2.84515e-05	0.259843	0.195375	0.0588868	-1.94429	-2.35568	-4.08591	-2.7953	1.13648
M99A	M	99	A	63	0.000780737	47	0.000667832	51	0.000684472	105	0.000788934	74	0.00102716	91	0.00129454	1.0105	1.53806	1.8913	0.015068	0.62111	0.919381	0.51852	0.460803
M99C	M	99	C	25	0.000309816	28	0.000397857	19	0.000254999	31	0.000232923	38	0.000527463	19	0.000270289	0.751811	1.32576	1.05996	-0.411557	0.406818	0.084012	0.0264243	0.412216
M99D	M	99	D	21	0.000260246	22	0.000312602	36	0.000483157	20	0.000150273	2	2.77612e-05	2	2.84515e-05	0.577428	0.0888068	0.0588868	-0.792287	-3.49319	-4.08591	-2.79046	1.75566
M99E	M	99	E	47	0.000582454	41	0.000582577	28	0.000375788	18	0.000135246	9	0.000124925	6	8.53546e-05	0.2322	0.214436	0.227135	-2.10656	-2.22138	-2.13838	-2.15544	0.0592806
M99F	M	99	F	31	0.000384172	25	0.00035523	20	0.00026842	29	0.000217896	16	0.00022209	19	0.000270289	0.567183	0.6252	1.00696	-0.818113	-0.67761	0.0100114	-0.495237	0.443162
M99G	M	99	G	107	0.00132601	61	0.00086676	79	0.00106026	80	0.000601092	39	0.000541343	44	0.000625934	0.453308	0.624559	0.590358	-1.14144	-0.679089	-0.760337	-0.860288	0.246848
M99H	M	99	H	18	0.000223068	23	0.000326811	12	0.000161052	42	0.000315574	24	0.000333134	21	0.000298741	1.4147	1.01935	1.85493	0.500495	0.0276463	0.891367	0.473169	0.432508
M99I	M	99	I	25	0.000309816	19	0.000269975	27	0.000362367	64	0.000480874	54	0.000749552	48	0.000682837	1.55213	2.77638	1.88438	0.634246	1.47321	0.914087	1.00718	0.427157
M99K	M	99	K	38	0.000470921	40	0.000568368	49	0.00065763	290	0.00217896	224	0.00310925	265	0.00376983	4.62702	5.4705	5.73245	2.21008	2.45167	2.51915	2.39364	0.162502
M99L	M	99	L	90	0.00111534	114	0.00161985	67	0.000899208	162	0.00121721	126	0.00174896	129	0.00183512	1.09134	1.0797	2.04082	0.126099	0.110636	1.02915	0.421962	0.525897
M99N	M	99	N	38	0.000470921	16	0.000227347	21	0.000281841	22	0.0001653	15	0.000208209	26	0.00036987	0.351015	0.91582	1.31233	-1.51039	-0.126864	0.392134	-0.415041	0.983457
M99P	M	99	P	116	0.00143755	78	0.00110832	87	0.00116763	66	0.000495901	4	5.55224e-05	4	5.69031e-05	0.344963	0.0500961	0.0487339	-1.53548	-4.31916	-4.35893	-3.40452	1.61876
M99Q	M	99	Q	32	0.000396565	25	0.00035523	18	0.000241578	37	0.000278005	33	0.00045806	25	0.000355644	0.701034	1.28947	1.47217	-0.512444	0.366784	0.557943	0.137428	0.570864
M99R	M	99	R	93	0.00115252	60	0.000852551	56	0.000751577	819	0.00615368	972	0.0134919	887	0.0126183	5.33935	15.8254	16.789	2.41666	3.98417	4.06945	3.49009	0.930595
M99S	M	99	S	94	0.00116491	75	0.00106569	59	0.00079184	86	0.000646174	46	0.000638508	85	0.00120919	0.554699	0.59915	1.52706	-0.850222	-0.739011	0.61076	-0.326158	0.813297
M99T	M	99	T	78	0.000966627	66	0.000937806	91	0.00122131	143	0.00107445	116	0.00161015	121	0.00172132	1.11155	1.71693	1.4094	0.152572	0.779833	0.495081	0.475828	0.314073
M99V	M	99	V	66	0.000817915	68	0.000966225	69	0.00092605	179	0.00134494	167	0.00231806	172	0.00244683	1.64436	2.39909	2.64222	0.717524	1.26249	1.40175	1.12725	0.361605
M99W	M	99	W	38	0.000470921	22	0.000312602	29	0.00038921	23	0.000172814	9	0.000124925	4	5.69031e-05	0.366971	0.399631	0.146202	-1.44626	-1.32326	-2.77397	-1.84783	0.804414
M99Y	M	99	Y	15	0.00018589	15	0.000213138	20	0.00026842	17	0.000127732	2	2.77612e-05	3	4.26773e-05	0.687139	0.13025	0.158994	-0.541325	-2.94064	-2.65295	-2.04497	1.31012
K100*	K	100	*	76	0.000941841	68	0.000966225	96	0.00128842	41	0.00030806	2	2.77612e-05	2	2.84515e-05	0.327083	0.0287316	0.0220825	-1.61227	-5.12122	-5.50095	-4.07815	2.14393
K100A	K	100	A	84	0.00104098	72	0.00102306	37	0.000496578	53	0.000398224	13	0.000180448	21	0.000298741	0.382546	0.17638	0.6016	-1.38629	-2.50324	-0.733124	-1.54089	0.895126
K100C	K	100	C	11	0.000136319	17	0.000241556	12	0.000161052	13	9.76775e-05	2	2.77612e-05	2	2.84515e-05	0.716536	0.114926	0.17666	-0.480889	-3.12122	-2.50095	-2.03435	1.38062
K100D	K	100	D	21	0.000260246	17	0.000241556	29	0.00038921	14	0.000105191	2	2.77612e-05	2	2.84515e-05	0.4042	0.114926	0.0731008	-1.30686	-3.12122	-3.77397	-2.73402	1.27832
K100E	K	100	E	60	0.000743559	61	0.00086676	65	0.000872366	47	0.000353142	11	0.000152687	9	0.000128032	0.474935	0.176158	0.146764	-1.0742	-2.50506	-2.76843	-2.1159	0.911697
K100F	K	100	F	14	0.000173497	15	0.000213138	16	0.000214736	9	6.76229e-05	2	2.77612e-05	2	2.84515e-05	0.389764	0.13025	0.132495	-1.35933	-2.94064	-2.91599	-2.40532	0.90594
K100G	K	100	G	69	0.000855093	68	0.000966225	69	0.00092605	74	0.000556011	19	0.000263731	21	0.000298741	0.650234	0.27295	0.322597	-0.620969	-1.87329	-1.6322	-1.37548	0.664456
K100H	K	100	H	19	0.00023546	11	0.000156301	14	0.000187894	28	0.000210382	11	0.000152687	16	0.000227612	0.893494	0.976875	1.21138	-0.16247	-0.0337542	0.276657	0.0268109	0.225742
K100I	K	100	I	19	0.00023546	9	0.000127883	11	0.000147631	11	8.26502e-05	2	2.77612e-05	2	2.84515e-05	0.351015	0.217083	0.19272	-1.51039	-2.20368	-2.37542	-2.02983	0.457968
K100K	K	100	K	35	0.000433743	39	0.000554158	32	0.000429473	59	0.000443306	33	0.00045806	42	0.000597482	1.02205	0.826586	1.3912	0.0314624	-0.274762	0.476329	0.0776765	0.377672
K100L	K	100	L	197	0.00244135	155	0.00220242	201	0.00269762	106	0.000796448	38	0.000527463	35	0.000497902	0.326232	0.239492	0.18457	-1.61603	-2.06195	-2.43776	-2.03858	0.411362
K100M	K	100	M	47	0.000582454	43	0.000610995	28	0.000375788	38	0.000285519	17	0.00023597	8	0.000113806	0.4902	0.386206	0.302846	-1.02856	-1.37256	-1.72334	-1.37482	0.347398
K100N	K	100	N	5	6.19632e-05	8	0.000113674	7	9.39471e-05	5	3.75683e-05	2	2.77612e-05	2	2.84515e-05	0.606299	0.244219	0.302846	-0.721898	-2.03375	-1.72334	-1.493	0.685592
K100P	K	100	P	75	0.000929449	77	0.00109411	76	0.00102	40	0.000300546	10	0.000138806	6	8.53546e-05	0.32336	0.126867	0.0836812	-1.62879	-2.97861	-3.57895	-2.72878	0.998797
K100Q	K	100	Q	76	0.000941841	95	0.00134987	58	0.000778419	77	0.000578552	20	0.000277612	20	0.000284515	0.614277	0.205658	0.365504	-0.703039	-2.28168	-1.45204	-1.47892	0.789665
K100R	K	100	R	97	0.00120209	55	0.000781505	75	0.00100658	100	0.000751366	56	0.000777314	68	0.000967352	0.625051	0.994636	0.961032	-0.677954	-0.00775903	-0.0573439	-0.247686	0.373447
K100S	K	100	S	85	0.00105338	82	0.00116515	82	0.00110052	83	0.000623633	21	0.000291493	11	0.000156483	0.592034	0.250175	0.14219	-0.756249	-1.99899	-2.81411	-1.85645	1.03631
K100T	K	100	T	71	0.000879878	73	0.00103727	58	0.000778419	62	0.000465847	5	6.9403e-05	9	0.000128032	0.529445	0.0669092	0.164477	-0.917448	-3.90165	-2.60404	-2.47438	1.49632
K100V	K	100	V	83	0.00102859	94	0.00133566	76	0.00102	52	0.00039071	9	0.000124925	11	0.000156483	0.37985	0.0935306	0.153415	-1.3965	-3.41842	-2.70448	-2.50647	1.0254
K100W	K	100	W	52	0.000644418	29	0.000412066	39	0.00052342	34	0.000255464	7	9.71642e-05	4	5.69031e-05	0.396427	0.235797	0.108714	-1.33487	-2.08438	-3.20139	-2.20688	0.939268
K100Y	K	100	Y	13	0.000161104	18	0.000255765	12	0.000161052	11	8.26502e-05	2	2.77612e-05	2	2.84515e-05	0.513023	0.108542	0.17666	-0.962906	-3.20368	-2.50095	-2.22251	1.14604
N102*	N	102	*	40	0.000495706	23	0.000326811	40	0.000536841	15	0.000112705	2	2.77612e-05	2	2.84515e-05	0.227362	0.0849456	0.0529981	-2.13694	-3.55732	-4.23792	-3.31072	1.07198
N102A	N	102	A	33	0.000408957	29	0.000412066	43	0.000577104	17	0.000127732	6	8.32836e-05	3	4.26773e-05	0.312336	0.202112	0.0739508	-1.67883	-2.30677	-3.75729	-2.58096	1.06601
N102C	N	102	C	14	0.000173497	11	0.000156301	36	0.000483157	9	6.76229e-05	2	2.77612e-05	2	2.84515e-05	0.389764	0.177614	0.0588868	-1.35933	-2.49319	-4.08591	-2.64614	1.36971
N102D	N	102	D	13	0.000161104	19	0.000269975	11	0.000147631	16	0.000120218	7	9.71642e-05	4	5.69031e-05	0.746215	0.359901	0.385441	-0.422337	-1.47433	-1.37542	-1.09069	0.580923
N102E	N	102	E	12	0.000148712	17	0.000241556	25	0.000335525	9	6.76229e-05	2	2.77612e-05	2	2.84515e-05	0.454725	0.114926	0.0847969	-1.13694	-3.12122	-3.55984	-2.606	1.29101
N102F	N	102	F	24	0.000297424	30	0.000426276	35	0.000469736	14	0.000105191	2	2.77612e-05	2	2.84515e-05	0.353675	0.065125	0.0605692	-1.49951	-3.94064	-4.04527	-3.16181	1.44055
N102G	N	102	G	59	0.000731166	38	0.000539949	64	0.000858945	32	0.000240437	8	0.000111045	9	0.000128032	0.32884	0.205658	0.149057	-1.60454	-2.28168	-2.74606	-2.21076	0.574056
N102I	N	102	I	5	6.19632e-05	7	9.94643e-05	12	0.000161052	5	3.75683e-05	2	2.77612e-05	2	2.84515e-05	0.606299	0.279107	0.17666	-0.721898	-1.84111	-2.50095	-1.68799	0.899357
N102K	N	102	K	14	0.000173497	8	0.000113674	26	0.000348946	14	0.000105191	2	2.77612e-05	7	9.95803e-05	0.606299	0.244219	0.285374	-0.721898	-2.03375	-1.80907	-1.52157	0.701593
N102L	N	102	L	158	0.00195804	140	0.00198929	203	0.00272447	72	0.000540983	2	2.77612e-05	7	9.95803e-05	0.276288	0.0139554	0.0365504	-1.85575	-6.16304	-4.77397	-4.26425	2.19842
N102M	N	102	M	18	0.000223068	9	0.000127883	28	0.000375788	10	7.51366e-05	4	5.55224e-05	2	2.84515e-05	0.336833	0.434167	0.0757115	-1.56989	-1.20368	-3.72334	-2.16564	1.36138
N102P	N	102	P	49	0.00060724	42	0.000596786	76	0.00102	24	0.000180328	2	2.77612e-05	2	2.84515e-05	0.296963	0.0465179	0.0278937	-1.75164	-4.42607	-5.16392	-3.78054	1.79539
N102Q	N	102	Q	31	0.000384172	22	0.000312602	33	0.000442894	23	0.000172814	6	8.32836e-05	6	8.53546e-05	0.449835	0.26642	0.19272	-1.15253	-1.90822	-2.37542	-1.81206	0.617089
N102R	N	102	R	51	0.000632025	37	0.00052574	57	0.000764998	27	0.000202869	2	2.77612e-05	3	4.26773e-05	0.320982	0.052804	0.0557875	-1.63944	-4.24321	-4.16392	-3.34885	1.48093
N102S	N	102	S	52	0.000644418	49	0.00069625	50	0.000671051	37	0.000278005	11	0.000152687	16	0.000227612	0.431405	0.219298	0.339188	-1.21288	-2.18903	-1.55984	-1.65392	0.494827
N102T	N	102	T	21	0.000260246	24	0.000341021	30	0.000402631	10	7.51366e-05	11	0.000152687	17	0.000241838	0.288714	0.447734	0.600645	-1.79229	-1.15929	-0.735416	-1.229	0.531873
N102V	N	102	V	87	0.00107816	61	0.00086676	113	0.00151657	30	0.00022541	2	2.77612e-05	3	4.26773e-05	0.209069	0.0320287	0.0281406	-2.25795	-4.96449	-5.1512	-4.12455	1.61922
N102W	N	102	W	23	0.000285031	15	0.000213138	22	0.000295262	12	9.01639e-05	2	2.77612e-05	4	5.69031e-05	0.31633	0.13025	0.19272	-1.6605	-2.94064	-2.37542	-2.32552	0.641531
N102Y	N	102	Y	14	0.000173497	11	0.000156301	27	0.000362367	13	9.76775e-05	2	2.77612e-05	2	2.84515e-05	0.562992	0.177614	0.0785157	-0.828813	-2.49319	-3.67088	-2.33096	1.42796
L105*	L	105	*	42	0.000520491	38	0.000539949	54	0.000724735	12	9.01639e-05	2	2.77612e-05	2	2.84515e-05	0.173228	0.0514145	0.0392578	-2.52925	-4.28168	-4.67088	-3.82727	1.14084
L105A	L	105	A	93	0.00115252	62	0.00088097	117	0.00157026	43	0.000323087	6	8.32836e-05	2	2.84515e-05	0.280332	0.0945363	0.018119	-1.83479	-3.40299	-5.78635	-3.67471	1.98974
L105C	L	105	C	32	0.000396565	33	0.000468903	51	0.000684472	12	9.01639e-05	2	2.77612e-05	2	2.84515e-05	0.227362	0.0592045	0.0415671	-2.13694	-4.07815	-4.58841	-3.60117	1.29347
L105D	L	105	D	43	0.000532884	29	0.000412066	61	0.000818682	17	0.000127732	2	2.77612e-05	2	2.84515e-05	0.2397	0.0673707	0.0347528	-2.0607	-3.89174	-4.84673	-3.59972	1.41578
L105E	L	105	E	77	0.000954234	56	0.000795715	75	0.00100658	31	0.000232923	2	2.77612e-05	2	2.84515e-05	0.244095	0.0348884	0.0282656	-2.03449	-4.84111	-5.14481	-4.0068	1.71481
L105F	L	105	F	16	0.000198282	34	0.000483112	24	0.000322104	170	0.00127732	132	0.00183224	125	0.00177822	6.44193	3.79257	5.52063	2.68749	1.92318	2.46483	2.3585	0.393096
L105G	L	105	G	204	0.0025281	146	0.00207454	188	0.00252315	87	0.000653688	12	0.000166567	3	4.26773e-05	0.258569	0.0802911	0.0169143	-1.95138	-3.63862	-5.88561	-3.8252	1.97374
L105H	L	105	H	33	0.000408957	14	0.000198929	41	0.000550262	14	0.000105191	2	2.77612e-05	2	2.84515e-05	0.257218	0.139554	0.0517054	-1.95894	-2.84111	-4.27354	-3.02453	1.16815
L105I	L	105	I	22	0.000272638	32	0.000454694	26	0.000348946	10	7.51366e-05	2	2.77612e-05	2	2.84515e-05	0.275591	0.0610547	0.0815355	-1.8594	-4.03375	-3.61643	-3.16986	1.15391
L105K	L	105	K	39	0.000483313	38	0.000539949	61	0.000818682	14	0.000105191	3	4.16418e-05	2	2.84515e-05	0.217646	0.0771217	0.0347528	-2.19994	-3.69672	-4.84673	-3.58113	1.32717
L105L	L	105	L	88	0.00109055	49	0.00069625	93	0.00124815	106	0.000796448	72	0.000999403	72	0.00102425	0.730315	1.43541	0.820615	-0.453409	0.521461	-0.285222	-0.0723899	0.52112
L105M	L	105	M	53	0.00065681	58	0.000824133	50	0.000671051	20	0.000150273	2	2.77612e-05	5	7.11288e-05	0.228792	0.0336853	0.105996	-2.12789	-4.89174	-3.23792	-3.41918	1.39081
L105N	L	105	N	33	0.000408957	10	0.000142092	28	0.000375788	22	0.0001653	3	4.16418e-05	2	2.84515e-05	0.4042	0.293062	0.0757115	-1.30686	-1.77072	-3.72334	-2.26697	1.2824
L105P	L	105	P	81	0.0010038	71	0.00100885	124	0.00166421	37	0.000278005	2	2.77612e-05	4	5.69031e-05	0.276952	0.0275176	0.0341923	-1.85229	-5.1835	-4.87018	-3.96866	1.83951
L105Q	L	105	Q	37	0.000458528	37	0.00052574	56	0.000751577	21	0.000157787	2	2.77612e-05	7	9.95803e-05	0.344116	0.052804	0.132495	-1.53903	-4.24321	-2.91599	-2.89941	1.35216
L105R	L	105	R	221	0.00273878	136	0.00193245	214	0.0028721	97	0.000728825	3	4.16418e-05	6	8.53546e-05	0.266113	0.0215487	0.0297185	-1.90989	-5.53625	-5.07249	-4.17288	1.97348
L105S	L	105	S	130	0.00161104	84	0.00119357	128	0.00171789	65	0.000488388	2	2.77612e-05	6	8.53546e-05	0.30315	0.0232589	0.0496857	-1.7219	-5.42607	-4.33103	-3.82633	1.90296
L105T	L	105	T	92	0.00114012	72	0.00102306	94	0.00126158	41	0.00030806	4	5.55224e-05	2	2.84515e-05	0.270199	0.0542708	0.0225524	-1.88791	-4.20368	-5.47058	-3.85405	1.81674
L105V	L	105	V	127	0.00157387	133	0.00188982	168	0.00225473	89	0.000668715	4	5.55224e-05	7	9.95803e-05	0.424887	0.0293797	0.0441651	-1.23485	-5.08904	-4.50095	-3.60828	2.07638
L105W	L	105	W	31	0.000384172	34	0.000483112	23	0.000308683	363	0.00272746	348	0.00483045	390	0.00554805	7.09957	9.9986	17.9733	2.82773	3.32173	4.16778	3.43908	0.677688
L105Y	L	105	Y	10	0.000123926	16	0.000227347	7	9.39471e-05	21	0.000157787	22	0.000305373	16	0.000227612	1.27323	1.3432	2.42277	0.348492	0.425677	1.27666	0.683609	0.515043
H107*	H	107	*	61	0.000755952	63	0.000895179	61	0.000818682	26	0.000195355	2	2.77612e-05	2	2.84515e-05	0.258423	0.0310119	0.0347528	-1.9522	-5.01103	-4.84673	-3.93665	1.72055
H107A	H	107	A	83	0.00102859	77	0.00109411	67	0.000899208	58	0.000435792	19	0.000263731	18	0.000256064	0.423679	0.241047	0.284766	-1.23896	-2.05261	-1.81215	-1.70124	0.418014
H107C	H	107	C	48	0.000594847	45	0.000639413	40	0.000536841	28	0.000210382	4	5.55224e-05	2	2.84515e-05	0.353675	0.0868333	0.0529981	-1.49951	-3.52561	-4.23792	-3.08768	1.42076
H107D	H	107	D	33	0.000408957	26	0.000369439	25	0.000335525	18	0.000135246	16	0.00022209	5	7.11288e-05	0.330709	0.601154	0.211992	-1.59637	-0.734194	-2.23792	-1.52283	0.754554
H107E	H	107	E	42	0.000520491	60	0.000852551	56	0.000751577	27	0.000202869	4	5.55224e-05	12	0.000170709	0.389764	0.065125	0.227135	-1.35933	-3.94064	-2.13838	-2.47945	1.32403
H107F	H	107	F	15	0.00018589	20	0.000284184	30	0.000402631	30	0.00022541	22	0.000305373	5	7.11288e-05	1.2126	1.07456	0.17666	0.278102	0.103749	-2.50095	-0.706366	1.5566
H107G	H	107	G	141	0.00174736	130	0.00184719	130	0.00174473	1632	0.0122623	1600	0.022209	1451	0.0206416	7.01759	12.0231	11.8308	2.81098	3.58773	3.56448	3.32106	0.4419
H107I	H	107	I	16	0.000198282	15	0.000213138	16	0.000214736	11	8.26502e-05	7	9.71642e-05	6	8.53546e-05	0.416831	0.455875	0.397486	-1.26247	-1.13329	-1.33103	-1.24226	0.100404
H107K	H	107	K	46	0.000570062	35	0.000497322	43	0.000577104	27	0.000202869	2	2.77612e-05	3	4.26773e-05	0.355871	0.0558214	0.0739508	-1.49057	-4.16304	-3.75729	-3.13697	1.44018
H107L	H	107	L	106	0.00131362	71	0.00100885	82	0.00110052	69	0.000518442	33	0.00045806	45	0.000640159	0.394667	0.45404	0.581686	-1.34129	-1.13911	-0.781687	-1.08736	0.283369
H107M	H	107	M	37	0.000458528	34	0.000483112	40	0.000536841	16	0.000120218	6	8.32836e-05	9	0.000128032	0.262184	0.17239	0.238491	-1.93135	-2.53625	-2.06799	-2.17853	0.317241
H107N	H	107	N	18	0.000223068	16	0.000227347	19	0.000254999	2	1.50273e-05	2	2.77612e-05	12	0.000170709	0.0673666	0.122109	0.669449	-3.89182	-3.03375	-0.578953	-2.50151	1.71937
H107P	H	107	P	63	0.000780737	46	0.000653623	78	0.00104684	38	0.000285519	2	2.77612e-05	9	0.000128032	0.365704	0.0424728	0.122303	-1.45125	-4.55732	-3.03147	-3.01334	1.55311
H107Q	H	107	Q	36	0.000446135	29	0.000412066	28	0.000375788	22	0.0001653	4	5.55224e-05	14	0.000199161	0.370516	0.134741	0.529981	-1.43239	-2.89174	-0.915988	-1.7467	1.02469
H107R	H	107	R	180	0.00223068	175	0.00248661	175	0.00234868	88	0.000661202	2	2.77612e-05	5	7.11288e-05	0.296413	0.0111643	0.0302846	-1.75432	-6.48497	-5.04527	-4.42819	2.42494
H107S	H	107	S	89	0.00110295	58	0.000824133	84	0.00112737	84	0.000631147	10	0.000138806	15	0.000213386	0.572238	0.168427	0.189279	-0.805314	-2.56981	-2.40141	-1.92551	0.973767
H107T	H	107	T	61	0.000755952	49	0.00069625	54	0.000724735	39	0.000293033	14	0.000194328	8	0.000113806	0.387634	0.279107	0.157031	-1.36723	-1.84111	-2.67088	-1.95974	0.659868
H107V	H	107	V	123	0.0015243	94	0.00133566	91	0.00122131	76	0.000571038	42	0.000582985	23	0.000327193	0.374624	0.436476	0.267902	-1.41648	-1.19603	-1.90022	-1.50424	0.360207
H107W	H	107	W	53	0.00065681	52	0.000738878	54	0.000724735	36	0.000270492	9	0.000124925	5	7.11288e-05	0.411826	0.169075	0.0981446	-1.27989	-2.56427	-3.34895	-2.3977	1.04454
H107Y	H	107	Y	14	0.000173497	16	0.000227347	11	0.000147631	34	0.000255464	30	0.000416418	25	0.000355644	1.47244	1.83164	2.409	0.55821	0.873136	1.26844	0.899928	0.35587
S108*	S	108	*	94	0.00116491	77	0.00109411	96	0.00128842	31	0.000232923	2	2.77612e-05	4	5.69031e-05	0.19995	0.0253734	0.0441651	-2.32229	-5.30054	-4.50095	-4.04126	1.54142
S108A	S	108	A	104	0.00128884	95	0.00134987	82	0.00110052	110	0.000826502	51	0.000707911	76	0.00108116	0.641278	0.524428	0.982403	-0.640978	-0.931185	-0.0256125	-0.532592	0.462413
S108C	S	108	C	85	0.00105338	57	0.000809924	62	0.000832103	52	0.00039071	6	8.32836e-05	10	0.000142258	0.370913	0.102829	0.170962	-1.43085	-3.28168	-2.54826	-2.42026	0.932031
S108D	S	108	D	56	0.000693988	47	0.000667832	57	0.000764998	52	0.00039071	30	0.000416418	29	0.000412547	0.562992	0.623537	0.539279	-0.828813	-0.681452	-0.890897	-0.800387	0.107577
S108E	S	108	E	93	0.00115252	96	0.00136408	72	0.000966313	120	0.000901639	72	0.000999403	49	0.000697062	0.782322	0.732656	0.721363	-0.354166	-0.448792	-0.471203	-0.42472	0.062121
S108F	S	108	F	64	0.00079313	53	0.000753087	78	0.00104684	43	0.000323087	17	0.00023597	12	0.000170709	0.407357	0.313337	0.163071	-1.29563	-1.67421	-2.61643	-1.86209	0.680146
S108G	S	108	G	124	0.00153669	153	0.00217401	111	0.00148973	148	0.00111202	76	0.00105493	87	0.00123764	0.723648	0.485245	0.830781	-0.466641	-1.04321	-0.26746	-0.592438	0.402886
S108H	S	108	H	43	0.000532884	30	0.000426276	33	0.000442894	35	0.000262978	13	0.000180448	9	0.000128032	0.4935	0.423312	0.28908	-1.01888	-1.24021	-1.79046	-1.34985	0.397302
S108I	S	108	I	39	0.000483313	46	0.000653623	23	0.000308683	35	0.000262978	10	0.000138806	13	0.000184935	0.544115	0.212364	0.599109	-0.878017	-2.23539	-0.73911	-1.28417	0.8267
S108K	S	108	K	54	0.000669203	53	0.000753087	54	0.000724735	42	0.000315574	24	0.000333134	16	0.000227612	0.471566	0.442358	0.314063	-1.08447	-1.17671	-1.67088	-1.31069	0.315325
S108L	S	108	L	169	0.00209436	166	0.00235873	153	0.00205342	145	0.00108948	47	0.000652388	67	0.000953126	0.520198	0.276585	0.464166	-0.942868	-1.8542	-1.10729	-1.30145	0.485705
S108M	S	108	M	71	0.000879878	70	0.000994643	69	0.00092605	75	0.000563524	21	0.000291493	28	0.000398321	0.640457	0.293062	0.430129	-0.642826	-1.77072	-1.21716	-1.21023	0.563979
S108N	S	108	N	27	0.000334602	14	0.000198929	23	0.000308683	30	0.00022541	24	0.000333134	25	0.000355644	0.673666	1.67464	1.15213	-0.569894	0.743853	0.204306	0.126088	0.660357
S108P	S	108	P	110	0.00136319	75	0.00106569	88	0.00118105	51	0.000383196	2	2.77612e-05	6	8.53546e-05	0.281102	0.02605	0.0722701	-1.83083	-5.26257	-3.79046	-3.62795	1.72163
S108Q	S	108	Q	44	0.000545277	43	0.000610995	45	0.000603946	50	0.000375683	40	0.000555224	49	0.000697062	0.688977	0.908721	1.15418	-0.537473	-0.138091	0.206869	-0.156232	0.372502
S108R	S	108	R	94	0.00116491	74	0.00105148	84	0.00112737	113	0.000849043	35	0.000485821	32	0.000455224	0.728849	0.462035	0.403795	-0.456307	-1.11392	-1.30831	-0.959512	0.446495
S108S	S	108	S	138	0.00171019	129	0.00183299	136	0.00182526	150	0.00112705	106	0.00147134	119	0.00169287	0.659021	0.802703	0.927466	-0.601603	-0.317061	-0.108633	-0.342432	0.247463
S108T	S	108	T	89	0.00110295	87	0.0012362	80	0.00107368	108	0.000811475	59	0.000818955	47	0.000668611	0.735734	0.662478	0.622727	-0.442744	-0.594055	-0.683327	-0.573375	0.121618
S108V	S	108	V	167	0.00206957	133	0.00188982	108	0.00144947	172	0.00129235	66	0.00091612	86	0.00122342	0.624452	0.484765	0.844043	-0.679337	-1.04464	-0.244611	-0.656197	0.400518
S108W	S	108	W	18	0.000223068	12	0.00017051	16	0.000214736	5	3.75683e-05	2	2.77612e-05	9	0.000128032	0.168417	0.162812	0.596228	-2.56989	-2.61872	-0.746063	-1.97822	1.06736
S108Y	S	108	Y	44	0.000545277	35	0.000497322	34	0.000456315	37	0.000278005	13	0.000180448	22	0.000312967	0.509843	0.362839	0.685857	-0.971876	-1.4626	-0.544019	-0.992831	0.459648
E110*	E	110	*	87	0.00107816	58	0.000824133	60	0.000805261	37	0.000278005	3	4.16418e-05	2	2.84515e-05	0.257851	0.050528	0.0353321	-1.95539	-4.30677	-4.82288	-3.69501	1.5285
E110A	E	110	A	60	0.000743559	33	0.000468903	38	0.000509999	119	0.000894125	50	0.00069403	59	0.00083932	1.20249	1.48011	1.64573	0.26603	0.565708	0.718728	0.516822	0.230274
E110C	E	110	C	44	0.000545277	32	0.000454694	30	0.000402631	26	0.000195355	2	2.77612e-05	8	0.000113806	0.358268	0.0610547	0.282656	-1.48089	-4.03375	-1.82288	-2.44584	1.38576
E110D	E	110	D	30	0.000371779	15	0.000213138	23	0.000308683	30	0.00022541	16	0.00022209	25	0.000355644	0.606299	1.042	1.15213	-0.721898	0.0593552	0.204306	-0.152745	0.4982
E110E	E	110	E	43	0.000532884	49	0.00069625	49	0.00065763	67	0.000503415	35	0.000485821	64	0.000910449	0.944699	0.697768	1.38444	-0.0820731	-0.519181	0.469302	-0.043984	0.495341
E110F	E	110	F	74	0.000917056	56	0.000795715	52	0.000697893	74	0.000556011	59	0.000818955	29	0.000412547	0.606299	1.02921	0.591132	-0.721898	0.0415339	-0.758447	-0.479603	0.451688
E110G	E	110	G	182	0.00225546	158	0.00224505	142	0.00190578	252	0.00189344	230	0.00319254	197	0.00280248	0.839492	1.42203	1.47051	-0.252412	0.507955	0.556317	0.27062	0.453604
E110H	E	110	H	18	0.000223068	20	0.000284184	29	0.00038921	48	0.000360655	28	0.000388657	47	0.000668611	1.6168	1.36762	1.71787	0.69314	0.451673	0.78062	0.641811	0.170375
E110I	E	110	I	42	0.000520491	22	0.000312602	30	0.000402631	26	0.000195355	21	0.000291493	29	0.000412547	0.375328	0.932472	1.02463	-1.41378	-0.100868	0.0351024	-0.49318	0.800152
E110K	E	110	K	36	0.000446135	23	0.000326811	43	0.000577104	250	0.00187841	246	0.00341463	293	0.00416815	4.21041	10.4483	7.22253	2.07396	3.3852	2.8525	2.77055	0.659448
E110L	E	110	L	157	0.00194565	170	0.00241556	153	0.00205342	185	0.00139003	110	0.00152687	110	0.00156483	0.714429	0.632096	0.762064	-0.485137	-0.661785	-0.392016	-0.512979	0.137023
E110M	E	110	M	60	0.000743559	63	0.000895179	40	0.000536841	106	0.000796448	55	0.000763433	75	0.00106693	1.07113	0.852827	1.98743	0.0991323	-0.229674	0.990903	0.286787	0.631556
E110N	E	110	N	27	0.000334602	17	0.000241556	12	0.000161052	23	0.000172814	26	0.000360896	25	0.000355644	0.516477	1.49404	2.20825	-0.953223	0.579223	1.14291	0.256302	1.08473
E110P	E	110	P	21	0.000260246	34	0.000483112	34	0.000456315	27	0.000202869	4	5.55224e-05	4	5.69031e-05	0.779528	0.114926	0.124701	-0.359328	-3.12122	-3.00345	-2.16133	1.56169
E110Q	E	110	Q	44	0.000545277	31	0.000440485	42	0.000563683	59	0.000443306	37	0.000513582	42	0.000597482	0.812992	1.16595	1.05996	-0.298686	0.221503	0.084012	0.00227622	0.269555
E110R	E	110	R	117	0.00144994	135	0.00191824	127	0.00170447	969	0.00728073	1102	0.0152964	899	0.012789	5.0214	7.97419	7.50319	2.32809	2.99534	2.9075	2.74364	0.36255
E110S	E	110	S	87	0.00107816	75	0.00106569	65	0.000872366	166	0.00124727	92	0.00127702	133	0.00189203	1.15685	1.1983	2.16884	0.210198	0.260989	1.11693	0.529371	0.509471
E110T	E	110	T	57	0.000706381	64	0.000909388	47	0.000630788	85	0.000638661	66	0.00091612	66	0.0009389	0.904131	1.0074	1.48846	-0.145397	0.0106399	0.573817	0.146353	0.378326
E110V	E	110	V	105	0.00130123	118	0.00167668	104	0.00139579	139	0.0010444	64	0.000888358	117	0.00166441	0.802625	0.52983	1.19246	-0.317202	-0.916397	0.253937	-0.326554	0.585223
E110W	E	110	W	59	0.000731166	45	0.000639413	40	0.000536841	74	0.000556011	54	0.000749552	71	0.00101003	0.760443	1.17225	1.88143	-0.395087	0.22928	0.911831	0.248675	0.653675
E110Y	E	110	Y	34	0.00042135	41	0.000582577	27	0.000362367	40	0.000300546	22	0.000305373	24	0.000341418	0.713293	0.524177	0.942188	-0.487432	-0.931875	-0.085913	-0.50174	0.423162
V111*	V	111	*	23	0.000285031	18	0.000255765	33	0.000442894	7	5.25956e-05	2	2.77612e-05	2	2.84515e-05	0.184526	0.108542	0.0642401	-2.4381	-3.20368	-3.96038	-3.20072	0.761143
V111A	V	111	A	30	0.000371779	26	0.000369439	28	0.000375788	25	0.000187841	19	0.000263731	24	0.000341418	0.50525	0.71387	0.908539	-0.984932	-0.486266	-0.13838	-0.536526	0.425508
V111C	V	111	C	17	0.000210675	9	0.000127883	30	0.000402631	5	3.75683e-05	2	2.77612e-05	2	2.84515e-05	0.178323	0.217083	0.0706641	-2.48743	-2.20368	-3.82288	-2.838	0.864652
V111D	V	111	D	9	0.000111534	13	0.000184719	11	0.000147631	9	6.76229e-05	10	0.000138806	8	0.000113806	0.606299	0.751442	0.770881	-0.721898	-0.412266	-0.37542	-0.503194	0.190296
V111E	V	111	E	32	0.000396565	12	0.00017051	25	0.000335525	20	0.000150273	14	0.000194328	10	0.000142258	0.378937	1.13969	0.423985	-1.39997	0.188638	-1.23792	-0.816416	0.874166
V111F	V	111	F	6	7.43559e-05	14	0.000198929	6	8.05261e-05	4	3.00546e-05	8	0.000111045	13	0.000184935	0.4042	0.558214	2.29658	-1.30686	-0.841109	1.19949	-0.31616	1.33309
V111G	V	111	G	74	0.000917056	56	0.000795715	59	0.00079184	38	0.000285519	15	0.000208209	8	0.000113806	0.311343	0.261663	0.143724	-1.68342	-1.93422	-2.79863	-2.13876	0.585063
V111H	V	111	H	9	0.000111534	9	0.000127883	13	0.000174473	11	8.26502e-05	10	0.000138806	9	0.000128032	0.741033	1.08542	0.73382	-0.432391	0.118249	-0.446503	-0.253548	0.322063
V111I	V	111	I	15	0.00018589	12	0.00017051	17	0.000228157	18	0.000135246	11	0.000152687	14	0.000199161	0.727559	0.895469	0.87291	-0.458863	-0.159285	-0.196096	-0.271415	0.163375
V111K	V	111	K	28	0.000346994	24	0.000341021	22	0.000295262	67	0.000503415	42	0.000582985	44	0.000625934	1.45079	1.70953	2.11992	0.536837	0.773601	1.08401	0.79815	0.274412
V111L	V	111	L	29	0.000359387	27	0.000383648	28	0.000375788	32	0.000240437	27	0.000374776	18	0.000256064	0.66902	0.976875	0.681404	-0.579879	-0.0337542	-0.553418	-0.389017	0.307951
V111M	V	111	M	12	0.000148712	7	9.94643e-05	19	0.000254999	22	0.0001653	13	0.000180448	11	0.000156483	1.11155	1.8142	0.613662	0.152572	0.859331	-0.704484	0.102473	0.78311
V111N	V	111	N	13	0.000161104	8	0.000113674	9	0.000120789	7	5.25956e-05	10	0.000138806	5	7.11288e-05	0.326469	1.22109	0.588868	-1.61498	0.288174	-0.763985	-0.696931	0.953348
V111P	V	111	P	53	0.00065681	57	0.000809924	63	0.000845524	31	0.000232923	10	0.000138806	19	0.000270289	0.354628	0.171382	0.319671	-1.49562	-2.54472	-1.64534	-1.89523	0.567435
V111Q	V	111	Q	15	0.00018589	14	0.000198929	19	0.000254999	30	0.00022541	13	0.000180448	14	0.000199161	1.2126	0.907098	0.781024	0.278102	-0.140669	-0.356561	-0.0730425	0.322691
V111R	V	111	R	30	0.000371779	36	0.000511531	24	0.000322104	127	0.000954234	130	0.00180448	134	0.00190625	2.56667	3.5276	5.91812	1.3599	1.81869	2.56514	1.91457	0.608316
V111S	V	111	S	47	0.000582454	32	0.000454694	27	0.000362367	54	0.000405737	24	0.000333134	27	0.000384096	0.696599	0.732656	1.05996	-0.521599	-0.448792	0.084012	-0.29546	0.330642
V111T	V	111	T	29	0.000359387	30	0.000426276	37	0.000496578	42	0.000315574	29	0.000402537	31	0.000440999	0.878089	0.944312	0.888076	-0.187561	-0.0826638	-0.171245	-0.147157	0.0564451
V111V	V	111	V	29	0.000359387	34	0.000483112	48	0.000644209	53	0.000398224	46	0.000638508	51	0.000725514	1.10806	1.32165	1.12621	0.148042	0.402345	0.171475	0.240621	0.140547
V111Y	V	111	Y	9	0.000111534	19	0.000269975	14	0.000187894	23	0.000172814	12	0.000166567	20	0.000284515	1.54943	0.616974	1.51423	0.631739	-0.696719	0.598585	0.177868	0.757597
T112*	T	112	*	68	0.0008427	51	0.000724669	45	0.000603946	45	0.000338115	11	0.000152687	2	2.84515e-05	0.401228	0.210699	0.0471094	-1.31751	-2.24675	-4.40784	-2.65737	1.58556
T112A	T	112	A	71	0.000879878	66	0.000937806	58	0.000778419	95	0.000713797	39	0.000541343	56	0.000796643	0.811246	0.577244	1.02341	-0.301789	-0.792746	0.0333859	-0.353716	0.415507
T112C	T	112	C	53	0.00065681	37	0.00052574	59	0.00079184	34	0.000255464	6	8.32836e-05	3	4.26773e-05	0.388947	0.158412	0.0538964	-1.36236	-2.65825	-4.21367	-2.74476	1.42762
T112D	T	112	D	41	0.000508099	47	0.000667832	44	0.000590525	46	0.000345628	14	0.000194328	20	0.000284515	0.680238	0.290984	0.481801	-0.555888	-1.78099	-1.05349	-1.13012	0.616135
T112E	T	112	E	52	0.000644418	55	0.000781505	29	0.00038921	52	0.00039071	28	0.000388657	45	0.000640159	0.606299	0.497318	1.64477	-0.721898	-1.00776	0.717884	-0.337258	0.92489
T112F	T	112	F	33	0.000408957	11	0.000156301	17	0.000228157	37	0.000278005	10	0.000138806	11	0.000156483	0.67979	0.888068	0.685857	-0.556838	-0.171258	-0.544019	-0.424038	0.219008
T112G	T	112	G	184	0.00228025	179	0.00254344	147	0.00197289	189	0.00142008	117	0.00162403	96	0.00136567	0.622775	0.638516	0.69222	-0.683217	-0.647205	-0.530698	-0.620373	0.0797213
T112H	T	112	H	29	0.000359387	22	0.000312602	20	0.00026842	32	0.000240437	34	0.00047194	29	0.000412547	0.66902	1.50972	1.53694	-0.579879	0.594277	0.620065	0.211488	0.685465
T112I	T	112	I	40	0.000495706	30	0.000426276	25	0.000335525	39	0.000293033	24	0.000333134	22	0.000312967	0.591142	0.7815	0.932766	-0.758423	-0.355682	-0.100413	-0.404839	0.331748
T112K	T	112	K	20	0.000247853	28	0.000397857	26	0.000348946	36	0.000270492	33	0.00045806	28	0.000398321	1.09134	1.15132	1.1415	0.126099	0.203285	0.190927	0.173437	0.0414588
T112L	T	112	L	129	0.00159865	161	0.00228768	125	0.00167763	129	0.000969262	63	0.000874478	70	0.000995803	0.606299	0.382255	0.593578	-0.721898	-1.38739	-0.752489	-0.953926	0.375703
T112M	T	112	M	62	0.000768344	44	0.000625204	36	0.000483157	41	0.00030806	25	0.000347015	21	0.000298741	0.40094	0.555043	0.618311	-1.31854	-0.84933	-0.693596	-0.953822	0.325313
T112N	T	112	N	23	0.000285031	15	0.000213138	20	0.00026842	30	0.00022541	13	0.000180448	10	0.000142258	0.790825	0.846625	0.529981	-0.338569	-0.240205	-0.915988	-0.498254	0.365096
T112P	T	112	P	101	0.00125166	70	0.000994643	65	0.000872366	43	0.000323087	6	8.32836e-05	2	2.84515e-05	0.258127	0.0837321	0.0326142	-1.95384	-3.57807	-4.93836	-3.49009	1.4942
T112Q	T	112	Q	48	0.000594847	57	0.000809924	32	0.000429473	65	0.000488388	33	0.00045806	32	0.000455224	0.821031	0.565559	1.05996	-0.284492	-0.82225	0.084012	-0.34091	0.455758
T112R	T	112	R	210	0.00260246	186	0.00264291	133	0.001785	514	0.00386202	566	0.00785642	470	0.00668611	1.48399	2.97264	3.74573	0.569481	1.57175	1.90525	1.34882	0.695225
T112S	T	112	S	107	0.00132601	99	0.00140671	87	0.00116763	117	0.000879098	67	0.00093	94	0.00133722	0.662963	0.661117	1.14525	-0.593	-0.597022	0.195657	-0.331455	0.456497
T112T	T	112	T	55	0.000681596	48	0.000682041	46	0.000617367	69	0.000518442	39	0.000541343	41	0.000583256	0.76063	0.793711	0.944748	-0.394733	-0.333315	-0.081998	-0.270015	0.165698
T112V	T	112	V	143	0.00177215	129	0.00183299	98	0.00131526	169	0.00126981	94	0.00130478	83	0.00118074	0.716536	0.711831	0.897723	-0.480889	-0.490393	-0.155658	-0.375647	0.190575
T112W	T	112	W	74	0.000917056	62	0.00088097	43	0.000577104	72	0.000540983	31	0.000430299	30	0.000426773	0.589913	0.488437	0.739508	-0.761426	-1.03375	-0.435362	-0.743514	0.299598
T112Y	T	112	Y	32	0.000396565	22	0.000312602	23	0.000308683	34	0.000255464	18	0.000249851	15	0.000213386	0.644193	0.799261	0.691279	-0.634435	-0.323261	-0.532659	-0.496785	0.158659
S113*	S	113	*	34	0.00042135	22	0.000312602	35	0.000469736	12	9.01639e-05	2	2.77612e-05	2	2.84515e-05	0.213988	0.0888068	0.0605692	-2.2244	-3.49319	-4.04527	-3.25428	0.933649
S113A	S	113	A	35	0.000433743	22	0.000312602	35	0.000469736	42	0.000315574	15	0.000208209	21	0.000298741	0.727559	0.666051	0.635977	-0.458863	-0.586295	-0.652954	-0.566037	0.0986183
S113C	S	113	C	8	9.91412e-05	5	7.10459e-05	3	4.02631e-05	28	0.000210382	26	0.000360896	27	0.000384096	2.12205	5.07975	9.53965	1.08546	2.34476	3.25394	2.22805	1.08894
S113D	S	113	D	4	4.95706e-05	9	0.000127883	7	9.39471e-05	2	1.50273e-05	2	2.77612e-05	6	8.53546e-05	0.30315	0.217083	0.908539	-1.7219	-2.20368	-0.13838	-1.35465	1.08052
S113E	S	113	E	18	0.000223068	13	0.000184719	15	0.000201315	11	8.26502e-05	5	6.9403e-05	10	0.000142258	0.370516	0.375721	0.706641	-1.43239	-1.41227	-0.500951	-1.1152	0.532053
S113F	S	113	F	11	0.000136319	9	0.000127883	9	0.000120789	16	0.000120218	6	8.32836e-05	4	5.69031e-05	0.88189	0.65125	0.471094	-0.181329	-0.618717	-1.08591	-0.628653	0.452374
S113G	S	113	G	28	0.000346994	40	0.000568368	45	0.000603946	76	0.000571038	17	0.00023597	17	0.000241838	1.64567	0.415172	0.40043	0.718675	-1.26822	-1.32038	-0.623308	1.16248
S113L	S	113	L	30	0.000371779	36	0.000511531	31	0.000416052	36	0.000270492	38	0.000527463	17	0.000241838	0.727559	1.03115	0.581269	-0.458863	0.0442483	-0.782721	-0.399112	0.41671
S113P	S	113	P	33	0.000408957	29	0.000412066	34	0.000456315	34	0.000255464	19	0.000263731	8	0.000113806	0.624672	0.640022	0.249403	-0.678829	-0.643808	-2.00345	-1.1087	0.775078
S113Q	S	113	Q	32	0.000396565	21	0.000298393	26	0.000348946	41	0.00030806	42	0.000582985	23	0.000327193	0.776821	1.95375	0.937658	-0.364346	0.966246	-0.0928658	0.169678	0.703076
S113R	S	113	R	34	0.00042135	43	0.000610995	41	0.000550262	150	0.00112705	101	0.00140194	124	0.00176399	2.67485	2.29452	3.20574	1.41946	1.19819	1.68066	1.43277	0.241507
S113S	S	113	S	24	0.000297424	31	0.000440485	39	0.00052342	45	0.000338115	21	0.000291493	19	0.000270289	1.13681	0.661754	0.516392	0.184993	-0.595633	-0.953463	-0.454701	0.582166
S113T	S	113	T	23	0.000285031	4	5.68368e-05	27	0.000362367	15	0.000112705	12	0.000166567	12	0.000170709	0.395413	2.93062	0.471094	-1.33857	1.55121	-1.08591	-0.291091	1.60047
S113V	S	113	V	12	0.000148712	9	0.000127883	24	0.000322104	16	0.000120218	15	0.000208209	5	7.11288e-05	0.808399	1.62812	0.220825	-0.30686	0.703211	-2.17902	-0.594224	1.46245
S113W	S	113	W	21	0.000260246	24	0.000341021	18	0.000241578	32	0.000240437	21	0.000291493	13	0.000184935	0.923885	0.854766	0.765528	-0.114215	-0.226399	-0.385473	-0.242029	0.136303
S113Y	S	113	Y	3	3.71779e-05	7	9.94643e-05	8	0.000107368	10	7.51366e-05	10	0.000138806	5	7.11288e-05	2.021	1.39554	0.662476	1.01507	0.480819	-0.59406	0.300609	0.819561
G114*	G	114	*	41	0.000508099	38	0.000539949	58	0.000778419	14	0.000105191	2	2.77612e-05	5	7.11288e-05	0.207029	0.0514145	0.091376	-2.27209	-4.28168	-3.45204	-3.33527	1.00987
G114A	G	114	A	83	0.00102859	71	0.00100885	45	0.000603946	117	0.000879098	66	0.00091612	67	0.000953126	0.854663	0.908081	1.57817	-0.226572	-0.139107	0.658248	0.0975228	0.487568
G114C	G	114	C	51	0.000632025	40	0.000568368	38	0.000509999	406	0.00305054	431	0.00598254	419	0.00596059	4.82662	10.5258	11.6875	2.27101	3.39586	3.54689	3.07126	0.697132
G114D	G	114	D	17	0.000210675	36	0.000511531	31	0.000416052	43	0.000323087	31	0.000430299	28	0.000398321	1.53358	0.841198	0.957385	0.616904	-0.249483	-0.0628294	0.101531	0.45598
G114E	G	114	E	54	0.000669203	39	0.000554158	30	0.000402631	47	0.000353142	47	0.000652388	45	0.000640159	0.527705	1.17726	1.58994	-0.922196	0.235432	0.668974	-0.00592978	0.822586
G114F	G	114	F	42	0.000520491	30	0.000426276	47	0.000630788	42	0.000315574	14	0.000194328	23	0.000327193	0.606299	0.455875	0.518705	-0.721898	-1.13329	-0.947015	-0.934067	0.206002
G114G	G	114	G	106	0.00131362	83	0.00117936	112	0.00150315	137	0.00102937	102	0.00141582	94	0.00133722	0.783613	1.2005	0.889611	-0.351786	0.263632	-0.168754	-0.0856361	0.316016
G114H	G	114	H	28	0.000346994	17	0.000241556	20	0.00026842	87	0.000653688	65	0.000902239	50	0.000711288	1.88386	3.73511	2.6499	0.913691	1.90115	1.40594	1.40693	0.493731
G114I	G	114	I	25	0.000309816	29	0.000412066	34	0.000456315	41	0.00030806	16	0.00022209	13	0.000184935	0.994331	0.538965	0.405279	-0.00820177	-0.891735	-1.30301	-0.734316	0.661603
G114K	G	114	K	27	0.000334602	16	0.000227347	25	0.000335525	173	0.00129986	221	0.00306761	200	0.00284515	3.88481	13.4931	8.47969	1.95784	3.75415	3.08401	2.932	0.907749
G114L	G	114	L	129	0.00159865	96	0.00136408	133	0.001785	157	0.00117964	95	0.00131866	81	0.00115229	0.737899	0.966699	0.645541	-0.438504	-0.0488611	-0.63142	-0.372929	0.296764
G114M	G	114	M	56	0.000693988	28	0.000397857	44	0.000590525	100	0.000751366	102	0.00141582	84	0.00119496	1.08268	3.55862	2.02356	0.114604	1.83132	1.0169	0.987606	0.858731
G114N	G	114	N	23	0.000285031	16	0.000227347	22	0.000295262	40	0.000300546	13	0.000180448	30	0.000426773	1.05443	0.793711	1.4454	0.0764686	-0.333315	0.531471	0.0915417	0.43259
G114P	G	114	P	30	0.000371779	28	0.000397857	40	0.000536841	56	0.000420765	34	0.00047194	50	0.000711288	1.13176	1.18621	1.32495	0.178567	0.246354	0.40594	0.276954	0.116734
G114Q	G	114	Q	20	0.000247853	18	0.000255765	34	0.000456315	28	0.000210382	41	0.000569105	35	0.000497902	0.848819	2.2251	1.09114	-0.236471	1.15387	0.125832	0.347745	0.721247
G114R	G	114	R	158	0.00195804	141	0.0020035	148	0.00198631	638	0.00479371	534	0.00741224	642	0.00913294	2.44822	3.69965	4.59794	1.29173	1.88739	2.20099	1.79337	0.461861
G114S	G	114	S	90	0.00111534	60	0.000852551	77	0.00103342	127	0.000954234	89	0.00123537	81	0.00115229	0.855556	1.44903	1.11502	-0.225066	0.535089	0.157075	0.155699	0.380079
G114T	G	114	T	29	0.000359387	22	0.000312602	57	0.000764998	38	0.000285519	18	0.000249851	26	0.00036987	0.794461	0.799261	0.483491	-0.331951	-0.323261	-1.04844	-0.567883	0.416195
G114V	G	114	V	94	0.00116491	74	0.00105148	89	0.00119447	255	0.00191598	186	0.00258179	170	0.00241838	1.64475	2.45539	2.02465	0.717867	1.29595	1.01767	1.0105	0.289109
G114W	G	114	W	80	0.000991412	34	0.000483112	62	0.000832103	70	0.000525956	43	0.000596866	46	0.000654385	0.530512	1.23546	0.786423	-0.914543	0.305048	-0.346622	-0.318706	0.610274
G114Y	G	114	Y	13	0.000161104	14	0.000198929	23	0.000308683	20	0.000150273	15	0.000208209	11	0.000156483	0.932768	1.04665	0.506938	-0.100409	0.0657814	-0.980118	-0.338249	0.562052
T115*	T	115	*	77	0.000954234	62	0.00088097	62	0.000832103	29	0.000217896	2	2.77612e-05	4	5.69031e-05	0.228347	0.0315121	0.0683846	-2.1307	-4.98795	-3.87018	-3.66295	1.43985
T115A	T	115	A	43	0.000532884	62	0.00088097	54	0.000724735	62	0.000465847	35	0.000485821	44	0.000625934	0.874199	0.551462	0.863672	-0.193966	-0.858668	-0.211444	-0.421359	0.378821
T115C	T	115	C	22	0.000272638	29	0.000412066	18	0.000241578	27	0.000202869	12	0.000166567	11	0.000156483	0.744095	0.404224	0.647754	-0.426442	-1.30677	-0.626481	-0.786565	0.461482
T115D	T	115	D	16	0.000198282	22	0.000312602	17	0.000228157	22	0.0001653	6	8.32836e-05	9	0.000128032	0.833662	0.26642	0.561156	-0.262466	-1.90822	-0.833526	-1.00141	0.835624
T115E	T	115	E	75	0.000929449	55	0.000781505	62	0.000832103	69	0.000518442	33	0.00045806	39	0.000554805	0.557795	0.586125	0.66675	-0.842192	-0.77072	-0.584782	-0.732565	0.132879
T115F	T	115	F	25	0.000309816	17	0.000241556	13	0.000174473	14	0.000105191	9	0.000124925	11	0.000156483	0.339528	0.517169	0.896891	-1.5584	-0.951292	-0.156996	-0.888896	0.702782
T115G	T	115	G	170	0.00210675	190	0.00269975	158	0.00212052	217	0.00163046	160	0.0022209	243	0.00345686	0.773923	0.822632	1.63019	-0.369737	-0.281682	0.705044	0.0178749	0.596732
T115H	T	115	H	20	0.000247853	17	0.000241556	20	0.00026842	15	0.000112705	20	0.000277612	19	0.000270289	0.454725	1.14926	1.00696	-1.13694	0.200711	0.0100114	-0.308738	0.72355
T115I	T	115	I	13	0.000161104	11	0.000156301	15	0.000201315	13	9.76775e-05	6	8.32836e-05	4	5.69031e-05	0.606299	0.532841	0.282656	-0.721898	-0.908223	-1.82288	-1.151	0.589275
T115K	T	115	K	49	0.00060724	56	0.000795715	43	0.000577104	170	0.00127732	112	0.00155463	132	0.0018778	2.10349	1.95375	3.25384	1.07278	0.966246	1.70214	1.24706	0.397698
T115L	T	115	L	92	0.00114012	91	0.00129304	66	0.000885787	122	0.000916666	61	0.000846717	55	0.000782417	0.804006	0.654828	0.883301	-0.314722	-0.610812	-0.179022	-0.368185	0.220804
T115M	T	115	M	44	0.000545277	39	0.000554158	51	0.000684472	47	0.000353142	27	0.000374776	31	0.000440999	0.647638	0.676298	0.64429	-0.62674	-0.564269	-0.634217	-0.608409	0.0384086
T115N	T	115	N	8	9.91412e-05	9	0.000127883	7	9.39471e-05	13	9.76775e-05	4	5.55224e-05	4	5.69031e-05	0.985237	0.434167	0.605692	-0.0214579	-1.20368	-0.723343	-0.649493	0.59456
T115P	T	115	P	36	0.000446135	23	0.000326811	31	0.000416052	39	0.000293033	35	0.000485821	37	0.000526353	0.656824	1.48655	1.26512	-0.60642	0.571967	0.339269	0.101605	0.624109
T115Q	T	115	Q	66	0.000817915	47	0.000667832	37	0.000496578	68	0.000510929	40	0.000555224	39	0.000554805	0.624672	0.831383	1.11726	-0.678829	-0.266415	0.159961	-0.261761	0.419414
T115R	T	115	R	204	0.0025281	188	0.00267133	160	0.00214736	452	0.00339617	383	0.00531627	332	0.00472295	1.34337	1.99012	2.19942	0.425856	0.992857	1.13712	0.851946	0.375989
T115S	T	115	S	61	0.000755952	60	0.000852551	57	0.000764998	70	0.000525956	45	0.000624627	49	0.000697062	0.695753	0.732656	0.911195	-0.523352	-0.448792	-0.134168	-0.368771	0.206564
T115V	T	115	V	83	0.00102859	96	0.00136408	84	0.00112737	125	0.000939207	68	0.000943881	68	0.000967352	0.913102	0.691953	0.858064	-0.131153	-0.531254	-0.220843	-0.294416	0.209953
T115W	T	115	W	68	0.0008427	59	0.000838342	44	0.000590525	47	0.000353142	31	0.000430299	22	0.000312967	0.41906	0.513273	0.529981	-1.25477	-0.962201	-0.915988	-1.04432	0.183715
T115Y	T	115	Y	6	7.43559e-05	9	0.000127883	17	0.000228157	14	0.000105191	12	0.000166567	6	8.53546e-05	1.4147	1.3025	0.374104	0.500495	0.381283	-1.41849	-0.178903	1.07517
P116*	P	116	*	75	0.000929449	84	0.00119357	76	0.00102	44	0.000330601	2	2.77612e-05	2	2.84515e-05	0.355696	0.0232589	0.0278937	-1.49128	-5.42607	-5.16392	-4.02709	2.19998
P116A	P	116	A	68	0.0008427	67	0.000952016	85	0.00114079	106	0.000796448	96	0.00133254	67	0.000953126	0.945114	1.3997	0.835499	-0.08144	0.485119	-0.25929	0.0481298	0.388751
P116C	P	116	C	26	0.000322209	46	0.000653623	31	0.000416052	154	0.0011571	106	0.00147134	133	0.00189203	3.59116	2.25106	4.54758	1.84445	1.1706	2.1851	1.73338	0.516286
P116D	P	116	D	21	0.000260246	21	0.000298393	12	0.000161052	16	0.000120218	18	0.000249851	13	0.000184935	0.461942	0.837321	1.14829	-1.11422	-0.256147	0.199489	-0.390291	0.667046
P116E	P	116	E	74	0.000917056	72	0.00102306	55	0.000738156	92	0.000691256	73	0.00101328	75	0.00106693	0.753778	0.990443	1.4454	-0.407789	-0.0138547	0.531471	0.0366091	0.471659
P116F	P	116	F	21	0.000260246	13	0.000184719	17	0.000228157	14	0.000105191	27	0.000374776	8	0.000113806	0.4042	2.02889	0.498805	-1.30686	1.02069	-1.00345	-0.429872	1.26535
P116G	P	116	G	222	0.00275117	193	0.00274237	156	0.00209368	370	0.00278005	311	0.00431687	305	0.00433886	1.0105	1.57414	2.07236	0.015068	0.654559	1.05128	0.573634	0.522822
P116H	P	116	H	32	0.000396565	19	0.000269975	6	8.05261e-05	32	0.000240437	20	0.000277612	16	0.000227612	0.606299	1.02829	2.82656	-0.721898	0.0402463	1.49905	0.272466	1.12854
P116I	P	116	I	21	0.000260246	21	0.000298393	7	9.39471e-05	29	0.000217896	24	0.000333134	16	0.000227612	0.837271	1.11643	2.42277	-0.256234	0.158891	1.27666	0.393105	0.792831
P116K	P	116	K	40	0.000495706	26	0.000369439	20	0.00026842	198	0.0014877	144	0.00199881	131	0.00186357	3.00118	5.41038	6.94275	1.58553	2.43573	2.79551	2.27226	0.621332
P116L	P	116	L	91	0.00112773	99	0.00140671	68	0.000912629	146	0.00109699	80	0.00111045	107	0.00152216	0.972744	0.789394	1.66788	-0.0398677	-0.341183	0.738016	0.118989	0.556861
P116M	P	116	M	62	0.000768344	43	0.000610995	54	0.000724735	80	0.000601092	47	0.000652388	57	0.000810868	0.782322	1.06775	1.11885	-0.354166	0.0945699	0.162014	-0.0325271	0.280581
P116N	P	116	N	24	0.000297424	16	0.000227347	11	0.000147631	25	0.000187841	28	0.000388657	19	0.000270289	0.631562	1.70953	1.83084	-0.663004	0.773601	0.872508	0.327702	0.8594
P116P	P	116	P	21	0.000260246	27	0.000383648	30	0.000402631	38	0.000285519	12	0.000166567	21	0.000298741	1.09711	0.434167	0.741973	0.133713	-1.20368	-0.430561	-0.500176	0.671408
P116Q	P	116	Q	65	0.000805522	32	0.000454694	38	0.000509999	104	0.00078142	58	0.000805075	62	0.000881997	0.970079	1.77059	1.72941	-0.0438257	0.824227	0.790281	0.523561	0.491664
P116R	P	116	R	212	0.00262724	194	0.00275658	158	0.00212052	798	0.0059959	771	0.0107019	717	0.0101999	2.2822	3.88232	4.81008	1.19043	1.95692	2.26606	1.80447	0.553785
P116S	P	116	S	112	0.00138798	80	0.00113674	79	0.00106026	136	0.00102186	88	0.00122149	96	0.00136567	0.736221	1.07456	1.28805	-0.44179	0.103749	0.365194	0.00905112	0.411742
P116T	P	116	T	63	0.000780737	66	0.000937806	65	0.000872366	114	0.000856557	51	0.000707911	58	0.000825094	1.09711	0.754858	0.945812	0.133713	-0.405723	-0.0803748	-0.117462	0.271623
P116V	P	116	V	102	0.00126405	105	0.00149196	95	0.001275	138	0.00103688	88	0.00122149	82	0.00116651	0.820287	0.818714	0.914914	-0.285798	-0.288568	-0.128292	-0.234219	0.0917466
P116W	P	116	W	51	0.000632025	41	0.000582577	63	0.000845524	42	0.000315574	29	0.000402537	27	0.000384096	0.499305	0.69096	0.454269	-1.00201	-0.533325	-1.13838	-0.891237	0.317372
P116Y	P	116	Y	23	0.000285031	19	0.000269975	24	0.000322104	20	0.000150273	23	0.000319254	16	0.000227612	0.527217	1.18253	0.706641	-0.923531	0.24188	-0.500951	-0.394201	0.589994
G117*	G	117	*	81	0.0010038	77	0.00109411	77	0.00103342	47	0.000353142	2	2.77612e-05	2	2.84515e-05	0.351803	0.0253734	0.0275315	-1.50716	-5.30054	-5.18277	-3.99682	2.15692
G117A	G	117	A	95	0.0011773	95	0.00134987	59	0.00079184	106	0.000796448	66	0.00091612	53	0.000753965	0.676503	0.678671	0.952169	-0.563833	-0.559216	-0.0707106	-0.39792	0.283381
G117C	G	117	C	48	0.000594847	42	0.000596786	28	0.000375788	47	0.000353142	18	0.000249851	23	0.000327193	0.593668	0.418661	0.870683	-0.752271	-1.25615	-0.199781	-0.736066	0.528369
G117D	G	117	D	39	0.000483313	30	0.000426276	17	0.000228157	44	0.000330601	46	0.000638508	21	0.000298741	0.68403	1.49787	1.30936	-0.547868	0.582917	0.388867	0.141305	0.604677
G117E	G	117	E	74	0.000917056	68	0.000966225	53	0.000711314	88	0.000661202	68	0.000943881	65	0.000924675	0.721005	0.976875	1.29995	-0.471919	-0.0337542	0.378459	-0.0424047	0.425255
G117F	G	117	F	28	0.000346994	35	0.000497322	26	0.000348946	32	0.000240437	29	0.000402537	21	0.000298741	0.692914	0.809411	0.856123	-0.529253	-0.305056	-0.22411	-0.352806	0.158076
G117G	G	117	G	159	0.00197043	152	0.0021598	124	0.00166421	190	0.00142759	115	0.00159627	100	0.00142258	0.724509	0.739083	0.854808	-0.464925	-0.436192	-0.226328	-0.375815	0.130254
G117H	G	117	H	46	0.000570062	59	0.000838342	36	0.000483157	64	0.000480874	44	0.000610746	44	0.000625934	0.843547	0.728517	1.29551	-0.24546	-0.456966	0.373519	-0.109636	0.431581
G117I	G	117	I	19	0.00023546	17	0.000241556	17	0.000228157	22	0.0001653	14	0.000194328	19	0.000270289	0.702031	0.804485	1.18466	-0.510393	-0.313862	0.244477	-0.19326	0.39162
G117K	G	117	K	49	0.00060724	44	0.000625204	34	0.000456315	445	0.00334358	389	0.00539955	407	0.00578989	5.50619	8.63646	12.6884	2.46105	3.11044	3.66543	3.07898	0.602806
G117L	G	117	L	136	0.0016854	142	0.0020177	115	0.00154342	211	0.00158538	126	0.00174896	118	0.00167864	0.940656	0.866805	1.08761	-0.0882612	-0.206221	0.121165	-0.0577726	0.165809
G117M	G	117	M	39	0.000483313	45	0.000639413	35	0.000469736	81	0.000608606	44	0.000610746	60	0.000853546	1.25924	0.955167	1.81708	0.33255	-0.0661757	0.86162	0.375998	0.465421
G117N	G	117	N	25	0.000309816	21	0.000298393	14	0.000187894	23	0.000172814	22	0.000305373	16	0.000227612	0.557795	1.02339	1.21138	-0.842192	0.03336	0.276657	-0.177392	0.588445
G117P	G	117	P	76	0.000941841	61	0.00086676	41	0.000550262	81	0.000608606	43	0.000596866	46	0.000654385	0.646188	0.688617	1.18923	-0.629975	-0.538227	0.250022	-0.30606	0.483761
G117Q	G	117	Q	59	0.000731166	47	0.000667832	36	0.000483157	103	0.000773907	45	0.000624627	40	0.000569031	1.05845	0.935306	1.17774	0.0819599	-0.09649	0.236015	0.0738283	0.166402
G117R	G	117	R	174	0.00215632	141	0.0020035	87	0.00116763	948	0.00712295	869	0.0120622	858	0.0122057	3.30329	6.0206	10.4534	1.7239	2.58991	3.3859	2.56657	0.831246
G117S	G	117	S	123	0.0015243	102	0.00144934	75	0.00100658	131	0.000984289	74	0.00102716	82	0.00116651	0.645734	0.708713	1.15889	-0.630989	-0.496726	0.212745	-0.30499	0.45337
G117T	G	117	T	88	0.00109055	64	0.000909388	51	0.000684472	131	0.000984289	51	0.000707911	71	0.00101003	0.902559	0.778447	1.47563	-0.147906	-0.361329	0.561334	0.0173662	0.483025
G117V	G	117	V	119	0.00147473	126	0.00179036	99	0.00132868	180	0.00135246	106	0.00147134	92	0.00130877	0.917092	0.821815	0.985015	-0.124862	-0.283114	-0.0217827	-0.143253	0.131633
G117W	G	117	W	61	0.000755952	65	0.000923597	42	0.000563683	51	0.000383196	19	0.000263731	29	0.000412547	0.506906	0.285548	0.731878	-0.98021	-1.80819	-0.450324	-1.07958	0.684367
G117Y	G	117	Y	35	0.000433743	42	0.000596786	16	0.000214736	31	0.000232923	25	0.000347015	19	0.000270289	0.537008	0.581473	1.2587	-0.896984	-0.782215	0.33194	-0.449087	0.678818
Y119*	Y	119	*	26	0.000322209	17	0.000241556	36	0.000483157	17	0.000127732	2	2.77612e-05	2	2.84515e-05	0.396427	0.114926	0.0588868	-1.33487	-3.12122	-4.08591	-2.84733	1.39582
Y119A	Y	119	A	35	0.000433743	30	0.000426276	28	0.000375788	51	0.000383196	27	0.000374776	28	0.000398321	0.883465	0.879187	1.05996	-0.178755	-0.185757	0.084012	-0.0935002	0.15377
Y119C	Y	119	C	5	6.19632e-05	7	9.94643e-05	4	5.36841e-05	34	0.000255464	18	0.000249851	20	0.000284515	4.12284	2.51196	5.29981	2.04364	1.32882	2.40594	1.92613	0.548092
Y119D	Y	119	D	12	0.000148712	12	0.00017051	9	0.000120789	14	0.000105191	6	8.32836e-05	7	9.95803e-05	0.707349	0.488437	0.824415	-0.499505	-1.03375	-0.278558	-0.603939	0.388278
Y119E	Y	119	E	12	0.000148712	13	0.000184719	9	0.000120789	16	0.000120218	18	0.000249851	9	0.000128032	0.808399	1.3526	1.05996	-0.30686	0.435731	0.084012	0.070961	0.371468
Y119F	Y	119	F	9	0.000111534	6	8.52551e-05	5	6.71051e-05	9	6.76229e-05	7	9.71642e-05	7	9.95803e-05	0.606299	1.13969	1.48395	-0.721898	0.188638	0.569439	0.0120598	0.66353
Y119G	Y	119	G	19	0.00023546	20	0.000284184	20	0.00026842	38	0.000285519	19	0.000263731	11	0.000156483	1.2126	0.928031	0.582979	0.278102	-0.107755	-0.778484	-0.202712	0.534656
Y119H	Y	119	H	59	0.000731166	48	0.000682041	53	0.000711314	173	0.00129986	189	0.00262343	109	0.00155061	1.77779	3.84645	2.17992	0.830088	1.94353	1.12428	1.2993	0.576984
Y119I	Y	119	I	10	0.000123926	21	0.000298393	8	0.000107368	12	9.01639e-05	9	0.000124925	8	0.000113806	0.727559	0.418661	1.05996	-0.458863	-1.25615	0.084012	-0.543666	0.674092
Y119K	Y	119	K	19	0.00023546	6	8.52551e-05	23	0.000308683	50	0.000375683	36	0.000499702	31	0.000440999	1.59552	5.86125	1.42864	0.674031	2.55121	0.514646	1.24663	1.13261
Y119L	Y	119	L	94	0.00116491	80	0.00113674	114	0.00153	170	0.00127732	84	0.00116597	90	0.00128032	1.0965	1.02572	0.836812	0.132905	0.0366351	-0.257025	-0.0291618	0.203121
Y119M	Y	119	M	24	0.000297424	27	0.000383648	22	0.000295262	31	0.000232923	31	0.000430299	18	0.000256064	0.783137	1.1216	0.867241	-0.352664	0.165555	-0.205495	-0.130868	0.267048
Y119N	Y	119	N	32	0.000396565	13	0.000184719	20	0.00026842	25	0.000187841	22	0.000305373	13	0.000184935	0.473671	1.65317	0.688975	-1.07804	0.725238	-0.537476	-0.29676	0.925425
Y119P	Y	119	P	242	0.00299902	209	0.00296972	260	0.00348946	325	0.00244194	279	0.00387269	237	0.00337151	0.814245	1.30406	0.966196	-0.296465	0.383008	-0.0496126	0.0123101	0.343943
Y119Q	Y	119	Q	109	0.0013508	63	0.000895179	91	0.00122131	145	0.00108948	82	0.00113821	112	0.00159329	0.806545	1.27149	1.30457	-0.310173	0.346518	0.383572	0.139972	0.390277
Y119R	Y	119	R	113	0.00140037	89	0.00126462	97	0.00130184	279	0.00209631	254	0.00352567	212	0.00301586	1.49697	2.78794	2.31662	0.582045	1.4792	1.21202	1.09109	0.46064
Y119S	Y	119	S	45	0.000557669	54	0.000767296	49	0.00065763	48	0.000360655	30	0.000416418	41	0.000583256	0.646719	0.542708	0.886907	-0.628788	-0.881751	-0.173146	-0.561228	0.359101
Y119T	Y	119	T	51	0.000632025	46	0.000653623	57	0.000764998	81	0.000608606	49	0.000680149	61	0.000867772	0.962946	1.04058	1.13434	-0.0544729	0.0573936	0.181859	0.0615933	0.118222
Y119V	Y	119	V	16	0.000198282	16	0.000227347	17	0.000228157	21	0.000157787	29	0.000402537	15	0.000213386	0.795768	1.77059	0.93526	-0.32958	0.824227	-0.0965603	0.132695	0.610112
Y119W	Y	119	W	10	0.000123926	5	7.10459e-05	9	0.000120789	17	0.000127732	16	0.00022209	15	0.000213386	1.03071	3.126	1.7666	0.0436372	1.64432	0.820978	0.836311	0.80045
R120*	R	120	*	29	0.000359387	27	0.000383648	27	0.000362367	13	9.76775e-05	2	2.77612e-05	3	4.26773e-05	0.271789	0.0723611	0.117774	-1.87944	-3.78864	-3.08591	-2.918	0.965614
R120A	R	120	A	63	0.000780737	63	0.000895179	65	0.000872366	58	0.000435792	28	0.000388657	29	0.000412547	0.55818	0.434167	0.472906	-0.841197	-1.20368	-1.08037	-1.04175	0.184302
R120D	R	120	D	10	0.000123926	11	0.000156301	18	0.000241578	17	0.000127732	2	2.77612e-05	2	2.84515e-05	1.03071	0.177614	0.117774	0.0436372	-2.49319	-3.08591	-1.84515	1.66237
R120E	R	120	E	74	0.000917056	92	0.00130725	87	0.00116763	73	0.000548497	29	0.000402537	20	0.000284515	0.598106	0.307928	0.243669	-0.741526	-1.69934	-2.037	-1.49262	0.672022
R120G	R	120	G	233	0.00288749	234	0.00332495	252	0.0033821	196	0.00147268	48	0.000666269	67	0.000953126	0.51002	0.200385	0.281815	-0.971374	-2.31916	-1.82718	-1.7059	0.682027
R120H	R	120	H	7	8.67485e-05	23	0.000326811	16	0.000214736	11	8.26502e-05	18	0.000249851	5	7.11288e-05	0.952756	0.764511	0.331238	-0.0698209	-0.387391	-1.59406	-0.683757	0.804177
R120K	R	120	K	55	0.000681596	51	0.000724669	47	0.000630788	67	0.000503415	43	0.000596866	58	0.000825094	0.738583	0.82364	1.30804	-0.437168	-0.279915	0.387404	-0.109893	0.43779
R120L	R	120	L	63	0.000780737	35	0.000497322	42	0.000563683	23	0.000172814	13	0.000180448	7	9.95803e-05	0.221347	0.362839	0.17666	-2.17562	-1.4626	-2.50095	-2.04639	0.531102
R120M	R	120	M	15	0.00018589	16	0.000227347	8	0.000107368	23	0.000172814	11	0.000152687	8	0.000113806	0.929659	0.671602	1.05996	-0.105226	-0.574323	0.084012	-0.198512	0.338936
R120N	R	120	N	11	0.000136319	10	0.000142092	12	0.000161052	5	3.75683e-05	4	5.55224e-05	3	4.26773e-05	0.275591	0.39075	0.26499	-1.8594	-1.35568	-1.91599	-1.71036	0.308458
R120P	R	120	P	91	0.00112773	58	0.000824133	55	0.000738156	47	0.000353142	3	4.16418e-05	4	5.69031e-05	0.313144	0.050528	0.0770881	-1.6751	-4.30677	-3.69735	-3.22641	1.37759
R120Q	R	120	Q	68	0.0008427	59	0.000838342	53	0.000711314	78	0.000586065	84	0.00116597	65	0.000924675	0.695461	1.3908	1.29995	-0.523958	0.47592	0.378459	0.11014	0.551303
R120R	R	120	R	256	0.00317252	238	0.00338179	252	0.0033821	346	0.00259973	210	0.00291493	175	0.00248951	0.819452	0.861948	0.736084	-0.287269	-0.214326	-0.442057	-0.314551	0.116291
R120S	R	120	S	41	0.000508099	22	0.000312602	47	0.000630788	37	0.000278005	11	0.000152687	5	7.11288e-05	0.547148	0.488437	0.112762	-0.869996	-1.03375	-3.14865	-1.68413	1.27095
R120T	R	120	T	49	0.00060724	62	0.00088097	49	0.00065763	40	0.000300546	12	0.000166567	22	0.000312967	0.494938	0.189073	0.475901	-1.01468	-2.40299	-1.07127	-1.49631	0.785715
R120V	R	120	V	32	0.000396565	46	0.000653623	39	0.00052342	26	0.000195355	7	9.71642e-05	10	0.000142258	0.492618	0.148655	0.271785	-1.02146	-2.74996	-1.87946	-1.88363	0.864259
R120W	R	120	W	30	0.000371779	22	0.000312602	34	0.000456315	36	0.000270492	16	0.00022209	9	0.000128032	0.727559	0.710454	0.280578	-0.458863	-0.493186	-1.83353	-0.928525	0.783942
Q121*	Q	121	*	58	0.000718774	43	0.000610995	45	0.000603946	35	0.000262978	5	6.9403e-05	11	0.000156483	0.36587	0.11359	0.259102	-1.4506	-3.13809	-1.94841	-2.17903	0.867064
Q121A	Q	121	A	58	0.000718774	53	0.000753087	38	0.000509999	64	0.000480874	39	0.000541343	49	0.000697062	0.66902	0.718832	1.36679	-0.579879	-0.476272	0.450794	-0.201786	0.56752
Q121C	Q	121	C	41	0.000508099	50	0.000710459	24	0.000322104	51	0.000383196	37	0.000513582	52	0.00073974	0.754177	0.722887	2.29658	-0.407024	-0.468157	1.19949	0.108103	0.945663
Q121D	Q	121	D	31	0.000384172	24	0.000341021	22	0.000295262	25	0.000187841	21	0.000291493	7	9.95803e-05	0.488951	0.854766	0.337261	-1.03224	-0.226399	-1.56806	-0.942234	0.675346
Q121E	Q	121	E	65	0.000805522	58	0.000824133	50	0.000671051	76	0.000571038	25	0.000347015	40	0.000569031	0.708904	0.421067	0.847969	-0.496338	-1.24788	-0.237916	-0.660711	0.524662
Q121F	Q	121	F	42	0.000520491	38	0.000539949	27	0.000362367	41	0.00030806	22	0.000305373	21	0.000298741	0.591864	0.565559	0.824415	-0.756663	-0.82225	-0.278558	-0.619157	0.296785
Q121G	Q	121	G	150	0.0018589	122	0.00173352	93	0.00124815	118	0.000886611	42	0.000582985	50	0.000711288	0.476956	0.336301	0.569872	-1.06807	-1.57217	-0.811291	-1.15051	0.387083
Q121H	Q	121	H	19	0.00023546	29	0.000412066	12	0.000161052	19	0.000142759	17	0.00023597	9	0.000128032	0.606299	0.572651	0.794971	-0.721898	-0.804272	-0.331026	-0.619065	0.252827
Q121I	Q	121	I	30	0.000371779	40	0.000568368	30	0.000402631	35	0.000262978	23	0.000319254	28	0.000398321	0.707349	0.561703	0.989297	-0.499505	-0.83212	-0.0155237	-0.44905	0.41063
Q121K	Q	121	K	48	0.000594847	39	0.000554158	30	0.000402631	83	0.000623633	55	0.000763433	76	0.00108116	1.04839	1.37764	2.68524	0.0681793	0.462203	1.42505	0.651811	0.698024
Q121L	Q	121	L	157	0.00194565	152	0.0021598	118	0.00158368	174	0.00130738	92	0.00127702	95	0.00135145	0.67195	0.591266	0.853359	-0.573575	-0.75812	-0.228775	-0.520157	0.268685
Q121M	Q	121	M	69	0.000855093	39	0.000554158	45	0.000603946	59	0.000443306	39	0.000541343	28	0.000398321	0.51843	0.976875	0.659532	-0.947779	-0.0337542	-0.600486	-0.52734	0.461382
Q121N	Q	121	N	26	0.000322209	21	0.000298393	28	0.000375788	35	0.000262978	19	0.000263731	16	0.000227612	0.816172	0.883839	0.605692	-0.293054	-0.178144	-0.723343	-0.39818	0.287401
Q121P	Q	121	P	72	0.000892271	86	0.00122199	59	0.00079184	49	0.000368169	7	9.71642e-05	4	5.69031e-05	0.41262	0.0795131	0.0718618	-1.27711	-3.65266	-3.79863	-2.90947	1.41554
Q121R	Q	121	R	157	0.00194565	139	0.00197508	101	0.00135552	316	0.00237432	241	0.00334522	233	0.0033146	1.22032	1.69372	2.44526	0.287262	0.760194	1.28999	0.779148	0.501631
Q121S	Q	121	S	92	0.00114012	103	0.00146355	75	0.00100658	130	0.000976775	57	0.000791194	71	0.00101003	0.856727	0.540601	1.00343	-0.223092	-0.887365	0.00494042	-0.368505	0.463585
Q121T	Q	121	T	65	0.000805522	62	0.00088097	58	0.000778419	64	0.000480874	53	0.000735672	39	0.000554805	0.596972	0.83507	0.712733	-0.744265	-0.26003	-0.488567	-0.497621	0.242245
Q121V	Q	121	V	105	0.00130123	117	0.00166247	77	0.00103342	158	0.00118716	86	0.00119373	108	0.00153638	0.912336	0.718045	1.4867	-0.132362	-0.477854	0.572113	-0.0127012	0.535114
Q121W	Q	121	W	52	0.000644418	43	0.000610995	29	0.00038921	42	0.000315574	13	0.000180448	27	0.000384096	0.489703	0.295334	0.986861	-1.03002	-1.75958	-0.0190815	-0.936227	0.874031
Q121Y	Q	121	Y	26	0.000322209	19	0.000269975	13	0.000174473	28	0.000210382	13	0.000180448	22	0.000312967	0.652938	0.668388	1.79378	-0.614982	-0.581242	0.843004	-0.11774	0.8322
V123*	V	123	*	100	0.00123926	108	0.00153459	98	0.00131526	65	0.000488388	2	2.77612e-05	2	2.84515e-05	0.394095	0.0180903	0.0216319	-1.34339	-5.78864	-5.5307	-4.22091	2.49534
V123A	V	123	A	88	0.00109055	97	0.00137829	67	0.000899208	95	0.000713797	43	0.000596866	47	0.000668611	0.654528	0.433048	0.743555	-0.611474	-1.2074	-0.427488	-0.748788	0.407686
V123C	V	123	C	45	0.000557669	51	0.000724669	48	0.000644209	27	0.000202869	5	6.9403e-05	3	4.26773e-05	0.36378	0.0957721	0.0662476	-1.45886	-3.38425	-3.91599	-2.9197	1.29276
V123D	V	123	D	39	0.000483313	39	0.000554158	25	0.000335525	22	0.0001653	2	2.77612e-05	2	2.84515e-05	0.342015	0.0500961	0.0847969	-1.54787	-4.31916	-3.55984	-3.14229	1.43205
V123E	V	123	E	77	0.000954234	83	0.00117936	56	0.000751577	113	0.000849043	65	0.000902239	54	0.000768191	0.889764	0.765023	1.02211	-0.168505	-0.386426	0.0315446	-0.174462	0.209049
V123F	V	123	F	40	0.000495706	41	0.000582577	23	0.000308683	31	0.000232923	16	0.00022209	27	0.000384096	0.469882	0.381219	1.2443	-1.08963	-1.39131	0.315338	-0.721866	0.910821
V123G	V	123	G	169	0.00209436	183	0.00260028	147	0.00197289	103	0.000773907	17	0.00023597	20	0.000284515	0.36952	0.0907479	0.144212	-1.43628	-3.46199	-2.79373	-2.564	1.03221
V123H	V	123	H	22	0.000272638	13	0.000184719	13	0.000174473	28	0.000210382	10	0.000138806	14	0.000199161	0.771654	0.751442	1.1415	-0.373974	-0.412266	0.190927	-0.198438	0.337743
V123I	V	123	I	33	0.000408957	15	0.000213138	17	0.000228157	32	0.000240437	10	0.000138806	17	0.000241838	0.587927	0.65125	1.05996	-0.766292	-0.618717	0.084012	-0.433665	0.454353
V123K	V	123	K	51	0.000632025	51	0.000724669	40	0.000536841	148	0.00111202	140	0.00194328	119	0.00169287	1.75946	2.68162	3.15339	0.81513	1.4231	1.6569	1.29838	0.434525
V123L	V	123	L	131	0.00162344	165	0.00234452	126	0.00169105	196	0.00147268	113	0.00156851	75	0.00106693	0.907135	0.669011	0.63093	-0.140611	-0.579897	-0.664449	-0.461652	0.281226
V123M	V	123	M	73	0.000904663	44	0.000625204	45	0.000603946	59	0.000443306	29	0.000402537	61	0.000867772	0.490023	0.643849	1.43684	-1.02908	-0.635205	0.522896	-0.380463	0.806739
V123N	V	123	N	21	0.000260246	27	0.000383648	18	0.000241578	34	0.000255464	5	6.9403e-05	10	0.000142258	0.981628	0.180903	0.588868	-0.0267522	-2.46671	-0.763985	-1.08582	1.25141
V123P	V	123	P	112	0.00138798	104	0.00147776	99	0.00132868	62	0.000465847	2	2.77612e-05	2	2.84515e-05	0.33563	0.0187861	0.0214134	-1.57506	-5.73419	-5.54534	-4.28486	2.34866
V123Q	V	123	Q	60	0.000743559	55	0.000781505	40	0.000536841	50	0.000375683	30	0.000416418	29	0.000412547	0.50525	0.532841	0.768472	-0.984932	-0.908223	-0.379935	-0.757697	0.329392
V123R	V	123	R	150	0.0018589	172	0.00244398	108	0.00144947	428	0.00321584	360	0.00499702	396	0.0056334	1.72997	2.04462	3.88653	0.790751	1.03183	1.95848	1.26036	0.616494
V123S	V	123	S	101	0.00125166	91	0.00129304	65	0.000872366	124	0.000931693	71	0.000985523	64	0.000910449	0.744368	0.762177	1.04365	-0.425913	-0.391802	0.0616442	-0.252023	0.272179
V123T	V	123	T	77	0.000954234	77	0.00109411	62	0.000832103	84	0.000631147	47	0.000652388	50	0.000711288	0.661418	0.596274	0.854808	-0.596367	-0.745952	-0.226328	-0.522882	0.267492
V123V	V	123	V	135	0.00167301	105	0.00149196	87	0.00116763	155	0.00116462	96	0.00133254	87	0.00123764	0.696122	0.893143	1.05996	-0.522589	-0.163037	0.084012	-0.200538	0.305034
V123W	V	123	W	95	0.0011773	65	0.000923597	47	0.000630788	74	0.000556011	28	0.000388657	15	0.000213386	0.472275	0.420808	0.338286	-1.0823	-1.24877	-1.56369	-1.29825	0.244478
V123Y	V	123	Y	38	0.000470921	23	0.000326811	27	0.000362367	36	0.000270492	13	0.000180448	11	0.000156483	0.574389	0.552147	0.431836	-0.7999	-0.856876	-1.21144	-0.956073	0.222985
I125*	I	125	*	26	0.000322209	35	0.000497322	41	0.000550262	26	0.000195355	4	5.55224e-05	2	2.84515e-05	0.606299	0.111643	0.0517054	-0.721898	-3.16304	-4.27354	-2.71949	1.81689
I125A	I	125	A	50	0.000619632	34	0.000483112	51	0.000684472	185	0.00139003	62	0.000860597	227	0.00322925	2.24331	1.78136	4.71787	1.16563	0.832979	2.23814	1.41225	0.734324
I125C	I	125	C	13	0.000161104	18	0.000255765	18	0.000241578	11	8.26502e-05	2	2.77612e-05	2	2.84515e-05	0.513023	0.108542	0.117774	-0.962906	-3.20368	-3.08591	-2.4175	1.26109
I125D	I	125	D	6	7.43559e-05	14	0.000198929	3	4.02631e-05	3	2.2541e-05	2	2.77612e-05	3	4.26773e-05	0.30315	0.139554	1.05996	-1.7219	-2.84111	0.084012	-1.493	1.47593
I125E	I	125	E	42	0.000520491	46	0.000653623	37	0.000496578	30	0.00022541	20	0.000277612	16	0.000227612	0.433071	0.424728	0.458362	-1.20732	-1.23539	-1.12544	-1.18938	0.0571266
I125F	I	125	F	14	0.000173497	9	0.000127883	6	8.05261e-05	8	6.01092e-05	15	0.000208209	9	0.000128032	0.346457	1.62812	1.58994	-1.52925	0.703211	0.668974	-0.0523556	1.27914
I125G	I	125	G	64	0.00079313	78	0.00110832	70	0.000939471	39	0.000293033	18	0.000249851	16	0.000227612	0.369464	0.225433	0.242277	-1.4365	-2.14923	-2.04527	-1.877	0.385013
I125H	I	125	H	27	0.000334602	22	0.000312602	32	0.000429473	113	0.000849043	117	0.00162403	118	0.00167864	2.53748	5.1952	3.90861	1.34339	2.37718	1.96666	1.89574	0.520528
I125I	I	125	I	13	0.000161104	4	5.68368e-05	7	9.39471e-05	12	9.01639e-05	5	6.9403e-05	11	0.000156483	0.559661	1.22109	1.66565	-0.837375	0.288174	0.736089	0.0622959	0.810686
I125K	I	125	K	25	0.000309816	14	0.000198929	18	0.000241578	24	0.000180328	11	0.000152687	21	0.000298741	0.582047	0.767545	1.23662	-0.780791	-0.381678	0.306404	-0.285355	0.549961
I125L	I	125	L	90	0.00111534	68	0.000966225	54	0.000724735	100	0.000751366	84	0.00116597	68	0.000967352	0.673666	1.20673	1.33477	-0.569894	0.2711	0.416587	0.0392644	0.532539
I125M	I	125	M	40	0.000495706	24	0.000341021	29	0.00038921	35	0.000262978	31	0.000430299	30	0.000426773	0.530512	1.2618	1.09651	-0.914543	0.33548	0.132922	-0.148714	0.670916
I125N	I	125	N	10	0.000123926	12	0.00017051	6	8.05261e-05	12	9.01639e-05	11	0.000152687	5	7.11288e-05	0.727559	0.895469	0.883301	-0.458863	-0.159285	-0.179022	-0.265724	0.167555
I125P	I	125	P	121	0.00149951	85	0.00120778	130	0.00174473	63	0.00047336	2	2.77612e-05	6	8.53546e-05	0.315677	0.0229853	0.0489213	-1.66348	-5.44315	-4.35339	-3.82001	1.94547
I125Q	I	125	Q	50	0.000619632	43	0.000610995	45	0.000603946	50	0.000375683	43	0.000596866	26	0.00036987	0.606299	0.976875	0.612422	-0.721898	-0.0337542	-0.707401	-0.487684	0.393182
I125R	I	125	R	72	0.000892271	69	0.000980434	119	0.0015971	139	0.0010444	70	0.000971642	78	0.00110961	1.17049	0.991033	0.694765	0.227118	-0.0129957	-0.525404	-0.10376	0.384384
I125S	I	125	S	46	0.000570062	43	0.000610995	63	0.000845524	50	0.000375683	12	0.000166567	17	0.000241838	0.659021	0.272616	0.286021	-0.601603	-1.87506	-1.80581	-1.42749	0.716075
I125T	I	125	T	56	0.000693988	30	0.000426276	44	0.000590525	45	0.000338115	31	0.000430299	12	0.000170709	0.487205	1.00944	0.28908	-1.0374	0.0135515	-1.79046	-0.938102	0.906094
I125V	I	125	V	46	0.000570062	37	0.00052574	33	0.000442894	56	0.000420765	42	0.000582985	51	0.000725514	0.738104	1.10889	1.63812	-0.438105	0.14911	0.712043	0.141016	0.575117
I125W	I	125	W	19	0.00023546	9	0.000127883	10	0.00013421	10	7.51366e-05	10	0.000138806	13	0.000184935	0.319105	1.08542	1.37795	-1.6479	0.118249	0.462524	-0.355708	1.13223
I125Y	I	125	Y	9	0.000111534	9	0.000127883	8	0.000107368	7	5.25956e-05	5	6.9403e-05	8	0.000113806	0.471566	0.542708	1.05996	-1.08447	-0.881751	0.084012	-0.627402	0.624385
S127*	S	127	*	46	0.000570062	42	0.000596786	54	0.000724735	30	0.00022541	2	2.77612e-05	3	4.26773e-05	0.395413	0.0465179	0.0588868	-1.33857	-4.42607	-4.08591	-3.28352	1.69294
S127A	S	127	A	60	0.000743559	102	0.00144934	82	0.00110052	51	0.000383196	19	0.000263731	4	5.69031e-05	0.515355	0.181967	0.0517054	-0.956363	-2.45825	-4.27354	-2.56272	1.66105
S127C	S	127	C	48	0.000594847	31	0.000440485	46	0.000617367	20	0.000150273	2	2.77612e-05	2	2.84515e-05	0.252625	0.0630242	0.0460853	-1.98493	-3.98795	-4.43955	-3.47081	1.30647
S127D	S	127	D	29	0.000359387	14	0.000198929	30	0.000402631	11	8.26502e-05	2	2.77612e-05	2	2.84515e-05	0.229976	0.139554	0.0706641	-2.12045	-2.84111	-3.82288	-2.92814	0.854547
S127E	S	127	E	65	0.000805522	38	0.000539949	42	0.000563683	39	0.000293033	10	0.000138806	11	0.000156483	0.36378	0.257072	0.277609	-1.45886	-1.95975	-1.84887	-1.75583	0.263089
S127F	S	127	F	23	0.000285031	23	0.000326811	25	0.000335525	28	0.000210382	16	0.00022209	22	0.000312967	0.738104	0.679565	0.932766	-0.438105	-0.557316	-0.100413	-0.365278	0.236998
S127G	S	127	G	213	0.00263963	170	0.00241556	192	0.00257684	125	0.000939207	4	5.55224e-05	16	0.000227612	0.35581	0.0229853	0.0883301	-1.49082	-5.44315	-3.50095	-3.47831	1.97626
S127H	S	127	H	15	0.00018589	23	0.000326811	19	0.000254999	15	0.000112705	2	2.77612e-05	2	2.84515e-05	0.606299	0.0849456	0.111575	-0.721898	-3.55732	-3.16392	-2.48104	1.53611
S127I	S	127	I	19	0.00023546	20	0.000284184	13	0.000174473	98	0.000736338	49	0.000680149	15	0.000213386	3.12723	2.39334	1.22303	1.64488	1.25903	0.290463	1.06479	0.69779
S127K	S	127	K	56	0.000693988	47	0.000667832	58	0.000778419	24	0.000180328	4	5.55224e-05	2	2.84515e-05	0.259843	0.0831383	0.0365504	-1.94429	-3.58834	-4.77397	-3.43553	1.42102
S127L	S	127	L	197	0.00244135	189	0.00268554	161	0.00216078	88	0.000661202	3	4.16418e-05	5	7.11288e-05	0.270834	0.015506	0.0329181	-1.88452	-6.01103	-4.92498	-4.27351	2.139
S127M	S	127	M	82	0.0010162	53	0.000753087	75	0.00100658	25	0.000187841	2	2.77612e-05	5	7.11288e-05	0.184847	0.0368632	0.0706641	-2.43559	-4.76167	-3.82288	-3.67338	1.17022
S127N	S	127	N	16	0.000198282	15	0.000213138	9	0.000120789	39	0.000293033	17	0.00023597	15	0.000213386	1.47785	1.10712	1.7666	0.563505	0.146818	0.820978	0.510433	0.340199
S127P	S	127	P	80	0.000991412	68	0.000966225	73	0.000979734	66	0.000495901	18	0.000249851	9	0.000128032	0.500197	0.258585	0.13068	-0.999432	-1.95129	-2.93589	-1.9622	0.968274
S127Q	S	127	Q	67	0.000830307	57	0.000809924	53	0.000711314	31	0.000232923	5	6.9403e-05	2	2.84515e-05	0.280527	0.0856908	0.0399986	-1.83379	-3.54472	-4.64391	-3.34081	1.41611
S127R	S	127	R	222	0.00275117	173	0.00245819	179	0.00240236	124	0.000931693	16	0.00022209	2	2.84515e-05	0.338654	0.0903468	0.0118431	-1.56212	-3.46838	-6.3998	-3.8101	2.43688
S127S	S	127	S	55	0.000681596	36	0.000511531	39	0.00052342	59	0.000443306	57	0.000791194	51	0.000725514	0.650394	1.54672	1.3861	-0.620614	0.629211	0.471035	0.159877	0.680537
S127T	S	127	T	58	0.000718774	51	0.000724669	56	0.000751577	84	0.000631147	53	0.000735672	81	0.00115229	0.878089	1.01518	1.53316	-0.187561	0.0217409	0.616507	0.150229	0.417149
S127V	S	127	V	93	0.00115252	74	0.00105148	89	0.00119447	84	0.000631147	38	0.000527463	36	0.000512127	0.547625	0.501638	0.428749	-0.868739	-0.99528	-1.2218	-1.02861	0.178872
S127W	S	127	W	46	0.000570062	34	0.000483112	36	0.000483157	356	0.00267486	358	0.00496925	354	0.00503592	4.69223	10.2859	10.423	2.23027	3.3626	3.38169	2.99152	0.659329
S127Y	S	127	Y	29	0.000359387	24	0.000341021	25	0.000335525	23	0.000172814	2	2.77612e-05	2	2.84515e-05	0.480858	0.0814062	0.0847969	-1.05632	-3.61872	-3.55984	-2.74496	1.4627
N130*	N	130	*	62	0.000768344	45	0.000639413	59	0.00079184	26	0.000195355	4	5.55224e-05	5	7.11288e-05	0.254255	0.0868333	0.0898273	-1.97565	-3.52561	-3.4767	-2.99265	0.881088
N130A	N	130	A	73	0.000904663	56	0.000795715	63	0.000845524	77	0.000578552	44	0.000610746	46	0.000654385	0.639521	0.767545	0.77394	-0.644936	-0.381678	-0.369706	-0.46544	0.155563
N130C	N	130	C	28	0.000346994	19	0.000269975	11	0.000147631	13	9.76775e-05	5	6.9403e-05	2	2.84515e-05	0.281496	0.257072	0.19272	-1.82881	-1.95975	-2.37542	-2.05466	0.285395
N130D	N	130	D	35	0.000433743	30	0.000426276	27	0.000362367	44	0.000330601	18	0.000249851	23	0.000327193	0.762205	0.586125	0.90293	-0.391749	-0.77072	-0.147314	-0.436594	0.314113
N130E	N	130	E	54	0.000669203	56	0.000795715	30	0.000402631	256	0.0019235	132	0.00183224	188	0.00267444	2.87431	2.30263	6.64243	1.52321	1.20328	2.73171	1.8194	0.806112
N130F	N	130	F	27	0.000334602	21	0.000298393	12	0.000161052	53	0.000398224	73	0.00101328	50	0.000711288	1.19014	3.3958	4.41651	0.251135	1.76375	2.14291	1.38593	1.00088
N130G	N	130	G	49	0.00060724	54	0.000767296	61	0.000818682	176	0.0013224	143	0.00198493	174	0.00247528	2.17773	2.58691	3.0235	1.12282	1.37123	1.59622	1.36342	0.236793
N130H	N	130	H	21	0.000260246	29	0.000412066	27	0.000362367	99	0.000743852	76	0.00105493	86	0.00122342	2.85827	2.56009	3.37617	1.51514	1.35619	1.75539	1.54224	0.200973
N130I	N	130	I	22	0.000272638	14	0.000198929	11	0.000147631	6	4.50819e-05	6	8.32836e-05	2	2.84515e-05	0.165354	0.418661	0.19272	-2.59637	-1.25615	-2.37542	-2.07598	0.718538
N130K	N	130	K	39	0.000483313	31	0.000440485	26	0.000348946	78	0.000586065	99	0.00137418	90	0.00128032	1.2126	3.1197	3.6691	0.278102	1.64141	1.87543	1.26498	0.862632
N130L	N	130	L	84	0.00104098	64	0.000909388	91	0.00122131	101	0.000758879	58	0.000805075	64	0.000910449	0.729003	0.885293	0.745467	-0.456004	-0.175773	-0.423783	-0.351853	0.153338
N130M	N	130	M	35	0.000433743	37	0.00052574	12	0.000161052	42	0.000315574	43	0.000596866	22	0.000312967	0.727559	1.13529	1.94326	-0.458863	0.183057	0.958481	0.227558	0.709719
N130N	N	130	N	13	0.000161104	13	0.000184719	14	0.000187894	23	0.000172814	25	0.000347015	9	0.000128032	1.07268	1.87861	0.681404	0.101225	0.909662	-0.553418	0.15249	0.732886
N130P	N	130	P	141	0.00174736	110	0.00156301	99	0.00132868	68	0.000510929	2	2.77612e-05	3	4.26773e-05	0.2924	0.0177614	0.03212	-1.77399	-5.81511	-4.96038	-4.18316	2.12973
N130Q	N	130	Q	50	0.000619632	43	0.000610995	69	0.00092605	259	0.00194604	175	0.0024291	164	0.00233303	3.14063	3.97565	2.51933	1.65105	1.99119	1.33304	1.65843	0.329138
N130R	N	130	R	73	0.000904663	68	0.000966225	47	0.000630788	279	0.00209631	315	0.00437239	316	0.00449534	2.31723	4.52523	7.12655	1.2124	2.17799	2.8332	2.07453	0.81534
N130S	N	130	S	66	0.000817915	53	0.000753087	51	0.000684472	130	0.000976775	104	0.00144358	103	0.00146525	1.19423	1.91689	2.14071	0.256076	0.938765	1.09809	0.764309	0.447294
N130T	N	130	T	66	0.000817915	43	0.000610995	41	0.000550262	40	0.000300546	16	0.00022209	14	0.000199161	0.367454	0.363488	0.361938	-1.44436	-1.46002	-1.46619	-1.45686	0.0112494
N130V	N	130	V	72	0.000892271	63	0.000895179	59	0.00079184	38	0.000285519	11	0.000152687	22	0.000312967	0.319991	0.170565	0.39524	-1.6439	-2.5516	-1.3392	-1.8449	0.6307
N130W	N	130	W	13	0.000161104	30	0.000426276	20	0.00026842	63	0.00047336	57	0.000791194	51	0.000725514	2.93822	1.85606	2.7029	1.55494	0.892245	1.43451	1.2939	0.353016
N130Y	N	130	Y	22	0.000272638	16	0.000227347	14	0.000187894	42	0.000315574	24	0.000333134	49	0.000697062	1.15748	1.46531	3.70987	0.210988	0.551208	1.89137	0.884521	0.888393
T132*	T	132	*	20	0.000247853	8	0.000113674	15	0.000201315	14	0.000105191	6	8.32836e-05	6	8.53546e-05	0.42441	0.732656	0.423985	-1.23647	-0.448792	-1.23792	-0.974393	0.455185
T132A	T	132	A	54	0.000669203	62	0.00088097	39	0.00052342	45	0.000338115	5	6.9403e-05	9	0.000128032	0.50525	0.0787802	0.244607	-0.984932	-3.66602	-2.03147	-2.22747	1.35125
T132D	T	132	D	6	7.43559e-05	13	0.000184719	3	4.02631e-05	12	9.01639e-05	14	0.000194328	5	7.11288e-05	1.2126	1.05202	1.7666	0.278102	0.073161	0.820978	0.390747	0.386425
T132E	T	132	E	43	0.000532884	41	0.000582577	30	0.000402631	162	0.00121721	167	0.00231806	122	0.00173554	2.2842	3.97898	4.31051	1.19169	1.9924	2.10786	1.76398	0.498972
T132G	T	132	G	75	0.000929449	65	0.000923597	79	0.00106026	60	0.000450819	32	0.000444179	52	0.00073974	0.48504	0.480923	0.697696	-1.04383	-1.05612	-0.519329	-0.873092	0.30643
T132H	T	132	H	7	8.67485e-05	7	9.94643e-05	11	0.000147631	7	5.25956e-05	11	0.000152687	6	8.53546e-05	0.606299	1.53509	0.578161	-0.721898	0.618322	-0.790457	-0.298011	0.794308
T132I	T	132	I	3	3.71779e-05	8	0.000113674	9	0.000120789	733	0.00550751	481	0.00667657	423	0.0060175	148.139	58.7346	49.8182	7.21081	5.87614	5.6386	6.24185	0.847507
T132K	T	132	K	49	0.00060724	54	0.000767296	42	0.000563683	55	0.000413251	12	0.000166567	19	0.000270289	0.68054	0.217083	0.479506	-0.555248	-2.20368	-1.06038	-1.2731	0.844553
T132L	T	132	L	59	0.000731166	63	0.000895179	40	0.000536841	4803	0.0360881	4633	0.0643088	3954	0.0562487	49.3569	71.8391	104.777	5.62518	6.1667	6.71118	6.16769	0.543001
T132M	T	132	M	32	0.000396565	15	0.000213138	20	0.00026842	791	0.0059433	796	0.011049	682	0.00970197	14.987	51.8395	36.1447	3.90564	5.69598	5.17571	4.92578	0.920969
T132P	T	132	P	76	0.000941841	71	0.00100885	70	0.000939471	124	0.000931693	82	0.00113821	52	0.00073974	0.989225	1.12822	0.7874	-0.0156288	0.174051	-0.344831	-0.0621365	0.262549
T132Q	T	132	Q	38	0.000470921	57	0.000809924	44	0.000590525	308	0.00231421	309	0.00428911	260	0.0036987	4.91422	5.29569	6.26341	2.29696	2.40482	2.64695	2.44958	0.179235
T132R	T	132	R	144	0.00178454	161	0.00228768	136	0.00182526	109	0.000818989	21	0.000291493	29	0.000412547	0.458935	0.127418	0.226021	-1.12364	-2.97235	-2.14547	-2.08049	0.926069
T132S	T	132	S	56	0.000693988	42	0.000596786	42	0.000563683	68	0.000510929	32	0.000444179	15	0.000213386	0.736221	0.744286	0.378558	-0.44179	-0.426072	-1.40141	-0.756425	0.558633
T132T	T	132	T	15	0.00018589	11	0.000156301	6	8.05261e-05	24	0.000180328	7	9.71642e-05	15	0.000213386	0.970079	0.621648	2.6499	-0.0438257	-0.685831	1.40594	0.225428	1.07156
T132V	T	132	V	9	0.000111534	32	0.000454694	14	0.000187894	1251	0.00939958	1242	0.0172397	938	0.0133438	84.2756	37.915	71.0174	6.39704	5.2447	6.1501	5.93061	0.606719
T132W	T	132	W	17	0.000210675	30	0.000426276	15	0.000201315	38	0.000285519	42	0.000582985	43	0.000611708	1.35526	1.36762	3.03856	0.438567	0.451673	1.60339	0.831209	0.668757
A133*	A	133	*	32	0.000396565	26	0.000369439	21	0.000281841	11	8.26502e-05	2	2.77612e-05	5	7.11288e-05	0.208415	0.0751442	0.252372	-2.26247	-3.73419	-1.98638	-2.66101	0.939598
A133A	A	133	A	15	0.00018589	11	0.000156301	24	0.000322104	43	0.000323087	17	0.00023597	25	0.000355644	1.73806	1.50972	1.10413	0.797477	0.594277	0.142906	0.511553	0.335035
A133C	A	133	C	19	0.00023546	26	0.000369439	23	0.000308683	13	9.76775e-05	5	6.9403e-05	4	5.69031e-05	0.414836	0.187861	0.184341	-1.26939	-2.41227	-2.43955	-2.0404	0.667858
A133D	A	133	D	14	0.000173497	8	0.000113674	14	0.000187894	13	9.76775e-05	13	0.000180448	14	0.000199161	0.562992	1.58742	1.05996	-0.828813	0.666685	0.084012	-0.0260384	0.753798
A133E	A	133	E	35	0.000433743	22	0.000312602	22	0.000295262	53	0.000398224	53	0.000735672	19	0.000270289	0.918111	2.35338	0.915421	-0.12326	1.23473	-0.127492	0.327994	0.785263
A133F	A	133	F	43	0.000532884	25	0.00035523	28	0.000375788	355	0.00266735	288	0.00399761	402	0.00571876	5.0055	11.2536	15.218	2.32351	3.49231	3.92771	3.24785	0.829569
A133G	A	133	G	69	0.000855093	56	0.000795715	46	0.000617367	128	0.000961748	85	0.00117985	86	0.00122342	1.12473	1.48276	1.98167	0.169578	0.568282	0.986715	0.574858	0.408608
A133H	A	133	H	21	0.000260246	20	0.000284184	34	0.000456315	65	0.000488388	44	0.000610746	61	0.000867772	1.87664	2.14912	1.9017	0.908153	1.10375	0.927286	0.97973	0.107829
A133I	A	133	I	14	0.000173497	18	0.000255765	15	0.000201315	33	0.000247951	23	0.000319254	31	0.000440999	1.42913	1.24823	2.19059	0.515142	0.319883	1.13132	0.655447	0.423522
A133K	A	133	K	17	0.000210675	12	0.00017051	15	0.000201315	27	0.000202869	19	0.000263731	26	0.00036987	0.962946	1.54672	1.83727	-0.0544729	0.629211	0.877561	0.4841	0.482664
A133L	A	133	L	119	0.00147473	86	0.00122199	92	0.00123473	354	0.00265983	293	0.00406702	246	0.00349954	1.80361	3.32819	2.83425	0.85089	1.73474	1.50296	1.36286	0.458277
A133M	A	133	M	26	0.000322209	19	0.000269975	33	0.000442894	32	0.000240437	20	0.000277612	23	0.000327193	0.746215	1.02829	0.738761	-0.422337	0.0402463	-0.43682	-0.27297	0.27135
A133N	A	133	N	10	0.000123926	15	0.000213138	10	0.00013421	16	0.000120218	10	0.000138806	8	0.000113806	0.970079	0.65125	0.847969	-0.0438257	-0.618717	-0.237916	-0.300153	0.292455
A133P	A	133	P	70	0.000867485	77	0.00109411	57	0.000764998	86	0.000646174	59	0.000818955	80	0.00113806	0.744882	0.748515	1.48767	-0.424916	-0.417898	0.57305	-0.0899212	0.574161
A133Q	A	133	Q	28	0.000346994	25	0.00035523	23	0.000308683	42	0.000315574	17	0.00023597	22	0.000312967	0.909449	0.664275	1.01388	-0.136935	-0.590148	0.0198816	-0.235734	0.316788
A133R	A	133	R	57	0.000706381	52	0.000738878	58	0.000778419	158	0.00118716	155	0.00215149	151	0.00214809	1.68062	2.91184	2.75956	0.748993	1.54193	1.46444	1.25179	0.437152
A133S	A	133	S	75	0.000929449	84	0.00119357	113	0.00151657	186	0.00139754	121	0.00167955	138	0.00196316	1.50362	1.40717	1.29447	0.588443	0.492792	0.372357	0.484531	0.108279
A133T	A	133	T	26	0.000322209	25	0.00035523	29	0.00038921	97	0.000728825	49	0.000680149	67	0.000953126	2.26196	1.91467	2.44888	1.17758	0.937099	1.29212	1.1356	0.181195
A133V	A	133	V	62	0.000768344	72	0.00102306	89	0.00119447	262	0.00196858	265	0.00367836	329	0.00468028	2.5621	3.59544	3.91828	1.35733	1.84617	1.97022	1.72457	0.324035
A133W	A	133	W	50	0.000619632	38	0.000539949	45	0.000603946	347	0.00260724	292	0.00405313	286	0.00406857	4.20772	7.50651	6.73664	2.07304	2.90814	2.75203	2.57774	0.443997
A133Y	A	133	Y	30	0.000371779	23	0.000326811	13	0.000174473	51	0.000383196	35	0.000485821	23	0.000327193	1.03071	1.48655	1.87532	0.0436372	0.571967	0.907134	0.507579	0.435334
K134*	K	134	*	63	0.000780737	64	0.000909388	40	0.000536841	44	0.000330601	5	6.9403e-05	4	5.69031e-05	0.423447	0.0763184	0.105996	-1.23975	-3.71183	-3.23792	-2.72983	1.31202
K134D	K	134	D	3	3.71779e-05	3	4.26276e-05	5	6.71051e-05	5	3.75683e-05	5	6.9403e-05	11	0.000156483	1.0105	1.62812	2.33192	0.015068	0.703211	1.22152	0.646598	0.605213
K134E	K	134	E	44	0.000545277	60	0.000852551	34	0.000456315	83	0.000623633	63	0.000874478	43	0.000611708	1.1437	1.02572	1.34054	0.19371	0.0366351	0.422814	0.21772	0.194206
K134H	K	134	H	9	0.000111534	12	0.00017051	5	6.71051e-05	16	0.000120218	18	0.000249851	19	0.000270289	1.07787	1.46531	4.02785	0.108177	0.551208	2.01001	0.889799	0.995101
K134I	K	134	I	9	0.000111534	7	9.94643e-05	15	0.000201315	22	0.0001653	12	0.000166567	10	0.000142258	1.48207	1.67464	0.706641	0.567609	0.743853	-0.500951	0.270171	0.6736
K134K	K	134	K	66	0.000817915	70	0.000994643	58	0.000778419	86	0.000646174	40	0.000555224	46	0.000654385	0.790027	0.558214	0.840659	-0.340027	-0.841109	-0.250407	-0.477181	0.318341
K134M	K	134	M	73	0.000904663	71	0.00100885	57	0.000764998	358	0.00268989	335	0.00465	210	0.00298741	2.97336	4.6092	3.90512	1.57209	2.20452	1.96537	1.91399	0.319326
K134N	K	134	N	9	0.000111534	7	9.94643e-05	4	5.36841e-05	8	6.01092e-05	3	4.16418e-05	2	2.84515e-05	0.538933	0.418661	0.529981	-0.891823	-1.25615	-0.915988	-1.02132	0.203725
K134Q	K	134	Q	101	0.00125166	102	0.00144934	75	0.00100658	129	0.000969262	50	0.00069403	53	0.000753965	0.774382	0.47886	0.74904	-0.368882	-1.06232	-0.416886	-0.61603	0.387246
K134R	K	134	R	88	0.00109055	101	0.00143513	91	0.00122131	136	0.00102186	86	0.00119373	67	0.000953126	0.937008	0.831794	0.780411	-0.0938664	-0.265701	-0.357693	-0.239087	0.133912
K134S	K	134	S	10	0.000123926	3	4.26276e-05	5	6.71051e-05	3	2.2541e-05	2	2.77612e-05	2	2.84515e-05	0.18189	0.65125	0.423985	-2.45886	-0.618717	-1.23792	-1.4385	0.936328
K134T	K	134	T	96	0.00118969	96	0.00136408	56	0.000751577	79	0.000593579	9	0.000124925	12	0.000170709	0.498934	0.091582	0.227135	-1.00308	-3.44879	-2.13838	-2.19675	1.2239

## Sheet: lac vs glu 6 gen
Change	Original	Location	Substitution	GluR1_reads (sum)	GluR1_reads/fraction	GluR2_reads (sum)	GluR2 reads/fraction	GluR3_reads (sum)	GluR3reads/fraction	lacR1_reads (sum)	lacR1reads/fraction	lacR2_reads (sum)	lacR2 reads/fraction	lacR3_reads (sum)	lacR3 reads/fraction	FC1	FC2	FC3	Log2[FC1]	Log2[FC2]	Log2[FC3]	Log2[FC] average	Log2[FC] SD
R50*	R	50	*	35	0.000119213	40	0.000136243	39	0.000145176	175	0.000580718	113	0.000462946	160	0.000532028	0.205285	0.294296	0.272873	-2.2843	-1.76466	-1.8737	-1.97422	0.274016
R50A	R	50	A	644	0.00219351	627	0.00213561	589	0.00219253	314	0.00104197	283	0.00115941	340	0.00113056	2.10515	1.84197	1.93933	1.07392	0.881253	0.955562	0.970246	0.0971709
R50C	R	50	C	152	0.000517724	141	0.000480257	122	0.000454141	73	0.000242242	54	0.000221231	73	0.000242738	2.13721	2.17084	1.87091	1.09573	1.11825	0.903742	1.03924	0.117886
R50D	R	50	D	175	0.000596063	199	0.000677809	137	0.000509978	112	0.00037166	81	0.000331846	113	0.000375745	1.60379	2.04254	1.35725	0.681483	1.03036	0.440682	0.71751	0.296487
R50E	R	50	E	279	0.000950295	330	0.00112401	218	0.000811498	198	0.000657041	123	0.000503915	215	0.000714913	1.44633	2.23055	1.1351	0.532392	1.1574	0.18282	0.624203	0.493733
R50F	R	50	F	250	0.000851519	254	0.000865143	231	0.00085989	164	0.000544216	124	0.000508011	164	0.000545329	1.56467	1.703	1.57683	0.64586	0.768078	0.657026	0.690321	0.0675705
R50G	R	50	G	583	0.00198574	621	0.00211517	550	0.00204736	398	0.00132072	275	0.00112664	418	0.00138992	1.50353	1.87742	1.473	0.588355	0.908751	0.558757	0.685288	0.19409
R50H	R	50	H	112	0.00038148	106	0.000361044	110	0.000409471	64	0.000212377	42	0.000172068	53	0.000176234	1.79624	2.09826	2.32345	0.844982	1.06919	1.21627	1.04348	0.186974
R50I	R	50	I	82	0.000279298	99	0.000337202	101	0.000375969	58	0.000192467	33	0.000135197	69	0.000229437	1.45115	2.49416	1.63866	0.537198	1.31855	0.712516	0.856089	0.409986
R50K	R	50	K	289	0.000984356	312	0.0010627	283	0.00105346	140	0.000464575	120	0.000491624	136	0.000452224	2.11883	2.1616	2.32951	1.08327	1.1121	1.22002	1.13847	0.0720883
R50L	R	50	L	971	0.0033073	1014	0.00345376	892	0.00332044	555	0.00184171	492	0.00201566	480	0.00159608	1.79578	1.71347	2.08037	0.844611	0.776917	1.05684	0.892789	0.146047
R50M	R	50	M	265	0.00090261	277	0.000943483	260	0.000967842	160	0.000530942	113	0.000462946	130	0.000432273	1.70002	2.038	2.23896	0.765548	1.02715	1.16283	0.985176	0.20194
R50N	R	50	N	63	0.000214583	67	0.000228207	47	0.000174956	48	0.000159283	38	0.000155681	42	0.000139657	1.34718	1.46586	1.25275	0.429945	0.551751	0.3251	0.435599	0.113431
R50P	R	50	P	593	0.0020198	650	0.00221395	563	0.00209575	409	0.00135722	365	0.00149536	388	0.00129017	1.48819	1.48055	1.6244	0.573559	0.566133	0.699907	0.6132	0.0751827
R50Q	R	50	Q	312	0.0010627	325	0.00110697	269	0.00100134	154	0.000511032	133	0.000544883	167	0.000555304	2.07951	2.03158	1.80323	1.05624	1.0226	0.850587	0.976478	0.110314
R50R	R	50	R	665	0.00226504	739	0.00251709	776	0.00288863	302	0.00100215	217	0.00088902	284	0.00094435	2.26017	2.83131	3.05886	1.17643	1.50147	1.61299	1.4303	0.226816
R50S	R	50	S	856	0.0029156	855	0.00291219	792	0.00294819	472	0.00156628	397	0.00162646	457	0.00151961	1.86148	1.79052	1.94011	0.896451	0.840375	0.956135	0.897654	0.0578893
R50T	R	50	T	387	0.00131815	381	0.00129771	375	0.00139593	193	0.000640449	177	0.000725145	221	0.000734864	2.05817	1.78959	1.89957	1.04136	0.839631	0.925673	0.935555	0.101227
R50V	R	50	V	949	0.00323237	980	0.00333795	935	0.00348051	478	0.00158619	421	0.00172478	508	0.00168919	2.03782	1.93529	2.06046	1.02702	0.952551	1.04297	1.00751	0.0482621
R50W	R	50	W	318	0.00108313	296	0.0010082	307	0.0011428	160	0.000530942	147	0.000602239	176	0.000585231	2.04002	1.67408	1.95273	1.02858	0.743371	0.965492	0.912482	0.149813
R50Y	R	50	Y	158	0.00053816	179	0.000609688	130	0.000483921	78	0.000258834	48	0.00019665	70	0.000232762	2.07917	3.10038	2.07903	1.05601	1.63244	1.05591	1.24812	0.332833
I51*	I	51	*	26	8.8558e-05	48	0.000163492	29	0.000107952	128	0.000424754	105	0.000430171	137	0.000455549	0.208492	0.380062	0.23697	-2.26193	-1.39569	-2.07722	-1.91162	0.456248
I51A	I	51	A	176	0.000599469	212	0.000722088	177	0.000658877	122	0.000404844	138	0.000565368	135	0.000448899	1.48074	1.2772	1.46776	0.566322	0.352986	0.553619	0.490975	0.119671
I51C	I	51	C	228	0.000776585	223	0.000759555	203	0.000755661	105	0.000348431	110	0.000450655	149	0.000495451	2.22881	1.68545	1.5252	1.15627	0.75313	0.608996	0.839466	0.283669
I51D	I	51	D	50	0.000170304	63	0.000214583	40	0.000148899	107	0.000355068	81	0.000331846	121	0.000402346	0.479638	0.646633	0.370076	-1.05998	-0.62898	-1.43411	-1.04102	0.402898
I51E	I	51	E	178	0.000606281	208	0.000708464	136	0.000506256	148	0.000491122	143	0.000585852	124	0.000412322	1.23448	1.20929	1.22782	0.303907	0.274158	0.296095	0.291387	0.0154234
I51F	I	51	F	152	0.000517724	142	0.000483663	103	0.000383414	63	0.000209059	51	0.00020894	51	0.000169584	2.47645	2.31484	2.26091	1.30827	1.21091	1.1769	1.23203	0.0681841
I51G	I	51	G	352	0.00119894	434	0.00147824	317	0.00118002	866	0.00287373	764	0.00313001	839	0.00278982	0.417207	0.472279	0.422974	-1.26116	-1.08229	-1.24136	-1.19494	0.0980584
I51H	I	51	H	37	0.000126025	54	0.000183928	41	0.000152621	75	0.000248879	63	0.000258103	80	0.000266014	0.506369	0.712616	0.573734	-0.981738	-0.488803	-0.801547	-0.757363	0.24942
I51K	I	51	K	50	0.000170304	57	0.000194146	44	0.000163789	111	0.000368341	116	0.000475236	138	0.000458874	0.462353	0.408526	0.356936	-1.11293	-1.2915	-1.48626	-1.2969	0.186724
I51L	I	51	L	1180	0.00401917	1076	0.00366494	1075	0.00400165	364	0.00120789	338	0.00138474	404	0.00134337	3.32742	2.64666	2.97881	1.7344	1.40417	1.57474	1.5711	0.165146
I51M	I	51	M	316	0.00107632	309	0.00105248	373	0.00138848	149	0.00049444	125	0.000512108	153	0.000508752	2.17685	2.05519	2.72919	1.12224	1.03927	1.44847	1.20333	0.216318
I51N	I	51	N	39	0.000132837	52	0.000177116	40	0.000148899	53	0.000175875	39	0.000159778	53	0.000176234	0.755293	1.10851	0.844891	-0.404891	0.148627	-0.243164	-0.166476	0.284616
I51P	I	51	P	87	0.000296329	119	0.000405323	70	0.000260573	255	0.000846189	183	0.000749727	197	0.00065506	0.350192	0.540628	0.397785	-1.51378	-0.887292	-1.32994	-1.24367	0.322031
I51Q	I	51	Q	183	0.000623312	168	0.000572221	151	0.000562093	105	0.000348431	118	0.00048343	108	0.000359119	1.78891	1.18367	1.5652	0.839082	0.243264	0.646346	0.576231	0.304034
I51R	I	51	R	175	0.000596063	211	0.000718682	199	0.000740771	433	0.00143686	395	0.00161826	456	0.00151628	0.414837	0.444107	0.488545	-1.26938	-1.17102	-1.03344	-1.15795	0.118516
I51S	I	51	S	256	0.000871955	292	0.000994574	200	0.000744494	257	0.000852826	224	0.000917698	231	0.000768116	1.02243	1.08377	0.969247	0.0320027	0.116059	-0.045064	0.0343327	0.080587
I51T	I	51	T	155	0.000527942	142	0.000483663	154	0.00057326	59	0.000195785	53	0.000217134	66	0.000219462	2.69654	2.22749	2.61212	1.43111	1.15542	1.38522	1.32392	0.147717
I51V	I	51	V	686	0.00233657	642	0.0021867	695	0.00258712	257	0.000852826	224	0.000917698	277	0.000921074	2.73979	2.38281	2.8088	1.45407	1.25266	1.48996	1.3989	0.127905
I51W	I	51	W	386	0.00131475	390	0.00132837	325	0.0012098	262	0.000869418	214	0.000876729	247	0.000821318	1.51221	1.51514	1.473	0.596661	0.599453	0.558757	0.584957	0.0227326
I51Y	I	51	Y	81	0.000275892	100	0.000340608	104	0.000387137	56	0.00018583	56	0.000229425	62	0.000206161	1.48465	1.48462	1.87784	0.570122	0.570091	0.909072	0.683095	0.195702
Y52*	Y	52	*	53	0.000180522	57	0.000194146	44	0.000163789	205	0.00068027	148	0.000606336	200	0.000665035	0.265368	0.320196	0.246286	-1.91393	-1.64297	-2.0216	-1.8595	0.195092
Y52A	Y	52	A	420	0.00143055	463	0.00157701	355	0.00132148	390	0.00129417	368	0.00150765	379	0.00126024	1.10538	1.04601	1.04859	0.144542	0.0648961	0.06845	0.0926295	0.044993
Y52C	Y	52	C	107	0.00036445	107	0.00036445	122	0.000454141	131	0.000434709	95	0.000389202	130	0.000432273	0.838377	0.936403	1.05059	-0.254329	-0.0947989	0.0711983	-0.0926431	0.162774
Y52D	Y	52	D	32	0.000108994	50	0.000170304	36	0.000134009	139	0.000461256	123	0.000503915	126	0.000418972	0.236299	0.337962	0.319851	-2.08131	-1.56507	-1.64453	-1.76364	0.277971
Y52E	Y	52	E	131	0.000446196	137	0.000466632	101	0.000375969	295	0.000978925	262	0.00107338	320	0.00106406	0.455802	0.434732	0.353336	-1.13352	-1.2018	-1.50089	-1.27874	0.195394
Y52F	Y	52	F	376	0.00128068	356	0.00121256	386	0.00143687	149	0.00049444	131	0.000536689	144	0.000478825	2.59017	2.25934	3.00083	1.37305	1.1759	1.58536	1.3781	0.204777
Y52G	Y	52	G	214	0.0007289	309	0.00105248	228	0.000848723	935	0.00310269	801	0.00328159	873	0.00290288	0.234925	0.320722	0.292373	-2.08973	-1.64061	-1.77412	-1.83482	0.230632
Y52H	Y	52	H	184	0.000626718	197	0.000670997	156	0.000580705	112	0.00037166	76	0.000311362	117	0.000389046	1.68627	2.15504	1.49264	0.753834	1.10771	0.577866	0.813138	0.269856
Y52I	Y	52	I	93	0.000316765	106	0.000361044	97	0.000361079	63	0.000209059	51	0.00020894	68	0.000226112	1.5152	1.72798	1.59691	0.599506	0.789085	0.675279	0.687957	0.0954231
Y52K	Y	52	K	70	0.000238425	80	0.000272486	64	0.000238238	150	0.000497758	127	0.000520302	159	0.000528703	0.478998	0.523707	0.450608	-1.06191	-0.933167	-1.15005	-1.04838	0.109075
Y52L	Y	52	L	1954	0.00665547	1821	0.00620246	1841	0.00685306	846	0.00280736	709	0.00290468	776	0.00258034	2.37072	2.13534	2.65588	1.24533	1.09446	1.40919	1.24966	0.157408
Y52M	Y	52	M	487	0.00165876	437	0.00148846	429	0.00159694	190	0.000630494	139	0.000569464	184	0.000611832	2.63089	2.61378	2.61009	1.39555	1.38614	1.3841	1.3886	0.00610746
Y52N	Y	52	N	23	7.83397e-05	30	0.000102182	21	7.81718e-05	45	0.000149328	43	0.000176165	55	0.000182885	0.524617	0.580036	0.427438	-0.930664	-0.785784	-1.22621	-0.980887	0.224469
Y52P	Y	52	P	149	0.000507505	198	0.000674403	180	0.000670044	629	0.00208727	572	0.00234341	699	0.0023243	0.243143	0.287787	0.288278	-2.04012	-1.79693	-1.79447	-1.87717	0.141124
Y52Q	Y	52	Q	124	0.000422353	167	0.000568815	129	0.000480198	326	0.00108179	267	0.00109386	326	0.00108401	0.390419	0.520005	0.442984	-1.3569	-0.943402	-1.17467	-1.15833	0.207235
Y52R	Y	52	R	336	0.00114444	461	0.0015702	310	0.00115396	988	0.00327857	831	0.0034045	946	0.00314562	0.349067	0.461214	0.366849	-1.51842	-1.11649	-1.44674	-1.36055	0.21438
Y52S	Y	52	S	333	0.00113422	354	0.00120575	265	0.000986454	590	0.00195785	508	0.00208121	528	0.00175569	0.579321	0.579351	0.56186	-0.787565	-0.787489	-0.831717	-0.802257	0.0255127
Y52T	Y	52	T	179	0.000609688	253	0.000861737	155	0.000576982	253	0.000839553	190	0.000778405	264	0.000877846	0.726205	1.10706	0.65727	-0.461551	0.146728	-0.605441	-0.306755	0.399263
Y52V	Y	52	V	840	0.0028611	924	0.00314721	801	0.0029817	607	0.00201426	489	0.00200337	560	0.0018621	1.42042	1.57096	1.60126	0.50632	0.651648	0.679204	0.612391	0.0928875
Y52W	Y	52	W	364	0.00123981	465	0.00158383	349	0.00129914	255	0.000846189	224	0.000917698	248	0.000824644	1.46517	1.72587	1.5754	0.551068	0.787322	0.655716	0.664702	0.118383
T53*	T	53	*	50	0.000170304	63	0.000214583	49	0.000182401	204	0.000676951	141	0.000577658	181	0.000601857	0.251575	0.37147	0.303064	-1.99094	-1.42868	-1.72231	-1.71398	0.281223
T53A	T	53	A	938	0.0031949	833	0.00283726	827	0.00307848	380	0.00126099	326	0.00133558	399	0.00132675	2.53365	2.12437	2.32033	1.34122	1.08703	1.21433	1.21419	0.127091
T53C	T	53	C	78	0.000265674	80	0.000272486	93	0.000346189	49	0.000162601	40	0.000163875	45	0.000149633	1.6339	1.66277	2.31359	0.70832	0.73359	1.21013	0.884015	0.282711
T53D	T	53	D	163	0.00055519	192	0.000653967	167	0.000621652	88	0.000292018	81	0.000331846	71	0.000236087	1.90122	1.97069	2.63314	0.926924	0.978702	1.39679	1.1008	0.257632
T53E	T	53	E	489	0.00166557	428	0.0014578	436	0.001623	221	0.000733364	215	0.000880826	246	0.000817993	2.27114	1.65504	1.98412	1.18342	0.726864	0.988499	0.966259	0.229087
T53F	T	53	F	85	0.000289516	72	0.000245237	89	0.0003313	14	4.64575e-05	19	7.78405e-05	13	4.32273e-05	6.23186	3.15051	7.66413	2.63966	1.65559	2.93812	2.41112	0.671116
T53G	T	53	G	1229	0.00418607	1040	0.00354232	1090	0.00405749	463	0.00153641	412	0.00168791	449	0.001493	2.72457	2.09864	2.71767	1.44603	1.06946	1.44237	1.31928	0.216365
T53H	T	53	H	152	0.000517724	152	0.000517724	164	0.000610485	53	0.000175875	44	0.000180262	66	0.000219462	2.94371	2.87206	2.78174	1.55763	1.52209	1.47599	1.51857	0.0409373
T53I	T	53	I	33	0.000112401	49	0.000166898	43	0.000160066	22	7.30046e-05	17	6.96467e-05	18	5.98532e-05	1.53964	2.39635	2.67431	0.62259	1.26084	1.41917	1.10087	0.421696
T53K	T	53	K	397	0.00135221	341	0.00116147	380	0.00141454	118	0.00039157	111	0.000454752	161	0.000535353	3.45331	2.55408	2.64225	1.78798	1.3528	1.40177	1.51418	0.238375
T53L	T	53	L	577	0.00196531	582	0.00198234	556	0.00206969	242	0.00080305	225	0.000921795	276	0.000917748	2.4473	2.15052	2.25518	1.29119	1.10468	1.17325	1.18971	0.0943372
T53M	T	53	M	250	0.000851519	238	0.000810646	221	0.000822665	79	0.000262153	82	0.000335943	95	0.000315892	3.24818	2.41305	2.60426	1.69963	1.27086	1.38088	1.45045	0.222695
T53N	T	53	N	61	0.000207771	76	0.000258862	70	0.000260573	29	9.62333e-05	28	0.000114712	35	0.000116381	2.15903	2.25662	2.23896	1.11038	1.17416	1.16283	1.14912	0.0340261
T53P	T	53	P	508	0.00173029	522	0.00177797	509	0.00189474	309	0.00102538	280	0.00114712	292	0.000970951	1.68745	1.54994	1.95142	0.754849	0.632213	0.964526	0.783863	0.168046
T53Q	T	53	Q	490	0.00166898	476	0.00162129	481	0.00179051	197	0.000653723	142	0.000581755	217	0.000721563	2.55304	2.7869	2.48143	1.35221	1.47866	1.31117	1.38068	0.0872985
T53R	T	53	R	1067	0.00363428	865	0.00294626	977	0.00363685	287	0.000952378	289	0.00118399	322	0.00107071	3.81601	2.4884	3.39668	1.93206	1.31522	1.76413	1.67047	0.318909
T53S	T	53	S	724	0.002466	713	0.00242853	708	0.00263551	324	0.00107516	271	0.00111025	294	0.000977602	2.29361	2.18737	2.69589	1.19762	1.1292	1.43076	1.25253	0.158101
T53T	T	53	T	843	0.00287132	726	0.00247281	780	0.00290352	321	0.0010652	240	0.000983248	302	0.0010042	2.69556	2.51494	2.89137	1.43059	1.33052	1.53175	1.43096	0.100615
T53V	T	53	V	540	0.00183928	404	0.00137605	451	0.00167883	178	0.000590673	172	0.000704661	186	0.000618483	3.11387	1.95279	2.71444	1.63871	0.965536	1.44065	1.3483	0.345959
T53W	T	53	W	429	0.00146121	399	0.00135902	442	0.00164533	107	0.000355068	85	0.000348234	88	0.000292615	4.11529	3.90262	5.62284	2.04099	1.96444	2.4913	2.16558	0.284667
T53Y	T	53	Y	139	0.000473445	61	0.000207771	132	0.000491366	14	4.64575e-05	24	9.83248e-05	22	7.31539e-05	10.1909	2.11311	6.71688	3.34921	1.07936	2.74779	2.39212	1.17598
N54*	N	54	*	16	5.44972e-05	27	9.1964e-05	27	0.000100507	85	0.000282063	73	0.000299071	80	0.000266014	0.193209	0.307499	0.377825	-2.37176	-1.70135	-1.40421	-1.82577	0.495632
N54A	N	54	A	497	0.00169282	441	0.00150208	396	0.0014741	236	0.00078314	200	0.000819373	230	0.00076479	2.16158	1.83321	1.92745	1.11209	0.874368	0.946695	0.977717	0.121857
N54C	N	54	C	133	0.000453008	121	0.000412135	145	0.000539758	70	0.000232287	72	0.000294974	79	0.000262689	1.95021	1.39719	2.05474	0.963627	0.482528	1.03896	0.828371	0.301868
N54D	N	54	D	53	0.000180522	71	0.000241831	69	0.00025685	32	0.000106188	38	0.000155681	22	7.31539e-05	1.70002	1.55338	3.5111	0.765548	0.635409	1.81192	1.07096	0.644983
N54E	N	54	E	409	0.00139308	396	0.00134881	389	0.00144804	196	0.000650404	146	0.000598142	189	0.000628458	2.14188	2.25499	2.30412	1.09887	1.17312	1.20421	1.15874	0.0541225
N54F	N	54	F	127	0.000432572	106	0.000361044	106	0.000394582	53	0.000175875	42	0.000172068	50	0.000166259	2.45955	2.09826	2.3733	1.29839	1.06919	1.24689	1.20483	0.120251
N54G	N	54	G	1815	0.00618203	1737	0.00591635	1722	0.00641009	748	0.00248216	634	0.00259741	784	0.00260694	2.49059	2.27779	2.45886	1.31649	1.18763	1.29799	1.26737	0.0696705
N54H	N	54	H	176	0.000599469	153	0.00052113	169	0.000629097	71	0.000235606	75	0.000307265	98	0.000325867	2.54438	1.69603	1.93053	1.34731	0.762159	0.948998	1.01949	0.298877
N54I	N	54	I	97	0.000330389	106	0.000361044	84	0.000312687	61	0.000202422	56	0.000229425	49	0.000162934	1.63218	1.57369	1.91911	0.706803	0.654155	0.940436	0.767131	0.152377
N54K	N	54	K	248	0.000844707	243	0.000827676	228	0.000848723	118	0.00039157	104	0.000426074	87	0.00028929	2.15723	1.94256	2.93381	1.10918	0.957962	1.55278	1.20664	0.309151
N54L	N	54	L	854	0.00290879	789	0.00268739	805	0.00299659	462	0.0015331	398	0.00163055	448	0.00148968	1.89733	1.64815	2.01157	0.92397	0.720847	1.00832	0.884379	0.147769
N54M	N	54	M	200	0.000681215	195	0.000664185	196	0.000729604	106	0.000351749	93	0.000381009	112	0.00037242	1.93665	1.74323	1.95909	0.953563	0.801761	0.970184	0.908503	0.0928136
N54P	N	54	P	110	0.000374668	136	0.000463226	75	0.000279185	347	0.00115148	307	0.00125774	300	0.000997553	0.325379	0.368301	0.27987	-1.6198	-1.44104	-1.83717	-1.63267	0.198378
N54Q	N	54	Q	302	0.00102863	298	0.00101501	270	0.00100507	128	0.000424754	92	0.000376912	117	0.000389046	2.42172	2.69297	2.58342	1.27603	1.4292	1.36928	1.35817	0.0771842
N54R	N	54	R	1169	0.0039817	1133	0.00385908	1208	0.00449674	431	0.00143023	382	0.001565	469	0.00155951	2.78397	2.46586	2.88344	1.47714	1.30209	1.52779	1.43567	0.118425
N54S	N	54	S	537	0.00182906	469	0.00159745	440	0.00163789	210	0.000696862	163	0.000667789	205	0.000681661	2.62471	2.39215	2.40279	1.39216	1.25831	1.26471	1.30506	0.0755004
N54T	N	54	T	291	0.000991168	280	0.000953701	256	0.000952952	121	0.000401525	104	0.000426074	107	0.000355794	2.46851	2.23835	2.67838	1.30364	1.16243	1.42136	1.29581	0.129642
N54V	N	54	V	636	0.00216626	669	0.00227866	585	0.00217764	384	0.00127426	301	0.00123316	354	0.00117711	1.70002	1.84783	1.84999	0.765548	0.885832	0.887516	0.846299	0.0699375
N54W	N	54	W	260	0.00088558	187	0.000636936	217	0.000807775	124	0.00041148	89	0.000364621	119	0.000395696	2.15218	1.74684	2.0414	1.1058	0.804751	1.02956	0.980037	0.156515
N54Y	N	54	Y	63	0.000214583	72	0.000245237	70	0.000260573	32	0.000106188	21	8.60342e-05	39	0.000129682	2.02077	2.85047	2.00932	1.01491	1.5112	1.00671	1.1776	0.288929
A55*	A	55	*	19	6.47154e-05	23	7.83397e-05	16	5.95595e-05	90	0.000298655	62	0.000254006	70	0.000232762	0.21669	0.308417	0.255881	-2.2063	-1.69704	-1.96645	-1.9566	0.25477
A55A	A	55	A	669	0.00227866	588	0.00200277	656	0.00244194	236	0.00078314	241	0.000987345	224	0.000744839	2.90965	2.02844	3.27848	1.54085	1.02037	1.71303	1.42475	0.360626
A55C	A	55	C	214	0.0007289	121	0.000412135	191	0.000710991	49	0.000162601	84	0.000344137	62	0.000206161	4.48275	1.19759	3.44872	2.16438	0.260136	1.78606	1.40353	1.00811
A55D	A	55	D	22	7.49337e-05	42	0.000143055	21	7.81718e-05	119	0.000394888	106	0.000434268	108	0.000359119	0.189759	0.329417	0.217677	-2.39776	-1.60201	-2.19974	-2.0665	0.414267
A55E	A	55	E	35	0.000119213	43	0.000146461	39	0.000145176	168	0.000557489	144	0.000589949	138	0.000458874	0.213838	0.248261	0.316375	-2.22541	-2.01007	-1.66029	-1.96526	0.28521
A55F	A	55	F	26	8.8558e-05	19	6.47154e-05	24	8.93392e-05	37	0.00012278	25	0.000102422	53	0.000176234	0.721271	0.631853	0.506934	-0.471386	-0.662339	-0.980129	-0.704618	0.256993
A55G	A	55	G	217	0.000739118	249	0.000848113	166	0.00061793	452	0.00149991	383	0.0015691	491	0.00163266	0.492775	0.540509	0.37848	-1.021	-0.887609	-1.40171	-1.10344	0.266782
A55H	A	55	H	49	0.000166898	30	0.000102182	49	0.000182401	144	0.000477848	131	0.000536689	179	0.000595206	0.349269	0.190394	0.30645	-1.51759	-2.39294	-1.70628	-1.87227	0.460681
A55I	A	55	I	104	0.000354232	78	0.000265674	89	0.0003313	24	7.96413e-05	21	8.60342e-05	10	3.32518e-05	4.44784	3.088	9.96337	2.1531	1.62667	3.31663	2.36547	0.864763
A55K	A	55	K	28	9.53701e-05	41	0.000139649	23	8.56168e-05	94	0.000311929	101	0.000413783	91	0.000302591	0.305743	0.337493	0.282946	-1.70961	-1.56707	-1.8214	-1.69936	0.127476
A55L	A	55	L	934	0.00318127	753	0.00256478	889	0.00330927	243	0.000806369	237	0.000970957	276	0.000917748	3.94519	2.64149	3.60586	1.98009	1.40135	1.85034	1.74393	0.303691
A55M	A	55	M	64	0.000217989	90	0.000306547	69	0.00025685	81	0.00026879	60	0.000245812	67	0.000222787	0.811002	1.24708	1.1529	-0.302223	0.318552	0.205264	0.0738645	0.33059
A55N	A	55	N	5	1.70304e-05	9	3.06547e-05	9	3.35022e-05	34	0.000112825	37	0.000151584	46	0.000152958	0.150945	0.202229	0.219029	-2.72791	-2.30594	-2.19081	-2.40822	0.28278
A55P	A	55	P	1202	0.0040941	1159	0.00394764	1112	0.00413938	490	0.00162601	415	0.0017002	475	0.00157946	2.51788	2.32187	2.62076	1.33221	1.21529	1.38999	1.31249	0.0890027
A55Q	A	55	Q	117	0.000398511	114	0.000388293	110	0.000409471	338	0.00112162	321	0.00131509	404	0.00134337	0.355301	0.295258	0.304809	-1.49289	-1.75995	-1.71402	-1.65562	0.142789
A55R	A	55	R	200	0.000681215	193	0.000657373	193	0.000718436	735	0.00243902	668	0.00273671	779	0.00259031	0.279299	0.240206	0.277355	-1.84012	-2.05766	-1.85019	-1.91599	0.122792
A55S	A	55	S	92	0.000313359	107	0.00036445	91	0.000338745	251	0.000832916	197	0.000807083	222	0.000738189	0.376219	0.451565	0.458886	-1.41035	-1.147	-1.12379	-1.22705	0.159172
A55T	A	55	T	219	0.000745931	299	0.00101842	212	0.000789163	274	0.000909239	246	0.00100783	297	0.000987577	0.82039	1.01051	0.79909	-0.285618	0.0150769	-0.32357	-0.198037	0.185535
A55V	A	55	V	557	0.00189718	463	0.00157701	482	0.00179423	101	0.000335157	92	0.000376912	88	0.000292615	5.66058	4.18404	6.1317	2.50095	2.0649	2.61629	2.39404	0.290825
A55W	A	55	W	27	9.1964e-05	34	0.000115807	38	0.000141454	104	0.000345113	86	0.000352331	96	0.000319217	0.266476	0.328687	0.443128	-1.90792	-1.60521	-1.17421	-1.56245	0.368724
A55Y	A	55	Y	11	3.74668e-05	8	2.72486e-05	15	5.5837e-05	35	0.000116144	40	0.000163875	28	9.31049e-05	0.322591	0.166277	0.599721	-1.63222	-2.58834	-0.737636	-1.65273	0.925522
E56*	E	56	*	14	4.76851e-05	18	6.13094e-05	13	4.83921e-05	41	0.000136054	34	0.000139293	51	0.000169584	0.350486	0.440145	0.285358	-1.51257	-1.18395	-1.80916	-1.50189	0.312741
E56A	E	56	A	713	0.00242853	729	0.00248303	640	0.00238238	356	0.00118135	323	0.00132329	370	0.00123031	2.05573	1.87641	1.9364	1.03965	0.907974	0.953375	0.967001	0.0668879
E56C	E	56	C	35	0.000119213	52	0.000177116	37	0.000137731	47	0.000155964	44	0.000180262	38	0.000126357	0.764359	0.982547	1.09002	-0.387679	-0.0254022	0.124355	-0.096242	0.263265
E56D	E	56	D	85	0.000289516	86	0.000292923	86	0.000320132	88	0.000292018	97	0.000397396	88	0.000292615	0.991433	0.737105	1.09404	-0.0124134	-0.440058	0.129662	-0.107603	0.296549
E56E	E	56	E	422	0.00143736	346	0.0011785	410	0.00152621	163	0.000540897	136	0.000557174	159	0.000528703	2.65737	2.11514	2.88671	1.41	1.08076	1.52943	1.34006	0.232368
E56F	E	56	F	34	0.000115807	21	7.15276e-05	17	6.3282e-05	26	8.62781e-05	24	9.83248e-05	24	7.98042e-05	1.34225	0.727462	0.792965	0.42465	-0.459055	-0.334671	-0.123025	0.478361
E56G	E	56	G	1760	0.00599469	1772	0.00603557	1534	0.00571027	1373	0.00455615	1091	0.00446968	1286	0.00427618	1.31574	1.35033	1.33537	0.395871	0.433317	0.417237	0.415475	0.0187851
E56H	E	56	H	15	5.10911e-05	9	3.06547e-05	9	3.35022e-05	14	4.64575e-05	8	3.27749e-05	8	2.66014e-05	1.09974	0.935309	1.25942	0.137163	-0.0964853	0.332754	0.124477	0.214901
E56I	E	56	I	76	0.000258862	67	0.000228207	78	0.000290352	43	0.000142691	38	0.000155681	46	0.000152958	1.81415	1.46586	1.89825	0.85929	0.551751	0.924669	0.77857	0.199132
E56K	E	56	K	72	0.000245237	86	0.000292923	75	0.000279185	104	0.000345113	66	0.000270393	68	0.000226112	0.710601	1.08332	1.23472	-0.492887	0.11546	0.304185	-0.0244141	0.416539
E56L	E	56	L	285	0.000970732	286	0.000974138	241	0.000897115	268	0.000889328	198	0.00081118	247	0.000821318	1.09153	1.20089	1.09229	0.126356	0.264104	0.127351	0.172604	0.0792434
E56M	E	56	M	111	0.000378074	142	0.000483663	132	0.000491366	110	0.000365023	92	0.000376912	78	0.000259364	1.03576	1.28323	1.8945	0.0506834	0.359775	0.921821	0.444093	0.441647
E56N	E	56	N	19	6.47154e-05	21	7.15276e-05	19	7.07269e-05	24	7.96413e-05	23	9.42279e-05	19	6.31783e-05	0.812586	0.759091	1.11948	-0.299408	-0.397655	0.162829	-0.178078	0.299293
E56P	E	56	P	196	0.000667591	159	0.000541566	141	0.000524868	118	0.00039157	86	0.000352331	86	0.000285965	1.70491	1.5371	1.83543	0.769694	0.620208	0.876115	0.755339	0.128556
E56Q	E	56	Q	91	0.000309953	106	0.000361044	119	0.000442974	97	0.000321884	70	0.000286781	73	0.000242738	0.962934	1.25896	1.82491	-0.0544909	0.332227	0.867822	0.381853	0.463155
E56R	E	56	R	1055	0.00359341	1070	0.0036445	900	0.00335022	745	0.0024722	632	0.00258922	789	0.00262356	1.45353	1.40757	1.27697	0.539558	0.493204	0.352729	0.46183	0.0972859
E56S	E	56	S	222	0.000756149	233	0.000793616	221	0.000822665	176	0.000584037	153	0.000626821	179	0.000595206	1.29469	1.2661	1.38215	0.372612	0.340388	0.466916	0.393305	0.0657531
E56T	E	56	T	371	0.00126365	348	0.00118531	343	0.00127681	207	0.000686907	200	0.000819373	215	0.000714913	1.83963	1.44661	1.78596	0.879416	0.532677	0.836701	0.749598	0.189069
E56V	E	56	V	926	0.00315403	882	0.00300416	872	0.00324599	329	0.00109175	306	0.00125364	298	0.000990902	2.88896	2.39635	3.27579	1.53055	1.26084	1.71184	1.50108	0.226944
E56W	E	56	W	283	0.000963919	278	0.000946889	234	0.000871057	254	0.000842871	196	0.000802986	300	0.000997553	1.14361	1.17921	0.873194	0.193601	0.237821	-0.195625	0.0785989	0.238512
E56Y	E	56	Y	9	3.06547e-05	2	6.81215e-06	2	7.44494e-06	7	2.32287e-05	5	2.04843e-05	9	2.99266e-05	1.31969	0.332554	0.248773	0.400197	-1.58834	-2.0071	-1.06508	1.28612
E57*	E	57	*	23	7.83397e-05	47	0.000160086	34	0.000126564	99	0.000328521	82	0.000335943	144	0.000478825	0.238462	0.476526	0.264322	-2.06817	-1.06937	-1.91963	-1.68572	0.538918
E57A	E	57	A	367	0.00125003	359	0.00122278	372	0.00138476	145	0.000481166	118	0.00048343	168	0.000558629	2.59792	2.52939	2.47885	1.37735	1.33879	1.30967	1.34194	0.0339519
E57C	E	57	C	147	0.000500693	143	0.000487069	117	0.000435529	76	0.000252198	81	0.000331846	98	0.000325867	1.98532	1.46775	1.33652	0.989372	0.553611	0.418484	0.653822	0.298346
E57D	E	57	D	308	0.00104907	287	0.000977544	321	0.00119491	122	0.000404844	100	0.000409687	117	0.000389046	2.5913	2.38608	3.07139	1.37368	1.25464	1.61889	1.41574	0.185733
E57E	E	57	E	247	0.000841301	218	0.000742525	269	0.00100134	94	0.000311929	127	0.000520302	119	0.000395696	2.69709	1.4271	2.53059	1.43141	0.513089	1.33947	1.09466	0.505745
E57F	E	57	F	50	0.000170304	51	0.00017371	54	0.000201013	20	6.63678e-05	12	4.91624e-05	17	5.6528e-05	2.56606	3.53339	3.556	1.35956	1.82105	1.83025	1.67029	0.269141
E57G	E	57	G	755	0.00257159	675	0.0022991	748	0.00278441	279	0.000925831	296	0.00121267	322	0.00107071	2.7776	1.8959	2.60053	1.47384	0.92288	1.37881	1.25851	0.294521
E57H	E	57	H	202	0.000688027	176	0.000599469	190	0.000707269	85	0.000282063	78	0.000319556	66	0.000219462	2.43927	1.87595	3.22275	1.28645	0.907619	1.68829	1.29412	0.390392
E57I	E	57	I	100	0.000340608	89	0.000303141	75	0.000279185	112	0.00037166	93	0.000381009	98	0.000325867	0.91645	0.795627	0.856745	-0.125871	-0.329836	-0.223062	-0.226256	0.10202
E57K	E	57	K	269	0.000916234	240	0.000817458	245	0.000912005	102	0.000338476	96	0.000393299	77	0.000256039	2.70694	2.07846	3.56198	1.43666	1.05552	1.83268	1.44162	0.388605
E57L	E	57	L	802	0.00273167	695	0.00236722	739	0.0027509	360	0.00119462	346	0.00141752	371	0.00123364	2.28665	1.66998	2.22991	1.19323	0.739831	1.15698	1.03002	0.25196
E57M	E	57	M	248	0.000844707	224	0.000762961	241	0.000897115	94	0.000311929	104	0.000426074	101	0.000335843	2.70801	1.79068	2.67123	1.43723	0.840505	1.41751	1.23175	0.338971
E57N	E	57	N	355	0.00120916	290	0.000987762	296	0.00110185	91	0.000301973	111	0.000454752	105	0.000349143	4.00418	2.17209	3.15587	2.00151	1.11908	1.65804	1.59288	0.444807
E57P	E	57	P	930	0.00316765	1032	0.00351507	884	0.00329066	684	0.00226978	574	0.0023516	684	0.00227442	1.39558	1.49476	1.44681	0.480862	0.57991	0.532879	0.531217	0.0495451
E57Q	E	57	Q	202	0.000688027	165	0.000562003	203	0.000755661	81	0.00026879	55	0.000225328	75	0.000249388	2.55972	2.49416	3.03006	1.35599	1.31855	1.59935	1.42463	0.152463
E57R	E	57	R	1072	0.00365131	935	0.00318468	981	0.00365174	370	0.0012278	359	0.00147078	389	0.00129349	2.97386	2.16531	2.82316	1.57234	1.11457	1.49731	1.39474	0.245515
E57S	E	57	S	891	0.00303481	783	0.00266696	809	0.00301148	317	0.00105193	316	0.00129461	368	0.00122366	2.885	2.06005	2.46103	1.52857	1.04268	1.29926	1.29017	0.243074
E57T	E	57	T	638	0.00217308	564	0.00192103	541	0.00201386	341	0.00113157	305	0.00124954	320	0.00106406	1.92041	1.53738	1.89262	0.941412	0.620476	0.920386	0.827424	0.179531
E57V	E	57	V	182	0.000619906	198	0.000674403	173	0.000643987	144	0.000477848	144	0.000589949	142	0.000472175	1.29729	1.14316	1.36387	0.375497	0.193021	0.44771	0.338743	0.131262
E57W	E	57	W	232	0.00079021	210	0.000715276	229	0.000852445	152	0.000504395	139	0.000569464	167	0.000555304	1.56665	1.25605	1.5351	0.647681	0.328894	0.618328	0.531634	0.176191
E57Y	E	57	Y	71	0.000241831	107	0.00036445	68	0.000253128	25	8.29597e-05	35	0.00014339	35	0.000116381	2.91505	2.54166	2.17499	1.54352	1.34577	1.12101	1.33677	0.211399
L58*	L	58	*	46	0.000156679	62	0.000211177	67	0.000249405	295	0.000978925	228	0.000934086	231	0.000768116	0.160053	0.226079	0.324698	-2.64338	-2.1451	-1.62283	-2.13711	0.510322
L58A	L	58	A	90	0.000306547	100	0.000340608	74	0.000275463	258	0.000856144	209	0.000856245	209	0.000694962	0.358055	0.397792	0.396371	-1.48175	-1.32991	-1.33508	-1.38225	0.0862092
L58C	L	58	C	39	0.000132837	49	0.000166898	28	0.000104229	102	0.000338476	102	0.00041788	114	0.00037907	0.392456	0.399391	0.27496	-1.3494	-1.32413	-1.86271	-1.51208	0.303918
L58D	L	58	D	12	4.08729e-05	8	2.72486e-05	11	4.09471e-05	58	0.000192467	48	0.00019665	55	0.000182885	0.212364	0.138564	0.223896	-2.23539	-2.85137	-2.1591	-2.41529	0.379582
L58E	L	58	E	49	0.000166898	61	0.000207771	55	0.000204736	193	0.000640449	189	0.000774308	209	0.000694962	0.260595	0.268331	0.2946	-1.94012	-1.89792	-1.76317	-1.86707	0.0924197
L58F	L	58	F	32	0.000108994	36	0.000122619	37	0.000137731	69	0.000228969	49	0.000200746	59	0.000196185	0.476023	0.610814	0.702047	-1.0709	-0.711195	-0.510361	-0.764151	0.283996
L58G	L	58	G	96	0.000326983	134	0.000456414	80	0.000297797	431	0.00143023	428	0.00175346	436	0.00144978	0.228624	0.260294	0.205409	-2.12895	-1.94179	-2.28343	-2.11806	0.17108
L58H	L	58	H	12	4.08729e-05	18	6.13094e-05	13	4.83921e-05	108	0.000358386	87	0.000356427	93	0.000309241	0.114047	0.172011	0.156486	-3.1323	-2.53943	-2.67589	-2.78254	0.31049
L58I	L	58	I	103	0.000350826	82	0.000279298	88	0.000327577	68	0.00022565	61	0.000249909	80	0.000266014	1.55473	1.1176	1.23143	0.636665	0.160404	0.300332	0.365801	0.244787
L58K	L	58	K	95	0.000323577	96	0.000326983	102	0.000379692	447	0.00148332	380	0.00155681	406	0.00135002	0.218144	0.210034	0.281249	-2.19665	-2.2513	-1.83008	-2.09268	0.229051
L58L	L	58	L	425	0.00144758	437	0.00148846	504	0.00187612	152	0.000504395	162	0.000663692	196	0.000651734	2.86994	2.24269	2.87866	1.52102	1.16523	1.5254	1.40388	0.206691
L58M	L	58	M	299	0.00101842	252	0.000858331	301	0.00112046	162	0.000537579	132	0.000540786	172	0.00057193	1.89445	1.58719	1.95909	0.921779	0.666476	0.970184	0.852813	0.163178
L58N	L	58	N	13	4.4279e-05	17	5.79033e-05	24	8.93392e-05	51	0.000169238	50	0.000204843	65	0.000216136	0.261638	0.282671	0.413346	-1.93436	-1.8228	-1.27458	-1.67725	0.353155
L58P	L	58	P	102	0.00034742	112	0.00038148	134	0.000498811	422	0.00140036	355	0.00145439	435	0.00144645	0.248093	0.262296	0.344851	-2.01105	-1.93073	-1.53595	-1.82591	0.254301
L58Q	L	58	Q	31	0.000105588	33	0.000112401	32	0.000119119	109	0.000361704	108	0.000442462	124	0.000412322	0.291919	0.254034	0.288898	-1.77636	-1.9769	-1.79137	-1.84821	0.111704
L58R	L	58	R	140	0.000476851	126	0.000429166	121	0.000450419	532	0.00176538	483	0.00197879	510	0.00169584	0.270112	0.216883	0.265602	-1.88837	-2.20501	-1.91266	-2.00201	0.176218
L58S	L	58	S	135	0.00045982	218	0.000742525	152	0.000565815	660	0.00219014	552	0.00226147	600	0.00199511	0.20995	0.328337	0.283602	-2.25188	-1.60675	-1.81806	-1.89223	0.328897
L58T	L	58	T	137	0.000466632	164	0.000558596	143	0.000532313	506	0.00167911	421	0.00172478	481	0.00159941	0.277905	0.323865	0.332818	-1.84733	-1.62653	-1.58719	-1.68702	0.140222
L58V	L	58	V	106	0.000361044	94	0.000320171	75	0.000279185	203	0.000673633	148	0.000606336	209	0.000694962	0.535965	0.528042	0.401727	-0.899788	-0.921275	-1.31571	-1.04559	0.234177
L58W	L	58	W	33	0.000112401	48	0.000163492	41	0.000152621	168	0.000557489	138	0.000565368	170	0.00056528	0.201619	0.289178	0.269992	-2.3103	-1.78997	-1.88901	-1.99643	0.276293
L58Y	L	58	Y	43	0.000146461	32	0.000108994	31	0.000115396	129	0.000428072	114	0.000467043	137	0.000455549	0.342141	0.233371	0.253313	-1.54734	-2.0993	-1.98101	-1.87588	0.290611
V59*	V	59	*	21	7.15276e-05	27	9.1964e-05	18	6.70044e-05	101	0.000335157	125	0.000512108	121	0.000402346	0.213415	0.179579	0.166534	-2.22827	-2.47731	-2.58611	-2.43056	0.183444
V59A	V	59	A	130	0.00044279	168	0.000572221	103	0.000383414	234	0.000776503	179	0.000733339	207	0.000688311	0.570236	0.780295	0.557036	-0.81037	-0.357909	-0.844158	-0.670812	0.271508
V59C	V	59	C	15	5.10911e-05	26	8.8558e-05	13	4.83921e-05	45	0.000149328	18	7.37436e-05	32	0.000106406	0.342141	1.20089	0.454789	-1.54734	0.264104	-1.13673	-0.806654	0.949759
V59D	V	59	D	14	4.76851e-05	18	6.13094e-05	15	5.5837e-05	34	0.000112825	22	9.01311e-05	49	0.000162934	0.422645	0.680225	0.342698	-1.24248	-0.555917	-1.54499	-1.11446	0.506812
V59E	V	59	E	278	0.000946889	241	0.000820864	288	0.00107207	144	0.000477848	77	0.000315459	144	0.000478825	1.98157	2.60213	2.23896	0.986643	1.37969	1.16283	1.17639	0.196875
V59F	V	59	F	9	3.06547e-05	10	3.40608e-05	6	2.23348e-05	21	6.96862e-05	20	8.19373e-05	33	0.000109731	0.439896	0.415693	0.203542	-1.18477	-1.26641	-2.2966	-1.58259	0.619697
V59G	V	59	G	73	0.000248644	61	0.000207771	54	0.000201013	262	0.000869418	193	0.000790695	247	0.000821318	0.285988	0.26277	0.244745	-1.80597	-1.92813	-2.03065	-1.92158	0.112483
V59H	V	59	H	41	0.000139649	40	0.000136243	53	0.000197291	115	0.000381615	75	0.000307265	95	0.000315892	0.365943	0.443406	0.624552	-1.45031	-1.1733	-0.679106	-1.10091	0.390666
V59I	V	59	I	97	0.000330389	91	0.000309953	98	0.000364802	58	0.000192467	47	0.000192553	53	0.000176234	1.71661	1.6097	2.06998	0.779559	0.686795	1.04962	0.838658	0.188493
V59K	V	59	K	128	0.000435978	155	0.000527942	119	0.000442974	605	0.00200763	456	0.00186817	624	0.00207491	0.217161	0.282598	0.213491	-2.20316	-1.82318	-2.22776	-2.0847	0.226819
V59L	V	59	L	702	0.00239107	710	0.00241831	691	0.00257223	346	0.00114816	240	0.000983248	325	0.00108068	2.08251	2.45952	2.38019	1.05833	1.29837	1.25107	1.20259	0.127156
V59M	V	59	M	101	0.000344014	124	0.000422353	92	0.000342467	318	0.00105525	221	0.000905407	252	0.000837944	0.326003	0.466479	0.408699	-1.61704	-1.10012	-1.29089	-1.33602	0.261402
V59N	V	59	N	19	6.47154e-05	35	0.000119213	18	6.70044e-05	99	0.000328521	82	0.000335943	110	0.000365769	0.196991	0.35486	0.183188	-2.3438	-1.49468	-2.44861	-2.0957	0.523127
V59P	V	59	P	203	0.000691433	234	0.000797022	194	0.000722159	764	0.00253525	583	0.00238847	737	0.00245065	0.272728	0.333695	0.29468	-1.87447	-1.5834	-1.76278	-1.74021	0.14684
V59Q	V	59	Q	178	0.000606281	218	0.000742525	148	0.000550925	638	0.00211713	501	0.00205253	611	0.00203168	0.286369	0.361761	0.271167	-1.80405	-1.46689	-1.88275	-1.7179	0.220908
V59R	V	59	R	157	0.000534754	224	0.000762961	160	0.000595595	782	0.00259498	558	0.00228605	726	0.00241408	0.206072	0.333746	0.246717	-2.27878	-1.58318	-2.01907	-1.96034	0.351499
V59S	V	59	S	67	0.000228207	96	0.000326983	83	0.000308965	284	0.000942423	223	0.000913601	271	0.000901123	0.242149	0.357906	0.342867	-2.04603	-1.48235	-1.54428	-1.69089	0.309119
V59T	V	59	T	233	0.000793616	252	0.000858331	233	0.000867335	682	0.00226314	501	0.00205253	677	0.00225114	0.35067	0.418182	0.385286	-1.51181	-1.2578	-1.376	-1.38187	0.12711
V59V	V	59	V	245	0.000834489	238	0.000810646	214	0.000796608	95	0.000315247	91	0.000372815	104	0.000345818	2.64709	2.17439	2.30355	1.40441	1.12061	1.20386	1.24296	0.145883
V59W	V	59	W	19	6.47154e-05	9	3.06547e-05	11	4.09471e-05	54	0.000179193	54	0.000221231	36	0.000119706	0.361149	0.138564	0.342063	-1.46933	-2.85137	-1.54766	-1.95612	0.776297
V59Y	V	59	Y	8	2.72486e-05	7	2.38425e-05	12	4.46696e-05	29	9.62333e-05	31	0.000127003	42	0.000139657	0.283152	0.187732	0.319851	-1.82035	-2.41325	-1.64453	-1.95938	0.402778
G60*	G	60	*	47	0.000160086	47	0.000160086	38	0.000141454	183	0.000607265	178	0.000729242	182	0.000605182	0.263617	0.219523	0.233738	-1.92348	-2.18755	-2.09704	-2.06936	0.134194
G60A	G	60	A	437	0.00148846	469	0.00159745	431	0.00160438	335	0.00111166	252	0.00103241	303	0.00100753	1.33895	1.5473	1.5924	0.421099	0.629754	0.671199	0.574017	0.134042
G60C	G	60	C	72	0.000245237	71	0.000241831	66	0.000245683	54	0.000179193	48	0.00019665	44	0.000146308	1.36857	1.22976	1.67922	0.452665	0.298374	0.747791	0.49961	0.228357
G60D	G	60	D	66	0.000224801	87	0.000296329	54	0.000201013	102	0.000338476	56	0.000229425	82	0.000272664	0.664157	1.29162	0.737219	-0.590404	0.369178	-0.439836	-0.220354	0.51607
G60E	G	60	E	324	0.00110357	300	0.00102182	305	0.00113535	125	0.000414799	100	0.000409687	120	0.000399021	2.66049	2.49416	2.84535	1.41169	1.31855	1.5086	1.41295	0.095032
G60F	G	60	F	88	0.000299735	95	0.000323577	115	0.000428084	104	0.000345113	89	0.000364621	92	0.000305916	0.868513	0.887434	1.39935	-0.203381	-0.172288	0.484757	0.0363627	0.388632
G60G	G	60	G	409	0.00139308	359	0.00122278	355	0.00132148	168	0.000557489	164	0.000671886	202	0.000671685	2.49885	1.81992	1.9674	1.32127	0.863878	0.976293	1.05381	0.238345
G60H	G	60	H	63	0.000214583	64	0.000217989	55	0.000204736	42	0.000139372	50	0.000204843	50	0.000166259	1.53964	1.06417	1.23143	0.62259	0.0897335	0.300332	0.337552	0.268371
G60I	G	60	I	18	6.13094e-05	23	7.83397e-05	20	7.44494e-05	72	0.000238924	62	0.000254006	109	0.000362444	0.256606	0.308417	0.205409	-1.96237	-1.69704	-2.28343	-1.98095	0.293632
G60K	G	60	K	110	0.000374668	106	0.000361044	82	0.000305242	294	0.000975607	233	0.00095457	304	0.00101085	0.384036	0.378227	0.301965	-1.38069	-1.40268	-1.72755	-1.50364	0.194224
G60L	G	60	L	320	0.00108994	288	0.00098095	268	0.000997621	315	0.00104529	226	0.000925892	280	0.000931049	1.04272	1.05946	1.0715	0.0603474	0.0833357	0.099635	0.081106	0.0197385
G60M	G	60	M	185	0.000630124	169	0.000575627	199	0.000740771	132	0.000438027	88	0.000360524	124	0.000412322	1.43855	1.59664	1.79658	0.524615	0.675038	0.845257	0.681636	0.160423
G60N	G	60	N	50	0.000170304	46	0.000156679	25	9.30617e-05	39	0.000129417	28	0.000114712	33	0.000109731	1.31593	1.36585	0.848091	0.396081	0.449797	-0.237709	0.202723	0.38237
G60P	G	60	P	25	8.51519e-05	48	0.000163492	26	9.67842e-05	157	0.000520987	97	0.000397396	139	0.000462199	0.163443	0.411407	0.209399	-2.61314	-1.28136	-2.25567	-2.05006	0.689286
G60Q	G	60	Q	289	0.000984356	249	0.000848113	263	0.000979009	179	0.000593992	133	0.000544883	171	0.000568605	1.65719	1.5565	1.72177	0.728737	0.638309	0.783895	0.716981	0.0735016
G60R	G	60	R	235	0.000800428	275	0.000936671	209	0.000777996	331	0.00109839	250	0.00102422	368	0.00122366	0.72873	0.914524	0.635792	-0.456543	-0.128907	-0.653374	-0.412941	0.264938
G60S	G	60	S	249	0.000848113	270	0.00091964	226	0.000841278	281	0.000932467	218	0.000893117	260	0.000864546	0.909536	1.0297	0.973087	-0.136797	0.042221	-0.03936	-0.0446454	0.089626
G60T	G	60	T	119	0.000405323	116	0.000395105	84	0.000312687	336	0.00111498	286	0.0011717	321	0.00106738	0.363525	0.337205	0.292948	-1.45987	-1.5683	-1.77128	-1.59982	0.15808
G60V	G	60	V	121	0.000412135	135	0.00045982	79	0.000294075	384	0.00127426	294	0.00120448	419	0.00139325	0.323431	0.381759	0.211071	-1.62847	-1.38927	-2.2442	-1.75398	0.441067
G60W	G	60	W	32	0.000108994	36	0.000122619	27	0.000100507	112	0.00037166	77	0.000315459	96	0.000319217	0.293264	0.3887	0.314854	-1.76973	-1.36327	-1.66725	-1.60008	0.211388
G60Y	G	60	Y	95	0.000323577	105	0.000357638	97	0.000361079	56	0.00018583	48	0.00019665	59	0.000196185	1.74126	1.81866	1.8405	0.800128	0.862873	0.880099	0.8477	0.0420891
K61*	K	61	*	94	0.000320171	118	0.000401917	81	0.00030152	493	0.00163597	427	0.00174936	523	0.00173907	0.195708	0.229751	0.17338	-2.35323	-2.12186	-2.52799	-2.33436	0.203721
K61A	K	61	A	316	0.00107632	289	0.000984356	309	0.00115024	211	0.00070018	144	0.000589949	259	0.00086122	1.5372	1.66854	1.3356	0.620309	0.73859	0.417484	0.592128	0.162398
K61C	K	61	C	44	0.000149867	53	0.000180522	27	0.000100507	33	0.000109507	37	0.000151584	57	0.000189535	1.36857	1.1909	0.53028	0.452665	0.252057	-0.915174	-0.0701507	0.738653
K61D	K	61	D	87	0.000296329	114	0.000388293	68	0.000253128	173	0.000574081	109	0.000446558	168	0.000558629	0.516179	0.869523	0.453123	-0.954057	-0.201705	-1.14203	-0.765929	0.497589
K61E	K	61	E	219	0.000745931	229	0.000779991	190	0.000707269	357	0.00118467	254	0.0010406	359	0.00119374	0.629655	0.749556	0.592482	-0.667366	-0.415891	-0.755156	-0.612804	0.17609
K61F	K	61	F	177	0.000602875	222	0.000756149	181	0.000673767	152	0.000504395	114	0.000467043	163	0.000542004	1.19524	1.61901	1.2431	0.257305	0.695116	0.313947	0.422122	0.238109
K61G	K	61	G	164	0.000558596	198	0.000674403	142	0.00052859	345	0.00114484	254	0.0010406	317	0.00105408	0.487923	0.648088	0.501471	-1.03527	-0.625738	-0.995763	-0.885592	0.225905
K61H	K	61	H	303	0.00103204	289	0.000984356	328	0.00122097	106	0.000351749	101	0.000413783	144	0.000478825	2.93402	2.37892	2.54993	1.55288	1.2503	1.35046	1.38455	0.154142
K61I	K	61	I	67	0.000228207	94	0.000320171	51	0.000189846	99	0.000328521	58	0.000237618	91	0.000302591	0.694651	1.34742	0.627401	-0.52564	0.430198	-0.67254	-0.255994	0.598782
K61K	K	61	K	1222	0.00416222	1115	0.00379777	1131	0.00421011	576	0.00191139	505	0.00206892	611	0.00203168	2.17759	1.83563	2.07223	1.12273	0.876278	1.05118	1.01673	0.126787
K61L	K	61	L	454	0.00154636	520	0.00177116	430	0.00160066	424	0.001407	337	0.00138064	461	0.00153291	1.09905	1.28285	1.0442	0.136255	0.359353	0.0623987	0.186002	0.154601
K61M	K	61	M	408	0.00138968	489	0.00166557	432	0.00160811	353	0.00117139	288	0.0011799	340	0.00113056	1.18635	1.41162	1.4224	0.246528	0.497355	0.508325	0.417403	0.148083
K61N	K	61	N	393	0.00133859	392	0.00133518	315	0.00117258	242	0.00080305	181	0.000741533	215	0.000714913	1.66688	1.80057	1.64017	0.73715	0.848454	0.713844	0.766482	0.0719392
K61P	K	61	P	515	0.00175413	545	0.00185631	430	0.00160066	467	0.00154969	335	0.00137245	403	0.00134005	1.13192	1.35255	1.19448	0.178777	0.435685	0.256386	0.290283	0.131765
K61Q	K	61	Q	706	0.00240469	718	0.00244556	585	0.00217764	466	0.00154637	347	0.00142161	508	0.00168919	1.55505	1.72027	1.28917	0.636966	0.782638	0.366437	0.595347	0.211199
K61R	K	61	R	802	0.00273167	875	0.00298032	798	0.00297053	388	0.00128754	335	0.00137245	489	0.00162601	2.12163	2.17153	1.82688	1.08517	1.11871	0.869383	1.02442	0.135311
K61S	K	61	S	637	0.00216967	670	0.00228207	596	0.00221859	372	0.00123444	297	0.00121677	393	0.00130679	1.75761	1.87552	1.69774	0.813618	0.907288	0.763612	0.828173	0.0729354
K61T	K	61	T	389	0.00132496	431	0.00146802	373	0.00138848	377	0.00125103	254	0.0010406	403	0.00134005	1.0591	1.41074	1.03614	0.0828329	0.496449	0.0512246	0.210169	0.248429
K61V	K	61	V	173	0.000589251	185	0.000630124	142	0.00052859	261	0.0008661	210	0.000860342	269	0.000894472	0.68035	0.732411	0.590952	-0.55565	-0.449274	-0.758886	-0.587937	0.157311
K61W	K	61	W	267	0.000909422	269	0.000916234	256	0.000952952	173	0.000574081	135	0.000553077	166	0.000551979	1.58413	1.65661	1.72643	0.663695	0.728236	0.787789	0.726574	0.0620639
K61Y	K	61	Y	363	0.00123641	387	0.00131815	337	0.00125447	222	0.000736682	138	0.000565368	201	0.00066836	1.67834	2.33149	1.87694	0.747037	1.22126	0.908382	0.958891	0.24111
P62*	P	62	*	31	0.000105588	26	8.8558e-05	19	7.07269e-05	109	0.000361704	106	0.000434268	116	0.00038572	0.291919	0.203925	0.183363	-1.77636	-2.29389	-2.44722	-2.17249	0.351522
P62A	P	62	A	265	0.00090261	291	0.000991168	274	0.00101996	682	0.00226314	504	0.00206482	631	0.00209819	0.398831	0.480026	0.486113	-1.32615	-1.05881	-1.04064	-1.14187	0.159854
P62C	P	62	C	79	0.00026908	113	0.000384887	72	0.000268018	113	0.000374978	104	0.000426074	108	0.000359119	0.717589	0.903332	0.74632	-0.478771	-0.146671	-0.422134	-0.349192	0.17766
P62D	P	62	D	26	8.8558e-05	47	0.000160086	15	5.5837e-05	170	0.000564126	117	0.000479333	143	0.0004755	0.156983	0.333975	0.117428	-2.67132	-1.58219	-3.09015	-2.44789	0.778417
P62E	P	62	E	76	0.000258862	83	0.000282704	56	0.000208458	175	0.000580718	132	0.000540786	212	0.000704937	0.445761	0.522765	0.295712	-1.16566	-0.935765	-1.75774	-1.28639	0.424077
P62F	P	62	F	44	0.000149867	52	0.000177116	45	0.000167511	12	3.98207e-05	20	8.19373e-05	13	4.32273e-05	3.76356	2.1616	3.87512	1.9121	1.1121	1.95424	1.65948	0.474512
P62G	P	62	G	449	0.00152933	519	0.00176775	340	0.00126564	940	0.00311929	689	0.00282274	988	0.00328527	0.490281	0.626254	0.385246	-1.02832	-0.67518	-1.37615	-1.02655	0.350487
P62H	P	62	H	15	5.10911e-05	17	5.79033e-05	18	6.70044e-05	42	0.000139372	31	0.000127003	30	9.97553e-05	0.36658	0.455921	0.671688	-1.4478	-1.13314	-0.574137	-1.05169	0.44249
P62I	P	62	I	34	0.000115807	25	8.51519e-05	34	0.000126564	44	0.000146009	20	8.19373e-05	39	0.000129682	0.793146	1.03923	0.975957	-0.334341	0.0555178	-0.0351106	-0.104645	0.204019
P62K	P	62	K	23	7.83397e-05	29	9.87762e-05	21	7.81718e-05	66	0.000219014	51	0.00020894	63	0.000209486	0.357693	0.472749	0.37316	-1.4832	-1.08085	-1.42213	-1.32873	0.216828
P62L	P	62	L	710	0.00241831	548	0.00186653	626	0.00233026	142	0.000471211	111	0.000454752	112	0.00037242	5.13212	4.1045	6.25709	2.35956	2.03721	2.64549	2.34742	0.304325
P62M	P	62	M	267	0.000909422	178	0.000606281	225	0.000837555	71	0.000235606	63	0.000258103	78	0.000259364	3.85993	2.34899	3.22927	1.94858	1.23204	1.69121	1.62394	0.362972
P62N	P	62	N	26	8.8558e-05	10	3.40608e-05	20	7.44494e-05	45	0.000149328	31	0.000127003	40	0.000133007	0.593045	0.268189	0.55974	-0.753786	-1.89868	-0.837171	-1.16321	0.638296
P62P	P	62	P	274	0.000933265	286	0.000974138	284	0.00105718	152	0.000504395	124	0.000508011	153	0.000508752	1.85026	1.91755	2.07799	0.887732	0.939265	1.05519	0.960728	0.0857666
P62Q	P	62	Q	49	0.000166898	36	0.000122619	30	0.000111674	72	0.000238924	64	0.000262199	74	0.000246063	0.698539	0.467654	0.453843	-0.517588	-1.09649	-1.13973	-0.917936	0.347385
P62R	P	62	R	99	0.000337202	118	0.000401917	94	0.000349912	318	0.00105525	204	0.000835761	298	0.000990902	0.319547	0.4809	0.353125	-1.6459	-1.05619	-1.50175	-1.40128	0.307423
P62S	P	62	S	162	0.000551784	163	0.00055519	120	0.000446696	425	0.00141032	329	0.00134787	920	0.00305916	0.391249	0.411902	0.146019	-1.35384	-1.27963	-2.77577	-1.80308	0.843192
P62T	P	62	T	208	0.000708464	285	0.000970732	229	0.000852445	438	0.00145345	319	0.0013069	448	0.00148968	0.487434	0.742774	0.572234	-1.03672	-0.429005	-0.805322	-0.757016	0.306724
P62V	P	62	V	329	0.0011206	392	0.00133518	267	0.000993899	627	0.00208063	457	0.00187227	567	0.00188537	0.538586	0.713136	0.527163	-0.892751	-0.487751	-0.92368	-0.768061	0.243247
P62W	P	62	W	175	0.000596063	144	0.000490475	153	0.000569538	53	0.000175875	50	0.000204843	67	0.000222787	3.38914	2.39439	2.55642	1.76092	1.25966	1.35413	1.45823	0.266353
P62Y	P	62	Y	41	0.000139649	50	0.000170304	37	0.000137731	101	0.000335157	77	0.000315459	119	0.000395696	0.416667	0.539861	0.348074	-1.26303	-0.889341	-1.52254	-1.22497	0.318309
F63*	F	63	*	59	0.000200958	59	0.000200958	36	0.000134009	223	0.000740001	181	0.000741533	237	0.000788067	0.271565	0.271004	0.170048	-1.88063	-1.88361	-2.55599	-2.10674	0.389061
F63A	F	63	A	255	0.000868549	296	0.0010082	201	0.000748216	1037	0.00344117	802	0.00328569	1007	0.00334845	0.252399	0.306846	0.223451	-1.98622	-1.70442	-2.16197	-1.95087	0.230816
F63C	F	63	C	7	2.38425e-05	9	3.06547e-05	9	3.35022e-05	35	0.000116144	23	9.42279e-05	46	0.000152958	0.205285	0.325325	0.219029	-2.2843	-1.62005	-2.19081	-2.03172	0.35957
F63D	F	63	D	49	0.000166898	76	0.000258862	44	0.000163789	247	0.000819642	197	0.000807083	269	0.000894472	0.203623	0.320738	0.183112	-2.29603	-1.64053	-2.4492	-2.12859	0.42955
F63E	F	63	E	176	0.000599469	175	0.000596063	156	0.000580705	651	0.00216027	498	0.00204024	618	0.00205496	0.277497	0.292154	0.282587	-1.84945	-1.7752	-1.82323	-1.81596	0.0376568
F63F	F	63	F	21	7.15276e-05	21	7.15276e-05	18	6.70044e-05	8	2.65471e-05	8	3.27749e-05	12	3.99021e-05	2.69436	2.18239	1.67922	1.42994	1.12591	0.747791	1.10121	0.341746
F63G	F	63	G	38	0.000129431	95	0.000323577	46	0.000171234	279	0.000925831	238	0.000975054	281	0.000934374	0.1398	0.331856	0.18326	-2.83857	-1.59137	-2.44804	-2.29266	0.63795
F63H	F	63	H	43	0.000146461	58	0.000197552	35	0.000130286	170	0.000564126	134	0.00054898	167	0.000555304	0.259625	0.359853	0.234622	-1.9455	-1.47452	-2.09159	-1.8372	0.322476
F63I	F	63	I	33	0.000112401	44	0.000149867	29	0.000107952	152	0.000504395	130	0.000532593	116	0.00038572	0.222842	0.281392	0.27987	-2.16591	-1.82935	-1.83717	-1.94414	0.192094
F63K	F	63	K	72	0.000245237	124	0.000422353	78	0.000290352	432	0.00143354	355	0.00145439	418	0.00138992	0.171071	0.290399	0.208898	-2.54734	-1.78389	-2.25913	-2.19678	0.385522
F63L	F	63	L	200	0.000681215	215	0.000732306	220	0.000818943	764	0.00253525	636	0.00260561	711	0.0023642	0.268697	0.28105	0.346393	-1.89595	-1.8311	-1.52952	-1.75219	0.195545
F63M	F	63	M	100	0.000340608	115	0.000391699	107	0.000398304	350	0.00116144	294	0.00120448	393	0.00130679	0.293264	0.325202	0.304795	-1.76973	-1.62059	-1.71409	-1.70147	0.0753642
F63N	F	63	N	17	5.79033e-05	24	8.17458e-05	11	4.09471e-05	66	0.000219014	50	0.000204843	52	0.000172909	0.264382	0.399065	0.236813	-1.9193	-1.3253	-2.07818	-1.77426	0.396841
F63P	F	63	P	207	0.000705058	220	0.000749337	189	0.000703546	872	0.00289364	752	0.00308084	944	0.00313897	0.243658	0.243225	0.224133	-2.03707	-2.03964	-2.15757	-2.07809	0.068842
F63Q	F	63	Q	117	0.000398511	131	0.000446196	93	0.000346189	507	0.00168242	411	0.00168381	493	0.00163931	0.236867	0.264992	0.21118	-2.07785	-1.91598	-2.24346	-2.0791	0.163741
F63R	F	63	R	89	0.000303141	132	0.000449602	86	0.000320132	420	0.00139372	382	0.001565	414	0.00137662	0.217504	0.287285	0.232549	-2.20088	-1.79944	-2.10439	-2.03491	0.209546
F63S	F	63	S	93	0.000316765	108	0.000367856	93	0.000346189	380	0.00126099	309	0.00126593	437	0.0014531	0.251204	0.290581	0.238242	-1.99307	-1.78299	-2.0695	-1.94852	0.148362
F63T	F	63	T	143	0.000487069	169	0.000575627	117	0.000435529	544	0.0018052	443	0.00181491	503	0.00167256	0.269814	0.317165	0.260396	-1.88996	-1.65669	-1.94122	-1.82929	0.151657
F63V	F	63	V	208	0.000708464	201	0.000684621	178	0.000662599	799	0.00265139	628	0.00257283	752	0.00250053	0.267204	0.266096	0.264983	-1.90398	-1.90998	-1.91603	-1.91	0.00602098
F63W	F	63	W	23	7.83397e-05	33	0.000112401	15	5.5837e-05	93	0.00030861	44	0.000180262	87	0.00028929	0.253847	0.623539	0.193014	-1.97797	-0.681448	-2.37322	-1.67755	0.884995
F63Y	F	63	Y	9	3.06547e-05	19	6.47154e-05	7	2.60573e-05	57	0.000189148	63	0.000258103	68	0.000226112	0.162067	0.250735	0.115241	-2.62534	-1.99576	-3.11728	-2.57946	0.562164
R64*	R	64	*	6	2.04365e-05	2	6.81215e-06	6	2.23348e-05	31	0.00010287	15	6.1453e-05	32	0.000106406	0.198663	0.110851	0.209903	-2.33161	-3.1733	-2.25221	-2.58571	0.510419
R64A	R	64	A	252	0.000858331	262	0.000892392	250	0.000930617	610	0.00202422	465	0.00190504	622	0.00206826	0.424031	0.468437	0.449952	-1.23776	-1.09407	-1.15216	-1.16133	0.0722798
R64C	R	64	C	36	0.000122619	25	8.51519e-05	18	6.70044e-05	74	0.000245561	62	0.000254006	68	0.000226112	0.499342	0.335236	0.296333	-1.0019	-1.57675	-1.75471	-1.44445	0.393455
R64D	R	64	D	18	6.13094e-05	22	7.49337e-05	17	6.3282e-05	76	0.000252198	69	0.000282684	68	0.000226112	0.243101	0.265079	0.27987	-2.04038	-1.9155	-1.83717	-1.93102	0.102486
R64E	R	64	E	204	0.000694839	198	0.000674403	111	0.000413194	444	0.00147336	367	0.00150355	442	0.00146973	0.4716	0.44854	0.281136	-1.08436	-1.15669	-1.83066	-1.35724	0.411586
R64F	R	64	F	57	0.000194146	50	0.000170304	49	0.000182401	26	8.62781e-05	20	8.19373e-05	25	8.31294e-05	2.25024	2.07846	2.19418	1.17008	1.05552	1.13368	1.11976	0.0585353
R64G	R	64	G	1141	0.00388633	1021	0.0034776	691	0.00257223	2106	0.00698853	1443	0.00591178	2060	0.00684986	0.556102	0.58825	0.375515	-0.846579	-0.765499	-1.41306	-1.00838	0.352799
R64H	R	64	H	20	6.81215e-05	26	8.8558e-05	27	0.000100507	22	7.30046e-05	13	5.32593e-05	22	7.31539e-05	0.933113	1.66277	1.37391	-0.0998762	0.73359	0.458285	0.363999	0.424657
R64I	R	64	I	26	8.8558e-05	25	8.51519e-05	21	7.81718e-05	28	9.29149e-05	18	7.37436e-05	35	0.000116381	0.953108	1.1547	0.671688	-0.0692879	0.207521	-0.574137	-0.145301	0.396334
R64K	R	64	K	250	0.000851519	229	0.000779991	208	0.000774273	169	0.000560808	119	0.000487527	134	0.000445574	1.51838	1.59989	1.7377	0.602532	0.677976	0.797179	0.692562	0.09814
R64L	R	64	L	139	0.000473445	164	0.000558596	109	0.000405749	142	0.000471211	124	0.000508011	133	0.000442248	1.00474	1.09957	0.917469	0.00682123	0.136945	-0.124269	0.00649911	0.130608
R64M	R	64	M	122	0.000415541	166	0.000565409	116	0.000431806	137	0.000454619	84	0.000344137	126	0.000418972	0.914042	1.64298	1.03063	-0.129667	0.716312	0.0435299	0.210058	0.446899
R64N	R	64	N	38	0.000129431	28	9.53701e-05	30	0.000111674	85	0.000282063	38	0.000155681	103	0.000342493	0.458872	0.6126	0.326062	-1.12384	-0.706983	-1.61678	-1.1492	0.455429
R64P	R	64	P	52	0.000177116	27	9.1964e-05	29	0.000107952	168	0.000557489	128	0.000524399	168	0.000558629	0.317703	0.17537	0.193244	-1.65425	-2.51152	-2.37151	-2.17909	0.459887
R64Q	R	64	Q	99	0.000337202	139	0.000473445	120	0.000446696	214	0.000710135	130	0.000532593	209	0.000694962	0.474841	0.888943	0.642764	-1.07448	-0.169837	-0.63764	-0.62732	0.452411
R64R	R	64	R	2354	0.0080179	2260	0.00769773	2216	0.00824899	995	0.0033018	859	0.00351921	1002	0.00333183	2.42834	2.18735	2.47582	1.27997	1.12918	1.3079	1.23902	0.0961418
R64S	R	64	S	88	0.000299735	121	0.000412135	80	0.000297797	223	0.000740001	148	0.000606336	206	0.000684986	0.405046	0.679714	0.43475	-1.30384	-0.557	-1.20174	-1.02086	0.404946
R64T	R	64	T	117	0.000398511	95	0.000323577	93	0.000346189	220	0.000730046	167	0.000684177	233	0.000774766	0.545871	0.472944	0.446831	-0.873368	-1.08026	-1.1622	-1.03861	0.148852
R64V	R	64	V	164	0.000558596	163	0.00055519	143	0.000532313	239	0.000793095	172	0.000704661	212	0.000704937	0.704325	0.787883	0.755121	-0.505688	-0.343947	-0.40522	-0.418285	0.081658
R64W	R	64	W	178	0.000606281	159	0.000541566	142	0.00052859	82	0.000272108	59	0.000241715	56	0.00018621	2.22809	2.24051	2.83868	1.15581	1.16383	1.50522	1.27495	0.199458
D65*	D	65	*	27	9.1964e-05	46	0.000156679	31	0.000115396	156	0.000517669	117	0.000479333	157	0.000522053	0.17765	0.32687	0.221044	-2.49289	-1.61321	-2.1776	-2.09457	0.445676
D65A	D	65	A	352	0.00119894	392	0.00133518	392	0.00145921	387	0.00128422	334	0.00136835	380	0.00126357	0.933595	0.975758	1.15483	-0.0991309	-0.0354047	0.207683	0.0243825	0.161909
D65C	D	65	C	45	0.000153273	43	0.000146461	29	0.000107952	75	0.000248879	51	0.00020894	69	0.000229437	0.615855	0.700972	0.470506	-0.699338	-0.512571	-1.08771	-0.766541	0.293402
D65E	D	65	E	376	0.00128068	318	0.00108313	348	0.00129542	194	0.000643768	121	0.000495721	163	0.000542004	1.98936	2.18496	2.39006	0.992303	1.12761	1.25704	1.12565	0.132381
D65F	D	65	F	117	0.000398511	106	0.000361044	123	0.000457864	48	0.000159283	45	0.000184359	57	0.000189535	2.50191	1.95838	2.41572	1.32303	0.969657	1.27245	1.18838	0.1911
D65G	D	65	G	122	0.000415541	199	0.000677809	124	0.000461586	414	0.00137381	292	0.00119628	391	0.00130014	0.302473	0.566595	0.355027	-1.72512	-0.81961	-1.494	-1.34624	0.470491
D65H	D	65	H	210	0.000715276	173	0.000589251	184	0.000684934	118	0.00039157	90	0.000368718	118	0.000392371	1.82669	1.59811	1.74563	0.86923	0.676365	0.803748	0.783114	0.0980741
D65I	D	65	I	68	0.000231613	108	0.000367856	66	0.000245683	118	0.00039157	84	0.000344137	145	0.00048215	0.591499	1.06892	0.509556	-0.757553	0.0961598	-0.972686	-0.544693	0.565323
D65K	D	65	K	62	0.000211177	88	0.000299735	74	0.000275463	302	0.00100215	235	0.000962764	300	0.000997553	0.210723	0.311327	0.276138	-2.24658	-1.6835	-1.85654	-1.92887	0.288428
D65L	D	65	L	656	0.00223439	636	0.00216626	517	0.00192452	720	0.00238924	550	0.00225328	687	0.0022844	0.935187	0.961384	0.842462	-0.0966738	-0.0568151	-0.247317	-0.133602	0.100476
D65M	D	65	M	140	0.000476851	126	0.000429166	123	0.000457864	261	0.0008661	214	0.000876729	287	0.000954325	0.550572	0.489507	0.479777	-0.860996	-1.0306	-1.05956	-0.983719	0.107264
D65N	D	65	N	154	0.000524536	134	0.000456414	123	0.000457864	167	0.000554171	92	0.000376912	120	0.000399021	0.946523	1.21093	1.14747	-0.0792905	0.276117	0.198453	0.13176	0.186854
D65P	D	65	P	1245	0.00424056	1377	0.00469017	1105	0.00411333	1101	0.00365355	803	0.00328978	1094	0.00363774	1.16067	1.42568	1.13074	0.214959	0.511646	0.177262	0.301289	0.183147
D65Q	D	65	Q	151	0.000514317	150	0.000510911	150	0.00055837	383	0.00127094	307	0.00125774	402	0.00133672	0.404674	0.406214	0.417716	-1.30517	-1.29969	-1.2594	-1.28809	0.0249903
D65R	D	65	R	314	0.00106951	361	0.00122959	257	0.000956674	1077	0.00357391	785	0.00321604	973	0.0032354	0.299255	0.382331	0.29569	-1.74055	-1.3871	-1.75784	-1.6285	0.209234
D65S	D	65	S	389	0.00132496	529	0.00180181	429	0.00159694	663	0.00220009	488	0.00199927	612	0.00203501	0.602231	0.901236	0.784734	-0.731611	-0.150024	-0.349725	-0.410453	0.295511
D65T	D	65	T	301	0.00102523	301	0.00102523	269	0.00100134	827	0.00274431	660	0.00270393	804	0.00267344	0.373584	0.379162	0.374552	-1.4205	-1.39911	-1.41676	-1.41212	0.0114212
D65V	D	65	V	137	0.000466632	194	0.000660779	143	0.000532313	249	0.000826279	167	0.000684177	227	0.000754815	0.564739	0.965801	0.705223	-0.824343	-0.0502017	-0.503848	-0.459464	0.388974
D65W	D	65	W	185	0.000630124	161	0.000548378	158	0.00058815	76	0.000252198	84	0.000344137	82	0.000272664	2.49853	1.59349	2.15705	1.32108	0.672189	1.10906	1.03411	0.330875
D65Y	D	65	Y	98	0.000333795	86	0.000292923	104	0.000387137	37	0.00012278	26	0.000106519	47	0.000156283	2.71864	2.74997	2.47715	1.44288	1.45941	1.30868	1.40366	0.0826691
L66*	L	66	*	12	4.08729e-05	24	8.17458e-05	20	7.44494e-05	68	0.00022565	47	0.000192553	68	0.000226112	0.181134	0.424537	0.329259	-2.46487	-1.23604	-1.60271	-1.76787	0.630848
L66A	L	66	A	723	0.00246259	785	0.00267377	720	0.00268018	397	0.0013174	306	0.00125364	443	0.00147305	1.86928	2.1328	1.81947	0.902484	1.09275	0.863519	0.952918	0.122656
L66C	L	66	C	133	0.000453008	116	0.000395105	107	0.000398304	56	0.00018583	51	0.00020894	54	0.000179559	2.43776	1.89099	2.21823	1.28555	0.919145	1.14941	1.11804	0.185208
L66D	L	66	D	68	0.000231613	66	0.000224801	43	0.000160066	167	0.000554171	119	0.000487527	168	0.000558629	0.417945	0.461105	0.286534	-1.25861	-1.11683	-1.80322	-1.39289	0.362361
L66E	L	66	E	357	0.00121597	287	0.000977544	302	0.00112419	275	0.000912557	192	0.000786598	228	0.00075814	1.33249	1.24275	1.48282	0.41412	0.313534	0.568344	0.431999	0.128342
L66F	L	66	F	177	0.000602875	156	0.000531348	133	0.000495088	69	0.000228969	63	0.000258103	77	0.000256039	2.633	2.05867	1.93365	1.39671	1.04171	0.951325	1.12992	0.235428
L66G	L	66	G	472	0.00160767	507	0.00172688	420	0.00156344	464	0.00153973	380	0.00155681	494	0.00164264	1.04412	1.10924	0.951785	0.0622893	0.149576	-0.0712929	0.0468575	0.11124
L66H	L	66	H	237	0.00080724	207	0.000705058	201	0.000748216	85	0.000282063	77	0.000315459	102	0.000339168	2.86191	2.23502	2.20603	1.51698	1.16029	1.14146	1.27291	0.211582
L66I	L	66	I	76	0.000258862	83	0.000282704	64	0.000238238	59	0.000195785	44	0.000180262	65	0.000216136	1.32217	1.5683	1.10226	0.402912	0.649198	0.140461	0.397523	0.254411
L66K	L	66	K	442	0.00150549	369	0.00125684	379	0.00141082	126	0.000418117	94	0.000385105	125	0.000415647	3.60063	3.26363	3.39426	1.84825	1.70648	1.7631	1.77261	0.0713629
L66L	L	66	L	982	0.00334477	930	0.00316765	883	0.00328694	395	0.00131076	319	0.0013069	398	0.00132342	2.55177	2.42379	2.48367	1.3515	1.27726	1.31247	1.31375	0.0371332
L66M	L	66	M	242	0.00082427	206	0.000701652	236	0.000878502	128	0.000424754	65	0.000266296	108	0.000359119	1.94058	2.63485	2.44627	0.956491	1.39772	1.29058	1.21493	0.230139
L66N	L	66	N	74	0.00025205	66	0.000224801	53	0.000197291	35	0.000116144	27	0.000110615	44	0.000146308	2.17015	2.03228	1.34846	1.1178	1.0231	0.431318	0.857404	0.372027
L66P	L	66	P	130	0.00044279	182	0.000619906	89	0.0003313	428	0.00142027	418	0.00171249	495	0.00164596	0.311764	0.361991	0.20128	-1.68147	-1.46597	-2.31272	-1.82006	0.440056
L66Q	L	66	Q	543	0.0018495	514	0.00175072	530	0.00197291	206	0.000683588	207	0.000848051	232	0.000771441	2.70557	2.06441	2.55743	1.43594	1.04573	1.3547	1.27879	0.205882
L66R	L	66	R	986	0.00335839	762	0.00259543	967	0.00359963	250	0.000829597	205	0.000839858	263	0.000874521	4.04822	3.09032	4.11611	2.01729	1.62776	2.04128	1.89544	0.232132
L66S	L	66	S	433	0.00147483	442	0.00150549	324	0.00120608	354	0.00117471	259	0.00106109	333	0.00110728	1.25549	1.41881	1.08922	0.328245	0.504684	0.1233	0.318743	0.190869
L66T	L	66	T	181	0.0006165	197	0.000670997	132	0.000491366	267	0.00088601	185	0.00075792	259	0.00086122	0.695816	0.885313	0.570546	-0.523223	-0.17574	-0.809585	-0.502849	0.317413
L66V	L	66	V	531	0.00180863	537	0.00182906	458	0.00170489	334	0.00110834	248	0.00101602	334	0.00111061	1.63183	1.80022	1.5351	0.706491	0.848172	0.618328	0.72433	0.115955
L66W	L	66	W	75	0.000255456	94	0.000320171	61	0.000227071	76	0.000252198	45	0.000184359	79	0.000262689	1.01292	1.73667	0.864409	0.0185185	0.796325	-0.210215	0.201543	0.52764
L66Y	L	66	Y	172	0.000585845	132	0.000449602	131	0.000487643	53	0.000175875	50	0.000204843	55	0.000182885	3.33104	2.19486	2.6664	1.73597	1.13413	1.41489	1.42833	0.301147
G67*	G	67	*	27	9.1964e-05	19	6.47154e-05	15	5.5837e-05	55	0.000182511	47	0.000192553	63	0.000209486	0.503881	0.336092	0.266543	-0.988845	-1.57307	-1.90756	-1.48983	0.464981
G67A	G	67	A	232	0.00079021	213	0.000725494	170	0.00063282	212	0.000703499	181	0.000741533	205	0.000681661	1.12326	0.978371	0.928349	0.167688	-0.0315466	-0.10726	0.00962697	0.142023
G67C	G	67	C	45	0.000153273	50	0.000170304	24	8.93392e-05	106	0.000351749	121	0.000495721	122	0.000405671	0.435746	0.343548	0.220226	-1.19844	-1.54142	-2.18295	-1.64093	0.499741
G67D	G	67	D	84	0.00028611	87	0.000296329	61	0.000227071	78	0.000258834	73	0.000299071	83	0.00027599	1.10538	0.990829	0.82275	0.144542	-0.0132914	-0.281473	-0.050074	0.215377
G67E	G	67	E	123	0.000418947	153	0.00052113	111	0.000413194	260	0.000862781	212	0.000868536	292	0.000970951	0.485578	0.600009	0.425556	-1.04223	-0.736943	-1.23258	-1.00392	0.250029
G67F	G	67	F	29	9.87762e-05	27	9.1964e-05	18	6.70044e-05	86	0.000285381	65	0.000266296	69	0.000229437	0.34612	0.345345	0.292038	-1.53066	-1.53389	-1.77577	-1.61344	0.140592
G67G	G	67	G	777	0.00264652	678	0.00230932	645	0.00240099	289	0.000959015	287	0.0011758	289	0.000960976	2.75963	1.96404	2.49849	1.46447	0.973824	1.32106	1.25312	0.252281
G67H	G	67	H	77	0.000262268	61	0.000207771	60	0.000223348	60	0.000199103	41	0.000167972	61	0.000202836	1.31724	1.23694	1.10113	0.397523	0.306775	0.138982	0.281093	0.13117
G67I	G	67	I	11	3.74668e-05	23	7.83397e-05	19	7.07269e-05	63	0.000209059	55	0.000225328	48	0.000159608	0.179217	0.34767	0.443128	-2.48022	-1.52421	-1.17421	-1.72621	0.676035
G67K	G	67	K	469	0.00159745	448	0.00152592	417	0.00155227	298	0.00098888	281	0.00115122	282	0.0009377	1.61541	1.32548	1.6554	0.691903	0.406518	0.727181	0.608534	0.175838
G67L	G	67	L	152	0.000517724	166	0.000565409	127	0.000472753	321	0.0010652	309	0.00126593	285	0.000947675	0.486033	0.446634	0.498856	-1.04087	-1.16283	-1.0033	-1.069	0.0834018
G67M	G	67	M	84	0.00028611	112	0.00038148	85	0.00031641	194	0.000643768	136	0.000557174	179	0.000595206	0.444431	0.684671	0.531597	-1.16997	-0.546518	-0.911596	-0.876027	0.313243
G67N	G	67	N	187	0.000636936	203	0.000691433	179	0.000666322	147	0.000487803	169	0.00069237	170	0.00056528	1.30572	0.998647	1.17875	0.384849	-0.00195381	0.237254	0.206716	0.195201
G67P	G	67	P	117	0.000398511	139	0.000473445	95	0.000353634	289	0.000959015	322	0.00131919	321	0.00106738	0.415542	0.35889	0.33131	-1.26693	-1.47839	-1.59375	-1.44635	0.165744
G67Q	G	67	Q	138	0.000470038	182	0.000619906	135	0.000502533	201	0.000666996	159	0.000651402	179	0.000595206	0.704709	0.951649	0.844301	-0.5049	-0.0714986	-0.244171	-0.273523	0.218186
G67R	G	67	R	379	0.0012909	460	0.00156679	347	0.0012917	367	0.00121785	243	0.000995539	323	0.00107403	1.05999	1.57382	1.20266	0.0840451	0.654267	0.26623	0.334848	0.291238
G67S	G	67	S	308	0.00104907	350	0.00119213	293	0.00109068	337	0.0011183	269	0.00110206	298	0.000990902	0.938097	1.08173	1.1007	-0.092191	0.113338	0.138417	0.0531882	0.126525
G67T	G	67	T	154	0.000524536	170	0.000579033	153	0.000569538	330	0.00109507	310	0.00127003	298	0.000990902	0.478998	0.455921	0.574767	-1.06191	-1.13314	-0.798952	-0.998001	0.176023
G67V	G	67	V	159	0.000541566	162	0.000551784	159	0.000591872	403	0.00133731	356	0.00145848	396	0.00131677	0.404966	0.378327	0.449488	-1.30413	-1.40229	-1.15364	-1.28669	0.125238
G67W	G	67	W	39	0.000132837	45	0.000153273	39	0.000145176	126	0.000418117	118	0.00048343	110	0.000365769	0.317703	0.317054	0.396907	-1.65425	-1.6572	-1.33313	-1.54819	0.186257
G67Y	G	67	Y	66	0.000224801	48	0.000163492	28	0.000104229	137	0.000454619	114	0.000467043	107	0.000355794	0.494482	0.350057	0.292948	-1.01601	-1.51434	-1.77128	-1.43388	0.384011
E68*	E	68	*	64	0.000217989	71	0.000241831	56	0.000208458	246	0.000816324	224	0.000917698	277	0.000921074	0.267037	0.26352	0.226321	-1.90489	-1.92402	-2.14356	-1.99082	0.13262
E68A	E	68	A	199	0.000677809	231	0.000786804	176	0.000655154	182	0.000603947	174	0.000712855	181	0.000601857	1.1223	1.10374	1.08856	0.166457	0.142395	0.122415	0.143756	0.0220529
E68C	E	68	C	30	0.000102182	23	7.83397e-05	7	2.60573e-05	53	0.000175875	35	0.00014339	37	0.000123031	0.580995	0.546339	0.211794	-0.783403	-0.872131	-2.23927	-1.29827	0.816138
E68D	E	68	D	580	0.00197552	455	0.00154976	551	0.00205108	119	0.000394888	131	0.000536689	133	0.000442248	5.00274	2.88764	4.63785	2.32272	1.52989	2.21345	2.02202	0.429686
E68E	E	68	E	316	0.00107632	341	0.00116147	267	0.000993899	125	0.000414799	111	0.000454752	109	0.000362444	2.5948	2.55408	2.74221	1.37562	1.3528	1.45534	1.39459	0.0538358
E68F	E	68	F	69	0.000235019	86	0.000292923	57	0.000212181	128	0.000424754	93	0.000381009	141	0.00046885	0.553307	0.768808	0.452556	-0.853848	-0.379304	-1.14383	-0.792328	0.385959
E68G	E	68	G	154	0.000524536	201	0.000684621	162	0.00060304	126	0.000418117	104	0.000426074	143	0.0004755	1.25452	1.60681	1.26822	0.327134	0.684202	0.342807	0.451381	0.201781
E68H	E	68	H	59	0.000200958	74	0.00025205	57	0.000212181	106	0.000351749	65	0.000266296	82	0.000272664	0.571312	0.946501	0.778175	-0.80765	-0.0793247	-0.361833	-0.416269	0.367201
E68I	E	68	I	197	0.000670997	208	0.000708464	172	0.000640264	154	0.000511032	149	0.000610433	181	0.000601857	1.31302	1.16059	1.06382	0.392893	0.214861	0.0892477	0.232334	0.152575
E68K	E	68	K	246	0.000837895	243	0.000827676	226	0.000841278	385	0.00127758	309	0.00126593	378	0.00125692	0.655845	0.653808	0.669319	-0.608573	-0.613061	-0.579235	-0.600289	0.0183715
E68L	E	68	L	628	0.00213902	668	0.00227526	549	0.00204363	565	0.00187489	451	0.00184769	579	0.00192528	1.14088	1.23141	1.06148	0.190141	0.30031	0.0860716	0.192174	0.107134
E68M	E	68	M	336	0.00114444	381	0.00129771	287	0.00106835	306	0.00101543	233	0.00095457	309	0.00102748	1.12705	1.35948	1.03978	0.172557	0.443051	0.0562727	0.22396	0.198447
E68N	E	68	N	198	0.000674403	181	0.0006165	175	0.000651432	126	0.000418117	96	0.000393299	114	0.00037907	1.61295	1.56751	1.7185	0.689704	0.648473	0.78115	0.706442	0.0679037
E68P	E	68	P	437	0.00148846	384	0.00130793	315	0.00117258	276	0.000915876	228	0.000934086	257	0.00085457	1.62517	1.40023	1.37213	0.700592	0.485662	0.456412	0.547556	0.133338
E68Q	E	68	Q	437	0.00148846	550	0.00187334	434	0.00161555	491	0.00162933	391	0.00160187	479	0.00159276	0.913539	1.16947	1.01431	-0.130462	0.225853	0.0204982	0.0386295	0.178848
E68R	E	68	R	306	0.00104226	361	0.00122959	300	0.00111674	587	0.00194789	463	0.00189685	627	0.00208489	0.53507	0.648229	0.535636	-0.902202	-0.625424	-0.900674	-0.809433	0.159359
E68S	E	68	S	423	0.00144077	475	0.00161789	372	0.00138476	369	0.00122449	293	0.00120038	352	0.00117046	1.17663	1.34781	1.18309	0.234664	0.430617	0.242556	0.302612	0.110925
E68T	E	68	T	438	0.00149186	412	0.0014033	414	0.0015411	258	0.000856144	201	0.00082347	245	0.000814668	1.74253	1.70413	1.89169	0.801187	0.769039	0.919678	0.829968	0.0793366
E68V	E	68	V	533	0.00181544	524	0.00178478	464	0.00172723	336	0.00111498	250	0.00102422	343	0.00114054	1.62823	1.74258	1.5144	0.703302	0.801228	0.598745	0.701092	0.10126
E68W	E	68	W	43	0.000146461	50	0.000170304	19	7.07269e-05	94	0.000311929	60	0.000245812	94	0.000312567	0.469535	0.692821	0.226278	-1.0907	-0.529445	-2.14383	-1.25466	0.819588
E68Y	E	68	Y	59	0.000200958	62	0.000211177	33	0.000122841	152	0.000504395	101	0.000413783	172	0.00057193	0.398415	0.510356	0.214784	-1.32766	-0.970425	-2.21904	-1.50571	0.643069
S70*	S	70	*	13	4.4279e-05	22	7.49337e-05	10	3.72247e-05	65	0.000215695	56	0.000229425	79	0.000262689	0.205285	0.326616	0.141706	-2.2843	-1.61433	-2.81902	-2.23922	0.603609
S70A	S	70	A	1169	0.0039817	1047	0.00356616	1035	0.00385275	506	0.00167911	325	0.00133148	437	0.0014531	2.37132	2.67834	2.6514	1.24569	1.42134	1.40675	1.35793	0.0974724
S70C	S	70	C	156	0.000531348	183	0.000623312	139	0.000517423	103	0.000341794	60	0.000245812	99	0.000329192	1.55458	2.53573	1.5718	0.636529	1.3424	0.652413	0.877114	0.403027
S70D	S	70	D	97	0.000330389	117	0.000398511	89	0.0003313	44	0.000146009	49	0.000200746	47	0.000156283	2.2628	1.98515	2.11987	1.17811	0.989245	1.08397	1.08378	0.0944321
S70E	S	70	E	636	0.00216626	581	0.00197893	604	0.00224837	280	0.000929149	216	0.000884923	252	0.000837944	2.33145	2.23627	2.6832	1.22123	1.1611	1.42395	1.26876	0.137724
S70F	S	70	F	78	0.000265674	56	0.00019074	65	0.00024196	29	9.62333e-05	20	8.19373e-05	29	9.64301e-05	2.76073	2.32788	2.50918	1.46505	1.21902	1.32722	1.33709	0.123313
S70G	S	70	G	4084	0.0139104	3995	0.0136073	3877	0.014432	1720	0.00570763	1316	0.00539148	1797	0.00597534	2.43716	2.52385	2.41526	1.2852	1.33563	1.27218	1.29767	0.0335103
S70H	S	70	H	54	0.000183928	39	0.000132837	48	0.000178678	21	6.96862e-05	9	3.68718e-05	14	4.65525e-05	2.63938	3.60267	3.83822	1.4002	1.84907	1.94044	1.7299	0.289163
S70I	S	70	I	53	0.000180522	66	0.000224801	55	0.000204736	24	7.96413e-05	15	6.1453e-05	26	8.64546e-05	2.26669	3.6581	2.36813	1.18059	1.87109	1.24375	1.43181	0.38174
S70K	S	70	K	97	0.000330389	103	0.000350826	115	0.000428084	45	0.000149328	35	0.00014339	34	0.000113056	2.21251	2.44665	3.78648	1.14569	1.29081	1.92086	1.45245	0.41209
S70L	S	70	L	521	0.00177457	501	0.00170644	502	0.00186868	217	0.000720091	165	0.000675983	253	0.000841269	2.46436	2.52439	2.22126	1.30122	1.33593	1.15138	1.26284	0.0980792
S70M	S	70	M	109	0.000371262	98	0.000333795	98	0.000364802	45	0.000149328	18	7.37436e-05	46	0.000152958	2.48623	4.52643	2.38498	1.31396	2.17837	1.25398	1.5821	0.517256
S70N	S	70	N	59	0.000200958	53	0.000180522	52	0.000193568	12	3.98207e-05	19	7.78405e-05	14	4.65525e-05	5.04659	2.31913	4.15807	2.33531	1.21358	2.05591	1.86827	0.583931
S70P	S	70	P	223	0.000759555	216	0.000735712	161	0.000599317	235	0.000779822	171	0.000700564	244	0.000811343	0.974011	1.05017	0.738673	-0.0379898	0.0706247	-0.436992	-0.134786	0.267293
S70Q	S	70	Q	309	0.00105248	315	0.00107291	308	0.00114652	135	0.000447983	116	0.000475236	122	0.000405671	2.34937	2.25764	2.82623	1.23227	1.17482	1.49888	1.30199	0.172913
S70R	S	70	R	1564	0.0053271	1451	0.00494222	1585	0.00590011	624	0.00207068	421	0.00172478	567	0.00188537	2.57264	2.86542	3.12941	1.36325	1.51875	1.64589	1.5093	0.141557
S70S	S	70	S	305	0.00103885	275	0.000936671	315	0.00117258	118	0.00039157	100	0.000409687	152	0.000505427	2.65305	2.28631	2.31998	1.40765	1.19302	1.21411	1.27159	0.118299
S70T	S	70	T	225	0.000766367	204	0.000694839	189	0.000703546	86	0.000285381	67	0.00027449	85	0.00028264	2.68541	2.53138	2.4892	1.42514	1.33993	1.31568	1.36025	0.0574923
S70V	S	70	V	622	0.00211858	656	0.00223439	651	0.00242333	258	0.000856144	201	0.00082347	319	0.00106073	2.47456	2.71338	2.28458	1.30717	1.44009	1.19193	1.31306	0.124185
S70W	S	70	W	168	0.000572221	146	0.000497287	141	0.000524868	61	0.000202422	52	0.000213037	57	0.000189535	2.82687	2.33428	2.76924	1.49921	1.22297	1.46949	1.39722	0.151634
S70Y	S	70	Y	52	0.000177116	74	0.00025205	64	0.000238238	19	6.30494e-05	30	0.000122906	19	6.31783e-05	2.80916	2.05075	3.77088	1.49014	1.03615	1.9149	1.4804	0.439455
G71*	G	71	*	26	8.8558e-05	42	0.000143055	20	7.44494e-05	135	0.000447983	97	0.000397396	122	0.000405671	0.197682	0.359981	0.183521	-2.33875	-1.47401	-2.44598	-2.08624	0.532919
G71A	G	71	A	541	0.00184269	577	0.00196531	497	0.00185007	296	0.000982243	218	0.000893117	319	0.00106073	1.876	2.2005	1.74414	0.907659	1.13783	0.802518	0.949337	0.171499
G71C	G	71	C	30	0.000102182	29	9.87762e-05	16	5.95595e-05	119	0.000394888	95	0.000389202	132	0.000438923	0.258762	0.253791	0.135695	-1.9503	-1.97828	-2.88157	-2.27005	0.529773
G71D	G	71	D	30	0.000102182	21	7.15276e-05	17	6.3282e-05	77	0.000255516	55	0.000225328	78	0.000259364	0.399906	0.317438	0.243989	-1.32227	-1.65545	-2.03511	-1.67094	0.356673
G71E	G	71	E	81	0.000275892	94	0.000320171	52	0.000193568	310	0.0010287	257	0.00105289	343	0.00114054	0.268195	0.304087	0.169717	-1.89865	-1.71745	-2.5588	-2.0583	0.442813
G71F	G	71	F	17	5.79033e-05	12	4.08729e-05	4	1.48899e-05	34	0.000112825	28	0.000114712	19	6.31783e-05	0.513212	0.356308	0.23568	-0.962373	-1.4888	-2.0851	-1.51209	0.561725
G71G	G	71	G	1339	0.00456074	1340	0.00456414	1363	0.00507372	595	0.00197444	527	0.00215905	602	0.00200176	2.30989	2.11396	2.53464	1.20782	1.07995	1.34178	1.20985	0.130927
G71H	G	71	H	32	0.000108994	31	0.000105588	26	9.67842e-05	110	0.000365023	95	0.000389202	137	0.000455549	0.298596	0.271294	0.212456	-1.74373	-1.88207	-2.23476	-1.95352	0.253194
G71I	G	71	I	15	5.10911e-05	27	9.1964e-05	8	2.97797e-05	57	0.000189148	69	0.000282684	76	0.000252713	0.270112	0.325325	0.11784	-1.88837	-1.62005	-3.0851	-2.19784	0.780014
G71K	G	71	K	24	8.17458e-05	25	8.51519e-05	21	7.81718e-05	100	0.000331839	77	0.000315459	98	0.000325867	0.246342	0.26993	0.239889	-2.02127	-1.88934	-2.05956	-1.99006	0.0893
G71L	G	71	L	61	0.000207771	96	0.000326983	92	0.000342467	326	0.00108179	296	0.00121267	380	0.00126357	0.192061	0.269639	0.271032	-2.38036	-1.8909	-1.88346	-2.05158	0.284762
G71M	G	71	M	41	0.000139649	56	0.00019074	47	0.000174956	196	0.000650404	168	0.000688274	206	0.000684986	0.214711	0.277129	0.255415	-2.21953	-1.85137	-1.96908	-2.01333	0.188025
G71N	G	71	N	9	3.06547e-05	10	3.40608e-05	9	3.35022e-05	30	9.95517e-05	32	0.0001311	43	0.000142983	0.307927	0.259808	0.23431	-1.69934	-1.94448	-2.09351	-1.91244	0.19903
G71P	G	71	P	130	0.00044279	149	0.000507505	97	0.000361079	576	0.00191139	460	0.00188456	571	0.00189868	0.231658	0.269297	0.190174	-2.10993	-1.89273	-2.39461	-2.13242	0.251692
G71Q	G	71	Q	69	0.000235019	87	0.000296329	44	0.000163789	276	0.000915876	201	0.00082347	277	0.000921074	0.256606	0.359853	0.177824	-1.96237	-1.47452	-2.49148	-1.97612	0.508621
G71R	G	71	R	227	0.000773179	305	0.00103885	204	0.000759383	988	0.00327857	762	0.00312181	951	0.00316224	0.235828	0.332772	0.240141	-2.08419	-1.58739	-2.05805	-1.90988	0.279586
G71S	G	71	S	313	0.0010661	368	0.00125344	321	0.00119491	431	0.00143023	358	0.00146668	486	0.00161604	0.745408	0.854609	0.73941	-0.423898	-0.226664	-0.435554	-0.362039	0.117383
G71T	G	71	T	107	0.00036445	147	0.000500693	112	0.000416916	363	0.00120458	270	0.00110615	381	0.00126689	0.302555	0.452643	0.329086	-1.72473	-1.14355	-1.60346	-1.49058	0.306592
G71V	G	71	V	110	0.000374668	121	0.000412135	101	0.000375969	382	0.00126762	310	0.00127003	390	0.00129682	0.295567	0.324509	0.289917	-1.75844	-1.62367	-1.78629	-1.7228	0.0869707
G71W	G	71	W	54	0.000183928	77	0.000262268	54	0.000201013	205	0.00068027	163	0.000667789	217	0.000721563	0.270375	0.39274	0.27858	-1.88697	-1.34835	-1.84383	-1.69305	0.299296
G71Y	G	71	Y	16	5.44972e-05	13	4.4279e-05	7	2.60573e-05	29	9.62333e-05	22	9.01311e-05	53	0.000176234	0.566303	0.491273	0.147856	-0.820354	-1.0254	-2.75774	-1.5345	1.06431
D72*	D	72	*	57	0.000194146	81	0.000275892	51	0.000189846	255	0.000846189	195	0.000798889	262	0.000871196	0.229436	0.345345	0.217914	-2.12384	-1.53389	-2.19817	-1.95197	0.363966
D72A	D	72	A	953	0.00324599	851	0.00289857	978	0.00364057	373	0.00123776	330	0.00135197	376	0.00125027	2.62247	2.14397	2.91184	1.39093	1.10028	1.54193	1.34438	0.224473
D72C	D	72	C	340	0.00115807	370	0.00126025	355	0.00132148	193	0.000640449	133	0.000544883	218	0.000724888	1.80821	2.31288	1.82301	0.854561	1.20969	0.86632	0.976857	0.201724
D72D	D	72	D	357	0.00121597	362	0.001233	328	0.00122097	172	0.000570763	143	0.000585852	165	0.000548654	2.13043	2.10463	2.22539	1.09114	1.07356	1.15406	1.10626	0.0423217
D72E	D	72	E	547	0.00186312	508	0.00173029	454	0.00169	257	0.000852826	172	0.000704661	264	0.000877846	2.18465	2.45549	1.92517	1.1274	1.29601	0.944983	1.1228	0.175558
D72F	D	72	F	428	0.0014578	371	0.00126365	408	0.00151877	162	0.000537579	135	0.000553077	174	0.000578581	2.71179	2.28477	2.62499	1.43924	1.19205	1.39231	1.3412	0.131284
D72G	D	72	G	525	0.00178819	464	0.00158042	517	0.00192452	228	0.000756593	170	0.000696467	200	0.000665035	2.36348	2.26919	2.89386	1.24091	1.18218	1.53299	1.31869	0.187897
D72H	D	72	H	374	0.00127387	322	0.00109676	363	0.00135126	160	0.000530942	111	0.000454752	158	0.000525378	2.39927	2.41177	2.57197	1.26259	1.27009	1.36287	1.29852	0.0558585
D72I	D	72	I	101	0.000344014	90	0.000306547	69	0.00025685	35	0.000116144	30	0.000122906	43	0.000142983	2.96197	2.49416	1.79637	1.56656	1.31855	0.845089	1.2434	0.366558
D72K	D	72	K	694	0.00236382	619	0.00210836	747	0.00278068	258	0.000856144	200	0.000819373	260	0.000864546	2.761	2.57314	3.21635	1.46519	1.36353	1.68543	1.50472	0.164548
D72L	D	72	L	1016	0.00346057	979	0.00333455	977	0.00363685	361	0.00119794	336	0.00137655	430	0.00142983	2.88877	2.4224	2.54356	1.53046	1.27644	1.34685	1.38458	0.131146
D72M	D	72	M	569	0.00193806	519	0.00176775	546	0.00203247	245	0.000813005	211	0.000864439	246	0.000817993	2.38382	2.04497	2.4847	1.25327	1.03208	1.31307	1.19948	0.148019
D72N	D	72	N	162	0.000551784	135	0.00045982	167	0.000621652	70	0.000232287	53	0.000217134	81	0.000269339	2.37544	2.11768	2.30806	1.24819	1.08248	1.20668	1.17912	0.0862245
D72P	D	72	P	703	0.00239447	847	0.00288495	715	0.00266156	977	0.00324207	660	0.00270393	942	0.00313232	0.738563	1.06694	0.849711	-0.437207	0.0934857	-0.234955	-0.192892	0.267835
D72Q	D	72	Q	796	0.00271124	738	0.00251368	696	0.00259084	358	0.00118798	265	0.00108567	304	0.00101085	2.28222	2.31533	2.56302	1.19044	1.21122	1.35784	1.25317	0.0912478
D72R	D	72	R	1746	0.00594701	1627	0.00554169	1618	0.00602295	670	0.00222332	530	0.00217134	637	0.00211814	2.67483	2.5522	2.84351	1.41945	1.35174	1.50768	1.42629	0.0781924
D72S	D	72	S	1295	0.00441087	1158	0.00394424	1135	0.004225	505	0.00167579	348	0.00142571	527	0.00175237	2.63212	2.76651	2.41102	1.39622	1.46807	1.26965	1.37798	0.10046
D72T	D	72	T	1148	0.00391017	945	0.00321874	1083	0.00403143	428	0.00142027	338	0.00138474	459	0.00152626	2.75312	2.32444	2.64139	1.46107	1.21688	1.4013	1.35975	0.127285
D72V	D	72	V	557	0.00189718	602	0.00205046	619	0.00230421	262	0.000869418	221	0.000905407	262	0.000871196	2.18213	2.26468	2.64488	1.12574	1.17931	1.4032	1.23608	0.147187
D72W	D	72	W	321	0.00109335	337	0.00114785	357	0.00132892	147	0.000487803	114	0.000467043	121	0.000402346	2.24138	2.45769	3.30293	1.16438	1.2973	1.72375	1.39514	0.292234
D72Y	D	72	Y	329	0.0011206	298	0.00101501	354	0.00131775	150	0.000497758	97	0.000397396	137	0.000455549	2.25129	2.55415	2.89267	1.17075	1.35285	1.5324	1.352	0.180826
A76*	A	76	*	42	0.000143055	39	0.000132837	30	0.000111674	161	0.000534261	121	0.000495721	127	0.000422297	0.267763	0.267967	0.264444	-1.90097	-1.89987	-1.91897	-1.9066	0.0107203
A76A	A	76	A	857	0.00291901	851	0.00289857	698	0.00259828	386	0.0012809	313	0.00128232	372	0.00123697	2.27887	2.26041	2.10053	1.18832	1.17659	1.07075	1.14522	0.0647568
A76C	A	76	C	242	0.00082427	200	0.000681215	210	0.000781718	118	0.00039157	90	0.000368718	115	0.000382395	2.10504	1.84752	2.04427	1.07385	0.885593	1.03158	0.997008	0.0987754
A76D	A	76	D	329	0.0011206	295	0.00100479	281	0.00104601	138	0.000457938	102	0.00041788	157	0.000522053	2.44706	2.4045	2.00366	1.29105	1.26574	1.00263	1.18647	0.15971
A76E	A	76	E	409	0.00139308	419	0.00142715	383	0.00142571	193	0.000640449	126	0.000516205	193	0.000641759	2.17517	2.76469	2.22156	1.12113	1.46712	1.15157	1.24661	0.191574
A76F	A	76	F	196	0.000667591	212	0.000722088	203	0.000755661	104	0.000345113	79	0.000323652	119	0.000395696	1.93442	2.23106	1.9097	0.951897	1.15773	0.933347	1.01432	0.124538
A76G	A	76	G	1003	0.00341629	933	0.00317787	869	0.00323482	352	0.00116807	284	0.00116351	406	0.00135002	2.92473	2.73128	2.39613	1.5483	1.44958	1.26071	1.41953	0.146134
A76H	A	76	H	185	0.000630124	163	0.00055519	187	0.000696101	93	0.00030861	58	0.000237618	90	0.000299266	2.04181	2.33648	2.32603	1.02985	1.22434	1.21787	1.15735	0.110468
A76I	A	76	I	217	0.000739118	212	0.000722088	181	0.000673767	117	0.000388252	85	0.000348234	107	0.000355794	1.90371	2.07357	1.8937	0.928814	1.05212	0.921208	0.96738	0.0734846
A76K	A	76	K	446	0.00151911	424	0.00144418	504	0.00187612	204	0.000676951	158	0.000647305	182	0.000605182	2.24405	2.23106	3.1001	1.1661	1.15773	1.63231	1.31872	0.271617
A76L	A	76	L	1078	0.00367175	1069	0.00364109	1001	0.00372619	522	0.0017322	430	0.00176165	499	0.00165926	2.1197	2.06686	2.24569	1.08386	1.04744	1.16716	1.09949	0.0613686
A76M	A	76	M	340	0.00115807	295	0.00100479	324	0.00120608	151	0.000501077	155	0.000635014	144	0.000478825	2.31115	1.58231	2.51883	1.20861	0.662036	1.33275	1.0678	0.356842
A76N	A	76	N	94	0.000320171	117	0.000398511	111	0.000413194	60	0.000199103	34	0.000139293	41	0.000136332	1.60806	2.86094	3.03079	0.685326	1.51649	1.59969	1.26717	0.505606
A76P	A	76	P	806	0.0027453	771	0.00262608	785	0.00292214	345	0.00114484	292	0.00119628	366	0.00121701	2.39797	2.1952	2.40107	1.26181	1.13435	1.26368	1.21995	0.0741331
A76Q	A	76	Q	539	0.00183587	465	0.00158383	434	0.00161555	173	0.000574081	174	0.000712855	216	0.000718238	3.19793	2.22181	2.24933	1.67714	1.15173	1.16949	1.33279	0.29835
A76R	A	76	R	468	0.00159404	438	0.00149186	484	0.00180167	252	0.000836234	196	0.000802986	225	0.000748165	1.90622	1.85789	2.40813	0.930712	0.893667	1.26791	1.03076	0.206209
A76S	A	76	S	619	0.00210836	593	0.0020198	581	0.00216275	264	0.000876055	197	0.000807083	292	0.000970951	2.40665	2.5026	2.22746	1.26703	1.32343	1.1554	1.24862	0.0855134
A76T	A	76	T	630	0.00214583	550	0.00187334	566	0.00210692	278	0.000922512	215	0.000880826	285	0.000947675	2.32607	2.1268	2.22325	1.21789	1.08868	1.15267	1.15308	0.0646058
A76V	A	76	V	1444	0.00491837	1452	0.00494562	1388	0.00516679	587	0.00194789	493	0.00201976	613	0.00203833	2.52497	2.44862	2.53481	1.33627	1.29197	1.34188	1.32337	0.0273375
A76W	A	76	W	263	0.000895798	262	0.000892392	225	0.000837555	105	0.000348431	99	0.00040559	101	0.000335843	2.57095	2.20023	2.49389	1.3623	1.13766	1.3184	1.27279	0.119066
A76Y	A	76	Y	171	0.000582439	156	0.000531348	155	0.000576982	72	0.000238924	67	0.00027449	76	0.000252713	2.43776	1.93576	2.28315	1.28555	0.952903	1.19103	1.14316	0.171414
S77*	S	77	*	38	0.000129431	48	0.000163492	41	0.000152621	184	0.000610584	139	0.000569464	167	0.000555304	0.211979	0.287097	0.274842	-2.23801	-1.80039	-1.86332	-1.96724	0.236593
S77A	S	77	A	209	0.00071187	200	0.000681215	169	0.000629097	61	0.000202422	69	0.000282684	82	0.000272664	3.51677	2.40981	2.30722	1.81425	1.26892	1.20616	1.42978	0.334439
S77C	S	77	C	384	0.00130793	400	0.00136243	339	0.00126192	168	0.000557489	112	0.000458849	129	0.000428948	2.34611	2.96923	2.94189	1.23027	1.57009	1.55674	1.45237	0.192457
S77D	S	77	D	49	0.000166898	47	0.000160086	36	0.000134009	17	5.64126e-05	10	4.09687e-05	13	4.32273e-05	2.95852	3.90751	3.1001	1.56487	1.96625	1.63231	1.72115	0.214928
S77E	S	77	E	164	0.000558596	119	0.000405323	132	0.000491366	66	0.000219014	38	0.000155681	55	0.000182885	2.55051	2.60355	2.68675	1.35079	1.38048	1.42586	1.38571	0.0378112
S77F	S	77	F	518	0.00176435	483	0.00164513	525	0.0019543	237	0.000786458	170	0.000696467	207	0.000688311	2.24341	2.36211	2.83926	1.16569	1.24008	1.50552	1.30376	0.178638
S77G	S	77	G	283	0.000963919	208	0.000708464	247	0.00091945	111	0.000368341	81	0.000331846	84	0.000279315	2.61692	2.13492	3.2918	1.38787	1.09418	1.71888	1.40031	0.312535
S77H	S	77	H	320	0.00108994	262	0.000892392	289	0.00107579	157	0.000520987	98	0.000401493	121	0.000402346	2.09208	2.22268	2.6738	1.06493	1.1523	1.41889	1.21204	0.184385
S77I	S	77	I	1028	0.00350145	924	0.00314721	1041	0.00387509	277	0.000919194	181	0.000741533	250	0.000831294	3.80926	4.2442	4.66151	1.92951	2.08549	2.2208	2.0786	0.145767
S77K	S	77	K	294	0.00100139	266	0.000906016	281	0.00104601	131	0.000434709	80	0.000327749	116	0.00038572	2.30358	2.76436	2.71184	1.20388	1.46694	1.43927	1.37003	0.144558
S77L	S	77	L	1994	0.00679172	1578	0.00537479	1858	0.00691634	398	0.00132072	308	0.00126183	364	0.00121036	5.14244	4.2595	5.71427	2.36245	2.09068	2.51457	2.32257	0.214738
S77M	S	77	M	328	0.00111719	301	0.00102523	341	0.00126936	119	0.000394888	95	0.000389202	114	0.00037907	2.82914	2.63418	3.34862	1.50036	1.39735	1.74357	1.54709	0.177775
S77N	S	77	N	215	0.000732306	212	0.000722088	237	0.000882225	111	0.000368341	67	0.00027449	74	0.000246063	1.98812	2.63065	3.58536	0.991404	1.39542	1.84212	1.40965	0.425536
S77P	S	77	P	184	0.000626718	149	0.000507505	203	0.000755661	71	0.000235606	64	0.000262199	74	0.000246063	2.66003	1.93557	3.07101	1.41144	0.952758	1.61871	1.32764	0.340794
S77Q	S	77	Q	406	0.00138287	356	0.00121256	374	0.0013922	142	0.000471211	155	0.000635014	154	0.000512077	2.93471	1.90951	2.71874	1.55322	0.933199	1.44294	1.30978	0.330761
S77R	S	77	R	477	0.0016247	444	0.0015123	427	0.00158949	189	0.000627176	148	0.000606336	168	0.000558629	2.5905	2.49416	2.84535	1.37323	1.31855	1.5086	1.40013	0.0978393
S77S	S	77	S	187	0.000636936	163	0.00055519	200	0.000744494	73	0.000242242	65	0.000266296	88	0.000292615	2.62933	2.08486	2.54427	1.3947	1.05995	1.34725	1.2673	0.181131
S77T	S	77	T	465	0.00158383	375	0.00127728	487	0.00181284	147	0.000487803	148	0.000606336	140	0.000465525	3.24685	2.10655	3.89419	1.69904	1.07488	1.96132	1.57842	0.455365
S77V	S	77	V	728	0.00247962	591	0.00201299	662	0.00246427	174	0.0005774	140	0.000573561	182	0.000605182	4.29447	3.50964	4.07195	2.10248	1.81132	2.02572	1.97984	0.150904
S77W	S	77	W	141	0.000480257	143	0.000487069	162	0.00060304	66	0.000219014	58	0.000237618	61	0.000202836	2.19282	2.0498	2.97305	1.13278	1.03548	1.57194	1.24674	0.285808
S77Y	S	77	Y	320	0.00108994	257	0.000875361	301	0.00112046	106	0.000351749	94	0.000385105	105	0.000349143	3.09864	2.27304	3.20918	1.63163	1.18463	1.6822	1.49949	0.273849
N78*	N	78	*	63	0.000214583	104	0.000354232	57	0.000212181	322	0.00106852	267	0.00109386	305	0.00101418	0.200822	0.323836	0.209214	-2.31601	-1.62667	-2.25695	-2.06654	0.382085
N78A	N	78	A	262	0.000892392	260	0.00088558	270	0.00100507	139	0.000461256	92	0.000376912	124	0.000412322	1.9347	2.34957	2.43758	0.952109	1.2324	1.28545	1.15665	0.179113
N78C	N	78	C	135	0.00045982	100	0.000340608	112	0.000416916	23	7.6323e-05	18	7.37436e-05	26	8.64546e-05	6.02466	4.61881	4.82238	2.59088	2.20752	2.26974	2.35605	0.205737
N78D	N	78	D	199	0.000677809	143	0.000487069	177	0.000658877	85	0.000282063	48	0.00019665	76	0.000252713	2.40304	2.47684	2.60721	1.26486	1.3085	1.38251	1.31862	0.0594727
N78E	N	78	E	546	0.00185972	536	0.00182566	489	0.00182029	302	0.00100215	216	0.000884923	250	0.000831294	1.85572	2.06307	2.1897	0.89198	1.04479	1.13074	1.0225	0.120928
N78F	N	78	F	194	0.000660779	222	0.000756149	221	0.000822665	84	0.000278745	73	0.000299071	91	0.000302591	2.37055	2.52832	2.71874	1.24522	1.33818	1.44294	1.34211	0.0989157
N78G	N	78	G	415	0.00141352	407	0.00138627	382	0.00142198	198	0.000657041	152	0.000622724	163	0.000542004	2.15134	2.22614	2.62357	1.10524	1.15455	1.39153	1.2171	0.153055
N78H	N	78	H	257	0.000875361	279	0.000950295	262	0.000975287	136	0.000451301	97	0.000397396	92	0.000305916	1.93964	2.39131	3.18808	0.955789	1.2578	1.67269	1.29543	0.359929
N78I	N	78	I	120	0.000408729	113	0.000384887	89	0.0003313	55	0.000182511	41	0.000167972	58	0.00019286	2.23947	2.29138	1.71782	1.16316	1.19622	0.780581	1.04665	0.231016
N78K	N	78	K	534	0.00181884	456	0.00155317	525	0.0019543	218	0.000723409	152	0.000622724	198	0.000658385	2.51427	2.49416	2.96832	1.33014	1.31855	1.56965	1.40611	0.141743
N78L	N	78	L	417	0.00142033	400	0.00136243	376	0.00139965	187	0.000620539	167	0.000684177	185	0.000615157	2.28887	1.99134	2.27527	1.19464	0.993742	1.18604	1.1248	0.113585
N78M	N	78	M	506	0.00172347	442	0.00150549	451	0.00167883	214	0.000710135	173	0.000708758	219	0.000728213	2.42697	2.12412	2.30541	1.27915	1.08686	1.20503	1.19035	0.0969815
N78P	N	78	P	118	0.000401917	139	0.000473445	117	0.000435529	47	0.000155964	32	0.0001311	49	0.000162934	2.57698	3.61133	2.67304	1.36568	1.85253	1.41848	1.54557	0.267148
N78Q	N	78	Q	564	0.00192103	620	0.00211177	544	0.00202502	293	0.000972288	228	0.000934086	281	0.000934374	1.97578	2.26079	2.16725	0.982422	1.17682	1.11587	1.0917	0.0994279
N78R	N	78	R	539	0.00183587	523	0.00178138	533	0.00198408	199	0.00066036	188	0.000770211	203	0.000675011	2.78011	2.31284	2.93932	1.47514	1.20967	1.55548	1.41343	0.180979
N78S	N	78	S	359	0.00122278	415	0.00141352	423	0.0015746	185	0.000613902	144	0.000589949	186	0.000618483	1.99182	2.39601	2.54591	0.994086	1.26063	1.34818	1.20097	0.184435
N78T	N	78	T	368	0.00125344	417	0.00142033	378	0.00140709	207	0.000686907	166	0.00068008	225	0.000748165	1.82475	2.08848	1.88073	0.867702	1.06245	0.91129	0.947149	0.102208
N78V	N	78	V	147	0.000500693	135	0.00045982	168	0.000625375	75	0.000248879	43	0.000176165	78	0.000259364	2.01179	2.61016	2.41119	1.00848	1.38414	1.26974	1.22079	0.192555
N78W	N	78	W	263	0.000895798	284	0.000967326	244	0.000908282	136	0.000451301	112	0.000458849	154	0.000512077	1.98492	2.10816	1.77372	0.989083	1.07598	0.82678	0.963948	0.126488
N78Y	N	78	Y	220	0.000749337	200	0.000681215	219	0.00081522	119	0.000394888	73	0.000299071	130	0.000432273	1.89759	2.27777	1.88589	0.924169	1.18762	0.915248	1.00901	0.154744
Q79*	Q	79	*	32	0.000108994	58	0.000197552	28	0.000104229	180	0.00059731	151	0.000618627	169	0.000561955	0.182475	0.31934	0.185476	-2.45423	-1.64683	-2.4307	-2.17725	0.459506
Q79A	Q	79	A	663	0.00225823	609	0.0020743	610	0.00227071	249	0.000826279	215	0.000880826	240	0.000798042	2.73301	2.35495	2.84535	1.45049	1.2357	1.5086	1.39826	0.143755
Q79C	Q	79	C	62	0.000211177	54	0.000183928	82	0.000305242	28	9.29149e-05	20	8.19373e-05	23	7.6479e-05	2.2728	2.24474	3.99119	1.18447	1.16655	1.99682	1.44928	0.474268
Q79D	Q	79	D	132	0.000449602	124	0.000422353	116	0.000431806	44	0.000146009	50	0.000204843	43	0.000142983	3.07927	2.06184	3.01999	1.62259	1.04393	1.59455	1.42035	0.326295
Q79E	Q	79	E	507	0.00172688	496	0.00168941	497	0.00185007	200	0.000663678	136	0.000557174	186	0.000618483	2.60199	3.03211	2.9913	1.37961	1.60032	1.58077	1.52024	0.122175
Q79F	Q	79	F	20	6.81215e-05	21	7.15276e-05	14	5.21145e-05	3	9.95517e-06	7	2.86781e-05	8	2.66014e-05	6.84283	2.49416	1.95909	2.77459	1.31855	0.970184	1.68778	0.957193
Q79G	Q	79	G	643	0.00219011	592	0.0020164	614	0.0022856	244	0.000809687	207	0.000848051	274	0.000911098	2.70488	2.37768	2.50862	1.43556	1.24956	1.32689	1.33734	0.0934433
Q79H	Q	79	H	240	0.000817458	216	0.000735712	189	0.000703546	102	0.000338476	60	0.000245812	83	0.00027599	2.41512	2.99299	2.54918	1.27209	1.58159	1.35003	1.40124	0.160976
Q79I	Q	79	I	52	0.000177116	52	0.000177116	51	0.000189846	28	9.29149e-05	18	7.37436e-05	22	7.31539e-05	1.90622	2.40178	2.59516	0.930712	1.2641	1.37582	1.19021	0.231572
Q79K	Q	79	K	827	0.00281682	685	0.00233316	737	0.00274346	315	0.00104529	262	0.00107338	316	0.00105076	2.69477	2.17366	2.61094	1.43016	1.12013	1.38457	1.31162	0.167397
Q79L	Q	79	L	435	0.00148164	437	0.00148846	396	0.0014741	172	0.000570763	121	0.000495721	156	0.000518727	2.5959	3.00261	2.84176	1.37623	1.58622	1.50678	1.48974	0.106023
Q79M	Q	79	M	162	0.000551784	158	0.00053816	144	0.000536035	69	0.000228969	47	0.000192553	53	0.000176234	2.40987	2.79487	3.04161	1.26895	1.48278	1.60483	1.45219	0.170017
Q79N	Q	79	N	169	0.000575627	122	0.000415541	168	0.000625375	74	0.000245561	52	0.000213037	54	0.000179559	2.34413	1.95056	3.48283	1.22905	0.963887	1.80026	1.33107	0.427416
Q79P	Q	79	P	562	0.00191421	529	0.00180181	516	0.00192079	242	0.00080305	197	0.000807083	270	0.000897797	2.38368	2.2325	2.13945	1.25319	1.15866	1.09724	1.1697	0.0785585
Q79R	Q	79	R	525	0.00178819	439	0.00149527	501	0.00186496	234	0.000776503	174	0.000712855	181	0.000601857	2.30288	2.09758	3.09867	1.20344	1.06872	1.63165	1.30127	0.293939
Q79S	Q	79	S	457	0.00155658	422	0.00143736	349	0.00129914	193	0.000640449	155	0.000635014	177	0.000588556	2.43045	2.26351	2.20734	1.28122	1.17856	1.14231	1.2007	0.0720533
Q79T	Q	79	T	454	0.00154636	391	0.00133178	401	0.00149271	175	0.000580718	128	0.000524399	159	0.000528703	2.66284	2.53962	2.82334	1.41296	1.34461	1.4974	1.41833	0.0765359
Q79V	Q	79	V	339	0.00115466	361	0.00122959	290	0.00107952	113	0.000374978	105	0.000430171	125	0.000415647	3.07927	2.85838	2.59719	1.62259	1.5152	1.37695	1.50491	0.123141
Q79W	Q	79	W	66	0.000224801	72	0.000245237	49	0.000182401	39	0.000129417	23	9.42279e-05	33	0.000109731	1.73703	2.6026	1.66226	0.796619	1.37995	0.733145	0.969905	0.356527
Q79Y	Q	79	Y	93	0.000316765	91	0.000309953	95	0.000353634	41	0.000136054	32	0.0001311	35	0.000116381	2.32823	2.36425	3.03859	1.21923	1.24138	1.6034	1.35467	0.215689
D80*	D	80	*	46	0.000156679	62	0.000211177	59	0.000219626	269	0.000892647	217	0.00088902	284	0.00094435	0.175522	0.237539	0.232568	-2.51027	-2.07377	-2.10428	-2.22944	0.243688
D80A	D	80	A	656	0.00223439	640	0.00217989	652	0.00242705	317	0.00105193	243	0.000995539	319	0.00106073	2.12408	2.18966	2.28809	1.08684	1.13071	1.19414	1.13723	0.0539488
D80C	D	80	C	140	0.000476851	182	0.000619906	137	0.000509978	72	0.000238924	74	0.000303168	98	0.000325867	1.99583	2.04476	1.56499	0.996985	1.03193	0.646151	0.891689	0.213359
D80D	D	80	D	154	0.000524536	107	0.00036445	116	0.000431806	53	0.000175875	45	0.000184359	39	0.000129682	2.98244	1.97685	3.32974	1.57649	0.983204	1.73541	1.4317	0.396455
D80E	D	80	E	532	0.00181203	479	0.00163151	427	0.00158949	218	0.000723409	156	0.000639111	213	0.000708262	2.50485	2.55278	2.24422	1.32473	1.35207	1.16621	1.281	0.100347
D80F	D	80	F	175	0.000596063	164	0.000558596	151	0.000562093	96	0.000318565	96	0.000393299	105	0.000349143	1.87109	1.42028	1.60992	0.903876	0.506179	0.686988	0.699014	0.199121
D80G	D	80	G	1149	0.00391358	1204	0.00410092	1102	0.00410216	605	0.00200763	425	0.00174117	561	0.00186542	1.94936	2.35527	2.19905	0.962999	1.23589	1.13688	1.11192	0.138147
D80H	D	80	H	60	0.000204365	62	0.000211177	62	0.000230793	30	9.95517e-05	24	9.83248e-05	21	6.98287e-05	2.05285	2.14775	3.30513	1.03763	1.10282	1.72471	1.28839	0.379269
D80I	D	80	I	56	0.00019074	101	0.000344014	78	0.000290352	59	0.000195785	46	0.000188456	69	0.000229437	0.974233	1.82543	1.2655	-0.0376608	0.868239	0.339707	0.390095	0.455047
D80K	D	80	K	307	0.00104567	282	0.000960513	341	0.00126936	147	0.000487803	134	0.00054898	152	0.000505427	2.14362	1.74963	2.51147	1.10005	0.807052	1.32853	1.07854	0.261403
D80L	D	80	L	579	0.00197212	632	0.00215264	562	0.00209203	339	0.00112493	268	0.00109796	333	0.00110728	1.7531	1.96058	1.88933	0.809905	0.971281	0.917877	0.899688	0.0822112
D80M	D	80	M	230	0.000783397	210	0.000715276	191	0.000710991	139	0.000461256	85	0.000348234	127	0.000422297	1.6984	2.05401	1.68363	0.764176	1.03844	0.751573	0.851398	0.16211
D80N	D	80	N	37	0.000126025	52	0.000177116	39	0.000145176	17	5.64126e-05	21	8.60342e-05	33	0.000109731	2.23398	2.05867	1.32302	1.15962	1.04171	0.403837	0.868389	0.40661
D80P	D	80	P	385	0.00131134	471	0.00160426	431	0.00160438	270	0.000895965	210	0.000860342	299	0.000994227	1.46361	1.86468	1.6137	0.549526	0.898927	0.690371	0.712942	0.175791
D80Q	D	80	Q	258	0.000878768	206	0.000701652	236	0.000878502	146	0.000484485	118	0.00048343	123	0.000408997	1.81382	1.4514	2.14795	0.85903	0.537447	1.10296	0.833145	0.283642
D80R	D	80	R	1089	0.00370922	1096	0.00373306	913	0.00339861	631	0.0020939	435	0.00178214	624	0.00207491	1.77144	2.09471	1.63796	0.824919	1.06675	0.711898	0.867856	0.181281
D80S	D	80	S	763	0.00259884	764	0.00260224	727	0.00270623	376	0.00124771	292	0.00119628	412	0.00136997	2.08288	2.17527	1.97539	1.05858	1.12119	0.98214	1.05397	0.0696415
D80T	D	80	T	336	0.00114444	345	0.0011751	327	0.00121725	158	0.000524306	149	0.000610433	174	0.000578581	2.18278	1.92502	2.10385	1.12616	0.944874	1.07303	1.04802	0.0931967
D80V	D	80	V	484	0.00164854	510	0.0017371	403	0.00150015	284	0.000942423	194	0.000794792	269	0.000894472	1.74926	2.1856	1.67714	0.806743	1.12803	0.746002	0.893592	0.205288
D80W	D	80	W	279	0.000950295	326	0.00111038	285	0.0010609	191	0.000633812	140	0.000573561	218	0.000724888	1.49933	1.93594	1.46354	0.58432	0.953035	0.549463	0.695606	0.22362
D80Y	D	80	Y	119	0.000405323	106	0.000361044	87	0.000323855	58	0.000192467	52	0.000213037	61	0.000202836	2.10594	1.69475	1.59664	1.07446	0.76107	0.675035	0.836856	0.210223
S81*	S	81	*	39	0.000132837	37	0.000126025	26	9.67842e-05	119	0.000394888	87	0.000356427	112	0.00037242	0.336391	0.353578	0.259879	-1.57179	-1.4999	-1.94409	-1.67193	0.238424
S81A	S	81	A	544	0.00185291	513	0.00174732	554	0.00206225	214	0.000710135	169	0.00069237	203	0.000675011	2.60923	2.52367	3.05513	1.38362	1.33553	1.61124	1.44346	0.147273
S81C	S	81	C	158	0.00053816	142	0.000483663	153	0.000569538	51	0.000169238	34	0.000139293	33	0.000109731	3.1799	3.47226	5.19032	1.66898	1.79587	2.37582	1.94689	0.376843
S81D	S	81	D	27	9.1964e-05	25	8.51519e-05	27	0.000100507	18	5.9731e-05	5	2.04843e-05	5	1.66259e-05	1.53964	4.15693	6.04519	0.62259	2.05552	2.59579	1.75797	1.0197
S81E	S	81	E	804	0.00273848	798	0.00271805	808	0.00300775	294	0.000975607	261	0.00106928	361	0.00120039	2.80696	2.54194	2.50565	1.48901	1.34593	1.32519	1.38671	0.0891992
S81F	S	81	F	104	0.000354232	116	0.000395105	106	0.000394582	43	0.000142691	49	0.000200746	40	0.000133007	2.48251	1.96818	2.96662	1.3118	0.976861	1.56882	1.28583	0.296834
S81G	S	81	G	4558	0.0155249	4213	0.0143498	4418	0.0164459	1893	0.00628171	1486	0.00608794	1903	0.00632781	2.47144	2.35708	2.59898	1.30535	1.237	1.37795	1.30677	0.0704822
S81H	S	81	H	37	0.000126025	22	7.49337e-05	32	0.000119119	10	3.31839e-05	9	3.68718e-05	12	3.99021e-05	3.79777	2.03228	2.98528	1.92515	1.0231	1.57787	1.50871	0.454988
S81K	S	81	K	375	0.00127728	353	0.00120234	327	0.00121725	124	0.00041148	130	0.000532593	148	0.000492126	3.10411	2.25753	2.47345	1.63418	1.17475	1.30652	1.37182	0.236573
S81L	S	81	L	415	0.00141352	408	0.00138968	405	0.0015076	144	0.000477848	133	0.000544883	135	0.000448899	2.9581	2.55042	3.35844	1.56467	1.35073	1.74779	1.5544	0.198729
S81M	S	81	M	172	0.000585845	181	0.0006165	166	0.00061793	61	0.000202422	66	0.000270393	80	0.000266014	2.89418	2.28001	2.32292	1.53315	1.18904	1.21594	1.31271	0.191382
S81N	S	81	N	36	0.000122619	36	0.000122619	21	7.81718e-05	12	3.98207e-05	13	5.32593e-05	14	4.65525e-05	3.07927	2.3023	1.67922	1.62259	1.20307	0.747791	1.19115	0.437521
S81P	S	81	P	529	0.00180181	531	0.00180863	539	0.00200641	233	0.000773185	167	0.000684177	203	0.000675011	2.33038	2.64351	2.97241	1.22057	1.40245	1.57163	1.39822	0.175573
S81Q	S	81	Q	327	0.00111379	351	0.00119553	343	0.00127681	124	0.00041148	96	0.000393299	149	0.000495451	2.70678	3.03975	2.57706	1.43658	1.60395	1.36573	1.46875	0.12233
S81R	S	81	R	2373	0.00808262	1968	0.00670316	2235	0.00831972	825	0.00273767	650	0.00266296	798	0.00265349	2.95237	2.51718	3.13539	1.56187	1.33181	1.64864	1.51411	0.163729
S81S	S	81	S	286	0.000974138	257	0.000875361	262	0.000975287	137	0.000454619	89	0.000364621	141	0.00046885	2.14275	2.40074	2.08017	1.09947	1.26348	1.0567	1.13988	0.109154
S81T	S	81	T	247	0.000841301	282	0.000960513	272	0.00101251	120	0.000398207	65	0.000266296	98	0.000325867	2.11272	3.60693	3.10713	1.0791	1.85077	1.63558	1.52182	0.398214
S81V	S	81	V	764	0.00260224	694	0.00236382	702	0.00261317	270	0.000895965	220	0.000901311	272	0.000904448	2.9044	2.62264	2.88925	1.53824	1.39102	1.53069	1.48665	0.0829039
S81W	S	81	W	486	0.00165535	459	0.00156339	445	0.0016565	298	0.00098888	237	0.000970957	312	0.00103745	1.67397	1.61015	1.59669	0.743271	0.687197	0.675088	0.701852	0.0363774
S81Y	S	81	Y	60	0.000204365	42	0.000143055	56	0.000208458	18	5.9731e-05	19	7.78405e-05	24	7.98042e-05	3.42141	1.8378	2.61212	1.77459	0.87798	1.38522	1.34593	0.449596
P82*	P	82	*	42	0.000143055	42	0.000143055	40	0.000148899	112	0.00037166	164	0.000671886	135	0.000448899	0.384909	0.212916	0.331698	-1.37741	-2.23164	-1.59206	-1.7337	0.444384
P82A	P	82	A	236	0.000803834	191	0.00065056	191	0.000710991	43	0.000142691	74	0.000303168	70	0.000232762	5.6334	2.14587	3.05458	2.49401	1.10157	1.61097	1.73552	0.704525
P82V	P	82	V	304	0.00103545	239	0.000814052	283	0.00105346	94	0.000311929	85	0.000348234	98	0.000325867	3.3195	2.33766	3.23278	1.73097	1.22507	1.69278	1.5496	0.281705
S84*	S	84	*	31	8.77215e-05	26	7.41182e-05	35	0.000109815	86	0.000245922	93	0.000272348	94	0.000272451	0.356705	0.272145	0.403062	-1.4872	-1.87755	-1.31093	-1.55856	0.289974
S84A	S	84	A	401	0.00113472	410	0.00116879	385	0.00120796	279	0.000797815	242	0.00070869	270	0.000782572	1.42228	1.64922	1.54358	0.50821	0.721785	0.626277	0.618758	0.106986
S84C	S	84	C	130	0.000367864	81	0.000230907	97	0.000304343	98	0.000280236	89	0.000260634	70	0.000202889	1.31269	0.885942	1.50005	0.392531	-0.174715	0.585008	0.267608	0.394967
S84D	S	84	D	100	0.000282973	96	0.000273667	104	0.000326306	97	0.000277377	82	0.000240135	103	0.000298537	1.02017	1.13964	1.09302	0.0288165	0.188579	0.128317	0.115238	0.0806803
S84E	S	84	E	329	0.00093098	367	0.00104621	338	0.0010605	271	0.000774939	277	0.000811187	234	0.000678229	1.20136	1.28972	1.56362	0.264668	0.367062	0.644893	0.425541	0.196742
S84F	S	84	F	22	6.2254e-05	20	5.7014e-05	30	9.41268e-05	23	6.57697e-05	28	8.19972e-05	23	6.66636e-05	0.946545	0.695316	1.41197	-0.0792572	-0.524259	0.497707	-0.0352696	0.512401
S84G	S	84	G	681	0.00192704	672	0.00191567	562	0.00176331	509	0.00145551	422	0.00123582	493	0.00142892	1.32396	1.55013	1.23402	0.404862	0.632386	0.303361	0.44687	0.168487
S84H	S	84	H	172	0.000486713	197	0.000561588	129	0.000404745	100	0.000285955	101	0.000295776	115	0.000333318	1.70206	1.8987	1.21429	0.767282	0.925009	0.280115	0.657469	0.336178
S84I	S	84	I	188	0.000531989	159	0.000453261	195	0.000611824	171	0.000488984	156	0.000456842	128	0.000370997	1.08795	0.992163	1.64913	0.121609	-0.011351	0.721709	0.277322	0.39055
S84K	S	84	K	413	0.00116868	447	0.00127426	338	0.0010605	214	0.000611944	238	0.000696976	264	0.000765182	1.90978	1.82827	1.38594	0.933404	0.870481	0.470864	0.75825	0.250864
S84L	S	84	L	479	0.00135544	478	0.00136263	443	0.00138994	324	0.000926495	280	0.000819972	346	0.00100285	1.46297	1.66181	1.38599	0.548905	0.732752	0.470913	0.58419	0.134438
S84M	S	84	M	232	0.000656497	209	0.000595796	229	0.000718501	205	0.000586208	140	0.000409986	178	0.000515918	1.1199	1.45321	1.39267	0.163374	0.539244	0.477849	0.393489	0.201636
S84N	S	84	N	98	0.000277313	100	0.00028507	85	0.000266693	74	0.000211607	83	0.000243063	60	0.000173905	1.31051	1.17282	1.53355	0.39013	0.229985	0.616879	0.412331	0.1944
S84P	S	84	P	705	0.00199496	802	0.00228626	708	0.00222139	525	0.00150127	533	0.00156088	489	0.00141733	1.32885	1.46473	1.56731	0.410179	0.550635	0.648293	0.536369	0.119696
S84Q	S	84	Q	329	0.00093098	334	0.000952134	306	0.000960093	232	0.000663416	242	0.00070869	212	0.000614464	1.40331	1.34351	1.56249	0.488836	0.426009	0.643846	0.519564	0.112122
S84R	S	84	R	1138	0.00322023	1358	0.00387125	1188	0.00372742	755	0.00215896	676	0.00197965	733	0.00212454	1.49156	1.95553	1.75446	0.576825	0.967557	0.811028	0.785137	0.196648
S84S	S	84	S	325	0.000919661	358	0.00102055	318	0.000997744	221	0.000631961	189	0.000553481	228	0.000660839	1.45525	1.84388	1.50981	0.541266	0.882742	0.594371	0.672793	0.183749
S84T	S	84	T	895	0.00253261	982	0.00279939	769	0.00241278	600	0.00171573	607	0.00177758	568	0.0016463	1.47611	1.57483	1.46558	0.561798	0.655195	0.551471	0.589488	0.0571375
S84V	S	84	V	374	0.00105832	389	0.00110892	347	0.00108873	310	0.000886461	246	0.000720404	263	0.000762283	1.19387	1.53931	1.42825	0.255643	0.62228	0.514251	0.464058	0.188402
S84W	S	84	W	118	0.000333908	98	0.000279369	97	0.000304343	109	0.000311691	114	0.000333846	106	0.000307232	1.07128	0.836819	0.990597	0.0993318	-0.257012	-0.0136294	-0.0571032	0.182106
S84Y	S	84	Y	99	0.000280143	102	0.000290771	103	0.000323169	98	0.000280236	69	0.000202065	88	0.000255061	0.999667	1.439	1.26703	-0.000480099	0.525069	0.341447	0.288679	0.266719
I85*	I	85	*	31	8.77215e-05	13	3.70591e-05	54	0.000169428	95	0.000271658	104	0.000304561	103	0.000298537	0.322912	0.12168	0.567529	-1.63079	-3.03883	-0.817235	-1.82895	1.12398
I85A	I	85	A	93	0.000263165	78	0.000222355	64	0.000200804	78	0.000223045	74	0.000216707	55	0.000159413	1.17987	1.02606	1.25965	0.23863	0.0371171	0.333019	0.202922	0.151148
I85C	I	85	C	4	1.13189e-05	7	1.99549e-05	2	6.27512e-06	13	3.71742e-05	4	1.17139e-05	9	2.60857e-05	0.304483	1.70353	0.240557	-1.71557	0.768523	-2.05555	-1.00086	1.54173
I85D	I	85	D	7	1.98081e-05	2	5.7014e-06	4	1.25502e-05	9	2.5736e-05	4	1.17139e-05	7	2.02889e-05	0.769665	0.486721	0.618576	-0.377697	-1.03883	-0.692977	-0.703168	0.330685
I85E	I	85	E	476	0.00134695	392	0.00111747	405	0.00127071	437	0.00124962	386	0.00113039	391	0.00113328	1.07788	0.988574	1.12127	0.108201	-0.016579	0.165132	0.0855847	0.0929425
I85F	I	85	F	3	8.48918e-06	3	8.5521e-06	2	6.27512e-06	3	8.57866e-06	4	1.17139e-05	3	8.69525e-06	0.98957	0.730082	0.721672	-0.0151269	-0.453869	-0.470584	-0.313193	0.258269
I85G	I	85	G	3252	0.00920227	3003	0.00856065	3118	0.00978291	3269	0.00934788	2992	0.00876199	3052	0.00884597	0.984424	0.977022	1.10592	-0.022649	-0.0335375	0.145244	0.0296859	0.100224
I85I	I	85	I	20	5.65945e-05	30	8.5521e-05	26	8.15766e-05	15	4.28933e-05	15	4.39271e-05	30	8.69525e-05	1.31943	1.94689	0.938174	0.399911	0.961168	-0.0920726	0.423002	0.527
I85K	I	85	K	106	0.000299951	123	0.000350636	85	0.000266693	77	0.000220186	70	0.000204993	88	0.000255061	1.36226	1.71048	1.0456	0.446007	0.7744	0.0643376	0.428248	0.355364
I85L	I	85	L	208	0.000588583	168	0.000478918	162	0.000508285	146	0.000417495	160	0.000468556	101	0.00029274	1.4098	1.02212	1.7363	0.495488	0.0315576	0.796017	0.441021	0.385129
I85M	I	85	M	62	0.000175443	97	0.000276518	47	0.000147465	68	0.00019445	39	0.00011421	37	0.000107241	0.902255	2.42113	1.37508	-0.148393	1.27568	0.459514	0.528933	0.71457
I85P	I	85	P	115	0.000325419	107	0.000305025	114	0.000357682	111	0.00031741	110	0.000322132	117	0.000339115	1.02523	0.946894	1.05475	0.0359473	-0.0787245	0.0769035	0.0113754	0.0806713
I85Q	I	85	Q	214	0.000605562	219	0.000624303	201	0.00063065	184	0.000526158	188	0.000550553	194	0.000562293	1.15091	1.13396	1.12157	0.202778	0.181366	0.165517	0.183221	0.0186996
I85R	I	85	R	2405	0.00680549	2570	0.0073263	2125	0.00666732	1654	0.0047297	1681	0.00492276	1787	0.00517947	1.43888	1.48825	1.28726	0.524951	0.573617	0.364301	0.487623	0.109537
I85S	I	85	S	49	0.000138657	26	7.41182e-05	31	9.72644e-05	44	0.00012582	42	0.000122996	58	0.000168108	1.10202	0.602607	0.578582	0.140151	-0.730709	-0.789406	-0.459988	0.520564
I85T	I	85	T	66	0.000186762	64	0.000182445	85	0.000266693	58	0.000165854	44	0.000128853	66	0.000191295	1.12606	1.41592	1.39414	0.171286	0.501737	0.479375	0.384133	0.184669
I85V	I	85	V	226	0.000639518	266	0.000758286	242	0.00075929	192	0.000549034	194	0.000568124	181	0.000524613	1.16481	1.33472	1.44733	0.22009	0.416538	0.533396	0.390008	0.158329
I85W	I	85	W	641	0.00181385	566	0.0016135	525	0.00164722	636	0.00181868	568	0.00166337	541	0.00156804	0.997349	0.970015	1.05049	-0.00382928	-0.0439207	0.0710671	0.00777238	0.0583652
P86*	P	86	*	17	4.81054e-05	9	2.56563e-05	17	5.33385e-05	34	9.72248e-05	26	7.61403e-05	34	9.85462e-05	0.494785	0.336961	0.541254	-1.01513	-1.56935	-0.885622	-1.1567	0.363183
P86A	P	86	A	268	0.000758367	276	0.000786793	234	0.000734189	168	0.000480405	161	0.000471484	142	0.000411575	1.5786	1.66876	1.78385	0.658645	0.738776	0.834996	0.744139	0.0882977
P86C	P	86	C	28	7.92324e-05	14	3.99098e-05	39	0.000122365	21	6.00506e-05	38	0.000111282	25	7.24604e-05	1.31943	0.358637	1.68871	0.399911	-1.4794	0.755924	-0.107856	1.20106
P86D	P	86	D	30	8.48918e-05	23	6.55661e-05	30	9.41268e-05	19	5.43315e-05	18	5.27125e-05	16	4.63747e-05	1.56248	1.24384	2.0297	0.643836	0.314805	1.02127	0.65997	0.353508
P86E	P	86	E	201	0.000568775	172	0.00049032	180	0.000564761	138	0.000394618	162	0.000474412	143	0.000414474	1.44133	1.03353	1.3626	0.5274	0.047583	0.44636	0.340448	0.256845
P86F	P	86	F	49	0.000138657	45	0.000128282	34	0.000106677	23	6.57697e-05	25	7.32118e-05	18	5.21715e-05	2.10821	1.7522	2.04474	1.07602	0.809165	1.03192	0.972367	0.143047
P86G	P	86	G	810	0.00229208	859	0.00244875	760	0.00238455	540	0.00154416	483	0.00141445	478	0.00138544	1.48435	1.73124	1.72114	0.569836	0.791803	0.783367	0.715002	0.125788
P86H	P	86	H	36	0.00010187	50	0.000142535	40	0.000125502	35	0.000100084	27	7.90687e-05	24	6.9562e-05	1.01784	1.80267	1.80418	0.0255151	0.850137	0.851344	0.575665	0.476444
P86I	P	86	I	35	9.90404e-05	25	7.12675e-05	26	8.15766e-05	15	4.28933e-05	23	6.73549e-05	23	6.66636e-05	2.309	1.05809	1.22371	1.20727	0.0814625	0.291256	0.526661	0.598682
P86K	P	86	K	149	0.000421629	161	0.000458963	138	0.000432983	89	0.0002545	68	0.000199136	62	0.000179702	1.6567	2.30477	2.40945	0.728308	1.20462	1.26871	1.06721	0.295243
P86L	P	86	L	307	0.000868726	287	0.000818151	264	0.000828316	183	0.000523298	197	0.000576909	217	0.000628956	1.6601	1.41816	1.31697	0.731268	0.504023	0.397221	0.544171	0.170604
P86M	P	86	M	93	0.000263165	98	0.000279369	82	0.00025728	62	0.000177292	64	0.000187422	58	0.000168108	1.48435	1.49058	1.53044	0.569836	0.575878	0.613949	0.586554	0.0239163
P86N	P	86	N	17	4.81054e-05	14	3.99098e-05	15	4.70634e-05	13	3.71742e-05	5	1.46424e-05	9	2.60857e-05	1.29405	2.72564	1.80418	0.371896	1.4466	0.851344	0.889945	0.538388
P86P	P	86	P	472	0.00133563	482	0.00137404	413	0.00129581	357	0.00102086	316	0.000925397	338	0.000979665	1.30834	1.48481	1.32271	0.387736	0.570277	0.403497	0.453837	0.101148
P86Q	P	86	Q	293	0.00082911	254	0.000724078	238	0.000746739	161	0.000460388	156	0.000456842	183	0.00053041	1.80089	1.58496	1.40785	0.848713	0.664451	0.493496	0.668887	0.17765
P86R	P	86	R	1908	0.00539912	2329	0.00663928	1697	0.00532444	949	0.00271372	863	0.00252727	903	0.00261727	1.98957	2.62705	2.03435	0.992454	1.39345	1.02457	1.13682	0.222822
P86S	P	86	S	246	0.000696113	255	0.000726929	238	0.000746739	143	0.000408916	169	0.000494912	132	0.000382591	1.70234	1.4688	1.9518	0.767516	0.554642	0.964802	0.76232	0.205129
P86T	P	86	T	214	0.000605562	266	0.000758286	236	0.000740464	177	0.000506141	157	0.00045977	155	0.000449255	1.19643	1.64927	1.64821	0.258735	0.72183	0.720897	0.567154	0.267099
P86V	P	86	V	204	0.000577264	260	0.000741182	231	0.000724776	140	0.000400337	166	0.000486126	164	0.00047534	1.44194	1.52467	1.52475	0.528015	0.608497	0.608575	0.581696	0.0464885
P86W	P	86	W	157	0.000444267	172	0.00049032	134	0.000420433	103	0.000294534	121	0.000354345	105	0.000304334	1.50837	1.38374	1.38149	0.592993	0.46857	0.466222	0.509262	0.0725233
P86Y	P	86	Y	41	0.000116019	42	0.000119729	38	0.000119227	21	6.00506e-05	18	5.27125e-05	12	3.4781e-05	1.93202	2.27137	3.42794	0.950108	1.18356	1.77734	1.30367	0.426497
T87A	T	87	A	945	0.00267409	1057	0.00301319	908	0.0028489	648	0.00185299	596	0.00174537	616	0.00178542	1.44312	1.72639	1.59565	0.529194	0.787759	0.67414	0.663698	0.129599
T87D	T	87	D	47	0.000132997	47	0.000133983	45	0.00014119	48	0.000137259	22	6.44264e-05	46	0.000133327	0.968954	2.07963	1.05898	-0.0455005	1.05633	0.0826694	0.364498	0.602558
T87E	T	87	E	152	0.000430118	199	0.000567289	163	0.000511422	143	0.000408916	128	0.000374844	126	0.0003652	1.05185	1.5134	1.40039	0.0729293	0.597793	0.485826	0.385516	0.276436
T87F	T	87	F	25	7.07432e-05	33	9.40731e-05	8	2.51005e-05	14	4.00337e-05	11	3.22132e-05	18	5.21715e-05	1.76709	2.92033	0.481115	0.821374	1.54613	-1.05555	0.437319	1.34269
T87G	T	87	G	105	0.000297121	118	0.000336383	88	0.000276105	61	0.000174433	73	0.000213778	73	0.000211584	1.70336	1.57351	1.30494	0.768381	0.653987	0.383985	0.602118	0.197377
T87H	T	87	H	3	8.48918e-06	2	5.7014e-06	2	6.27512e-06	7	2.00169e-05	6	1.75708e-05	3	8.69525e-06	0.424101	0.324481	0.721672	-1.23752	-1.62379	-0.470584	-1.11063	0.586983
T87I	T	87	I	56	0.000158465	52	0.000148236	38	0.000119227	39	0.000111523	32	9.37111e-05	41	0.000118835	1.42092	1.58184	1.0033	0.506826	0.661608	0.00475375	0.391063	0.343388
T87K	T	87	K	107	0.000302781	121	0.000344935	78	0.00024473	63	0.000180152	68	0.000199136	55	0.000159413	1.6807	1.73216	1.53519	0.74906	0.792569	0.618421	0.720017	0.090634
T87L	T	87	L	126	0.000356546	159	0.000453261	110	0.000345132	106	0.000303113	108	0.000316275	112	0.000324623	1.17628	1.43312	1.06318	0.234233	0.519164	0.088383	0.280593	0.2191
T87M	T	87	M	150	0.000424459	157	0.00044756	134	0.000420433	99	0.000283096	88	0.000257706	119	0.000344912	1.49935	1.73671	1.21896	0.584335	0.796357	0.28565	0.555447	0.256576
T87N	T	87	N	70	0.000198081	99	0.000282219	77	0.000241592	29	8.2927e-05	52	0.000152281	44	0.00012753	2.38862	1.85329	1.89439	1.25618	0.890085	0.921733	1.02266	0.202844
T87P	T	87	P	193	0.000546137	134	0.000381994	178	0.000558486	275	0.000786377	258	0.000755546	262	0.000759385	0.694498	0.505587	0.735445	-0.525958	-0.98397	-0.443311	-0.65108	0.291238
T87Q	T	87	Q	60	0.000169784	86	0.00024516	86	0.00026983	64	0.000183011	45	0.000131781	54	0.000156514	0.927722	1.86036	1.72399	-0.108236	0.89558	0.785755	0.524366	0.550595
T87R	T	87	R	211	0.000597072	209	0.000595796	197	0.000618099	133	0.000380321	164	0.000480269	167	0.000484036	1.56992	1.24055	1.27697	0.65069	0.310975	0.352726	0.43813	0.185262
T87S	T	87	S	548	0.00155069	536	0.00152798	437	0.00137111	320	0.000915057	391	0.00114503	347	0.00100575	1.69464	1.33444	1.36327	0.760977	0.416233	0.447076	0.541429	0.190759
T87T	T	87	T	459	0.00129884	480	0.00136834	426	0.0013366	335	0.00095795	329	0.000963467	372	0.00107821	1.35586	1.42022	1.23965	0.439206	0.506115	0.309929	0.418417	0.0997316
T87V	T	87	V	418	0.00118283	454	0.00129422	387	0.00121424	307	0.000877883	308	0.000901969	328	0.000950681	1.34736	1.43488	1.27723	0.430137	0.52093	0.353016	0.434695	0.0840498
T87W	T	87	W	35	9.90404e-05	39	0.000111177	31	9.72644e-05	25	7.14888e-05	23	6.73549e-05	17	4.92731e-05	1.3854	1.65062	1.97399	0.4703	0.723008	0.981112	0.724807	0.255411
T87Y	T	87	Y	49	0.000138657	64	0.000182445	70	0.000219629	47	0.000134399	31	9.07826e-05	48	0.000139124	1.03168	2.00969	1.57866	0.0449941	1.00697	0.658699	0.570222	0.487054
R89*	R	89	*	17	4.81054e-05	13	3.70591e-05	7	2.19629e-05	48	0.000137259	53	0.000155209	38	0.00011014	0.350473	0.238769	0.199409	-1.51263	-2.06631	-2.32619	-1.96838	0.415532
R89A	R	89	A	55	0.000155635	28	7.98196e-05	23	7.21639e-05	30	8.57866e-05	29	8.49257e-05	48	0.000139124	1.81421	0.939876	0.518702	0.859342	-0.0894578	-0.947022	-0.059046	0.903566
R89C	R	89	C	2	5.65945e-06	3	8.5521e-06	7	2.19629e-05	9	2.5736e-05	5	1.46424e-05	7	2.02889e-05	0.219904	0.584066	1.08251	-2.18505	-0.775797	0.114378	-0.948824	1.15944
R89E	R	89	E	99	0.000280143	90	0.000256563	86	0.00026983	88	0.000251641	97	0.000284062	99	0.000286943	1.11327	0.903194	0.940361	0.154798	-0.146892	-0.0887136	-0.0269357	0.160052
R89F	R	89	F	50	0.000141486	37	0.000105476	58	0.000181978	43	0.000122961	46	0.00013471	53	0.000153616	1.15066	0.782987	1.18463	0.202465	-0.35294	0.244439	0.031321	0.333441
R89G	R	89	G	79	0.000223548	48	0.000136834	73	0.000229042	92	0.000263079	86	0.000251849	94	0.000272451	0.849739	0.543317	0.840671	-0.234908	-0.880134	-0.250386	-0.455143	0.368135
R89H	R	89	H	32	9.05513e-05	26	7.41182e-05	24	7.53014e-05	20	5.71911e-05	16	4.68556e-05	24	6.9562e-05	1.58331	1.58184	1.08251	0.662945	0.661608	0.114378	0.479644	0.31633
R89I	R	89	I	15	4.24459e-05	13	3.70591e-05	16	5.0201e-05	28	8.00675e-05	29	8.49257e-05	23	6.66636e-05	0.530127	0.436371	0.753049	-0.915591	-1.19637	-0.409184	-0.840383	0.398947
R89K	R	89	K	64	0.000181103	79	0.000225205	88	0.000276105	64	0.000183011	57	0.000166923	36	0.000104343	0.98957	1.34916	2.64613	-0.0151269	0.432059	1.40388	0.606939	0.72549
R89L	R	89	L	67	0.000189592	34	9.69238e-05	59	0.000185116	69	0.000197309	70	0.000204993	69	0.000199991	0.960886	0.472815	0.925623	-0.0575621	-1.08065	-0.111503	-0.416572	0.575742
R89M	R	89	M	109	0.00030844	79	0.000225205	106	0.000332581	125	0.000357444	119	0.000348488	134	0.000388388	0.862905	0.646235	0.856313	-0.212727	-0.629869	-0.22379	-0.355462	0.237708
R89N	R	89	N	49	0.000138657	31	8.83717e-05	51	0.000160016	68	0.00019445	49	0.000143495	51	0.000147819	0.713072	0.615852	1.08251	-0.48788	-0.699345	0.114378	-0.357616	0.422212
R89P	R	89	P	68	0.000192421	58	0.000165341	64	0.000200804	226	0.000646259	212	0.000620836	221	0.00064055	0.297747	0.266319	0.313487	-1.74784	-1.90877	-1.67352	-1.77671	0.120251
R89Q	R	89	Q	21	5.94243e-05	16	4.56112e-05	19	5.96136e-05	28	8.00675e-05	16	4.68556e-05	21	6.08667e-05	0.742177	0.973443	0.979412	-0.430164	-0.0388318	-0.0300117	-0.166336	0.228525
R89R	R	89	R	61	0.000172613	45	0.000128282	72	0.000225904	39	0.000111523	43	0.000125924	47	0.000136226	1.54779	1.01872	1.65831	0.630208	0.0267566	0.729714	0.462226	0.380396
R89S	R	89	S	112	0.000316929	88	0.000250862	124	0.000389057	100	0.000285955	99	0.000289919	103	0.000298537	1.10832	0.865283	1.30321	0.148372	-0.208757	0.382074	0.10723	0.297556
R89T	R	89	T	138	0.000390502	107	0.000305025	143	0.000448671	141	0.000403197	134	0.000392415	128	0.000370997	0.968515	0.777301	1.20936	-0.0461538	-0.363454	0.27425	-0.0451194	0.318853
R89V	R	89	V	40	0.000113189	14	3.99098e-05	30	9.41268e-05	47	0.000134399	46	0.00013471	33	9.56477e-05	0.842187	0.296265	0.984099	-0.247788	-1.75504	-0.0231253	-0.675317	0.941789
R89Y	R	89	Y	43	0.000121678	31	8.83717e-05	41	0.00012864	43	0.000122961	28	8.19972e-05	26	7.53588e-05	0.98957	1.07774	1.70703	-0.0151269	0.10801	0.771491	0.288124	0.423111
K90*	K	90	*	72	0.00020374	41	0.000116879	83	0.000260417	229	0.000654838	256	0.000749689	285	0.000826049	0.311131	0.155903	0.315257	-1.68441	-2.68128	-1.6654	-2.01036	0.58111
K90A	K	90	A	119	0.000336737	90	0.000256563	137	0.000429846	114	0.000325989	111	0.00032506	127	0.000368099	1.03297	0.789278	1.16775	0.0468009	-0.341395	0.223726	-0.0236227	0.289067
K90C	K	90	C	147	0.00041597	91	0.000259414	143	0.000448671	160	0.000457528	171	0.000500769	165	0.000478239	0.909167	0.518031	0.938174	-0.137383	-0.94889	-0.0920726	-0.392782	0.482136
K90D	K	90	D	174	0.000492372	148	0.000421904	133	0.000417295	147	0.000420354	189	0.000553481	152	0.000440559	1.17133	0.762273	0.947195	0.228144	-0.391621	-0.0782668	-0.0805811	0.309889
K90E	K	90	E	75	0.00021223	78	0.000222355	86	0.00026983	83	0.000237343	99	0.000289919	71	0.000205788	0.894189	0.766955	1.31121	-0.161348	-0.382786	0.390896	-0.0510793	0.398454
K90F	K	90	F	362	0.00102436	275	0.000783943	357	0.00112011	407	0.00116384	411	0.0012036	444	0.0012869	0.880158	0.65133	0.870395	-0.184166	-0.618539	-0.200257	-0.334321	0.246271
K90G	K	90	G	206	0.000582924	174	0.000496022	162	0.000508285	165	0.000471826	148	0.000433414	142	0.000411575	1.23546	1.14445	1.23497	0.305051	0.194658	0.304481	0.268064	0.0635715
K90H	K	90	H	115	0.000325419	98	0.000279369	110	0.000345132	101	0.000288815	93	0.000272348	92	0.000266654	1.12674	1.02578	1.2943	0.172152	0.0367193	0.372176	0.193682	0.168762
K90I	K	90	I	186	0.000526329	146	0.000416202	183	0.000574173	216	0.000617663	173	0.000506626	166	0.000481137	0.852129	0.821518	1.19337	-0.230856	-0.283635	0.255039	-0.0864841	0.296942
K90L	K	90	L	548	0.00155069	404	0.00115168	471	0.00147779	488	0.00139546	478	0.00139981	488	0.00141443	1.11124	0.822743	1.0448	0.152168	-0.281487	0.0632242	-0.0220317	0.229054
K90M	K	90	M	176	0.000498032	160	0.000456112	154	0.000483184	131	0.000374601	155	0.000453913	144	0.000417372	1.3295	1.00484	1.15768	0.410882	0.00697192	0.21124	0.209698	0.201959
K90N	K	90	N	116	0.000328248	82	0.000233757	91	0.000285518	75	0.000214466	88	0.000257706	99	0.000286943	1.53053	0.907072	0.995033	0.614035	-0.140711	-0.00718374	0.15538	0.402779
K90P	K	90	P	133	0.000376354	83	0.000236608	127	0.00039847	415	0.00118671	380	0.00111282	410	0.00118835	0.317139	0.21262	0.335314	-1.65681	-2.23365	-1.57642	-1.82229	0.358505
K90Q	K	90	Q	163	0.000461245	121	0.000344935	96	0.000301206	120	0.000343146	110	0.000322132	135	0.000391286	1.34417	1.07079	0.769784	0.426711	0.0986717	-0.377475	0.0493025	0.404359
K90R	K	90	R	316	0.000894194	359	0.0010234	305	0.000956956	251	0.000717748	272	0.000796544	262	0.000759385	1.24583	1.2848	1.26017	0.31711	0.361545	0.333621	0.337425	0.0224606
K90S	K	90	S	454	0.0012847	368	0.00104906	346	0.0010856	387	0.00110665	347	0.00101618	364	0.00105502	1.16089	1.03235	1.02898	0.215232	0.0459383	0.0412118	0.100794	0.0991343
K90T	K	90	T	205	0.000580094	163	0.000464664	173	0.000542798	180	0.00051472	155	0.000453913	172	0.000498528	1.12701	1.02369	1.0888	0.1725	0.033772	0.122742	0.109671	0.0702816
K90V	K	90	V	292	0.00082628	258	0.000735481	245	0.000768702	281	0.000803534	273	0.000799473	205	0.000594175	1.02831	0.919957	1.29373	0.0402714	-0.120362	0.371536	0.0971486	0.250833
K90W	K	90	W	60	0.000169784	41	0.000116879	51	0.000160016	117	0.000334568	79	0.000231349	76	0.00022028	0.507472	0.505205	0.72642	-0.978601	-0.985061	-0.461124	-0.808262	0.300648
K90Y	K	90	Y	266	0.000752707	234	0.000667064	228	0.000715364	293	0.000837849	251	0.000735046	250	0.000724604	0.898381	0.907512	0.987248	-0.154601	-0.140011	-0.018516	-0.104376	0.0747139
R91*	R	91	*	22	6.2254e-05	17	4.84619e-05	7	2.19629e-05	73	0.000208747	59	0.00017278	59	0.000171007	0.298226	0.280484	0.128433	-1.74552	-1.83401	-2.96091	-2.18015	0.677606
R91A	R	91	A	451	0.00127621	448	0.00127711	451	0.00141504	430	0.00122961	378	0.00110696	429	0.00124342	1.0379	1.15371	1.13802	0.0536639	0.206281	0.186528	0.148824	0.0830009
R91C	R	91	C	19	5.37648e-05	18	5.13126e-05	26	8.15766e-05	28	8.00675e-05	28	8.19972e-05	32	9.27493e-05	0.671494	0.625785	0.879538	-0.574554	-0.676262	-0.185182	-0.478666	0.259202
R91D	R	91	D	24	6.79134e-05	27	7.69689e-05	26	8.15766e-05	22	6.29102e-05	34	9.95681e-05	24	6.9562e-05	1.07953	0.773028	1.17272	0.110404	-0.371407	0.229855	-0.0103825	0.31831
R91E	R	91	E	152	0.000430118	141	0.000401949	121	0.000379645	124	0.000354585	110	0.000322132	93	0.000269553	1.21302	1.24778	1.40842	0.278604	0.31936	0.494083	0.364016	0.11447
R91F	R	91	F	20	5.65945e-05	29	8.26703e-05	26	8.15766e-05	23	6.57697e-05	21	6.14979e-05	21	6.08667e-05	0.860495	1.34428	1.34025	-0.216761	0.426832	0.422501	0.210857	0.370334
R91G	R	91	G	1289	0.00364752	1209	0.0034465	1108	0.00347642	1262	0.00360876	1199	0.00351124	1229	0.00356215	1.01074	0.981562	0.975931	0.0154135	-0.0268492	-0.0351488	-0.0155282	0.0271157
R91H	R	91	H	14	3.96162e-05	20	5.7014e-05	7	2.19629e-05	13	3.71742e-05	21	6.14979e-05	18	5.21715e-05	1.06569	0.927088	0.420975	0.0917883	-0.109221	-1.24819	-0.421875	0.722635
R91I	R	91	I	19	5.37648e-05	24	6.84168e-05	25	7.8439e-05	25	7.14888e-05	23	6.73549e-05	33	9.56477e-05	0.752073	1.01577	0.820082	-0.411056	0.0225688	-0.28616	-0.224882	0.223212
R91L	R	91	L	209	0.000591413	209	0.000595796	204	0.000640062	233	0.000666276	214	0.000626693	248	0.000718807	0.88764	0.950699	0.89045	-0.171954	-0.0729396	-0.167393	-0.137429	0.0558958
R91M	R	91	M	50	0.000141486	52	0.000148236	45	0.00014119	53	0.000151556	36	0.000105425	36	0.000104343	0.933556	1.40608	1.35314	-0.0991911	0.491683	0.436306	0.276266	0.326332
R91P	R	91	P	64	0.000181103	27	7.69689e-05	49	0.00015374	227	0.000649119	236	0.000691119	177	0.00051302	0.278998	0.111368	0.299677	-1.84168	-3.16659	-1.73852	-2.24893	0.796389
R91Q	R	91	Q	159	0.000449927	147	0.000419053	143	0.000448671	151	0.000431793	125	0.000366059	125	0.000362302	1.042	1.14477	1.23839	0.0593513	0.195056	0.308465	0.187624	0.124723
R91R	R	91	R	127	0.000359375	139	0.000396247	128	0.000401608	126	0.000360304	105	0.00030749	90	0.000260857	0.997423	1.28865	1.53957	-0.00372211	0.365864	0.622525	0.328222	0.314816
R91S	R	91	S	171	0.000483883	147	0.000419053	155	0.000486322	173	0.000494703	156	0.000456842	154	0.000446356	0.97813	0.917283	1.08954	-0.0319026	-0.124562	0.123716	-0.010916	0.125462
R91T	R	91	T	126	0.000356546	127	0.000362039	95	0.000298068	109	0.000311691	104	0.000304561	102	0.000295638	1.14391	1.18872	1.00822	0.193969	0.249413	0.0118085	0.15173	0.124306
R91V	R	91	V	332	0.000939469	311	0.000886568	247	0.000774977	281	0.000803534	269	0.000787759	307	0.000889814	1.16917	1.12543	0.870943	0.225486	0.170477	-0.199349	0.0655378	0.231042
R91W	R	91	W	202	0.000571605	142	0.000404799	142	0.000445534	146	0.000417495	164	0.000480269	169	0.000489832	1.36913	0.842859	0.909563	0.45326	-0.246637	-0.136754	0.0232898	0.376397
R91Y	R	91	Y	15	4.24459e-05	30	8.5521e-05	19	5.96136e-05	19	5.43315e-05	17	4.9784e-05	22	6.37652e-05	0.781239	1.71784	0.934894	-0.356164	0.780596	-0.0971259	0.109102	0.595779
I94*	I	94	*	52	0.000147146	17	4.84619e-05	42	0.000131778	125	0.000357444	100	0.000292847	104	0.000301435	0.411661	0.165485	0.437167	-1.28047	-2.59523	-1.19374	-1.68981	0.785308
I94A	I	94	A	684	0.00193553	680	0.00193848	694	0.00217747	394	0.00112666	451	0.00132074	451	0.00130719	1.71793	1.46772	1.66577	0.780674	0.553576	0.736186	0.690145	0.120346
I94C	I	94	C	138	0.000390502	108	0.000307876	126	0.000395333	99	0.000283096	96	0.000281133	85	0.000246365	1.3794	1.09512	1.60466	0.464041	0.131093	0.682267	0.4258	0.27757
I94D	I	94	D	145	0.00041031	102	0.000290771	97	0.000304343	89	0.0002545	79	0.000231349	108	0.000313029	1.61222	1.25685	0.972253	0.689049	0.329813	-0.0405964	0.326088	0.364837
I94E	I	94	E	228	0.000645178	228	0.00064996	180	0.000564761	171	0.000488984	123	0.000360202	126	0.0003652	1.31943	1.80443	1.54644	0.399911	0.851544	0.628951	0.626802	0.225824
I94F	I	94	F	140	0.000396162	139	0.000396247	114	0.000357682	68	0.00019445	71	0.000207922	90	0.000260857	2.03735	1.90575	1.37118	1.02669	0.930362	0.455415	0.804157	0.305836
I94G	I	94	G	1637	0.00463226	1736	0.00494882	1409	0.00442082	989	0.0028281	980	0.0028699	859	0.00248974	1.63794	1.72438	1.77562	0.711885	0.786082	0.82832	0.775429	0.0589438
I94H	I	94	H	76	0.000215059	73	0.000208101	71	0.000222767	42	0.000120101	56	0.000163994	56	0.000162311	1.79065	1.26895	1.37247	0.840483	0.343638	0.45677	0.546964	0.260413
I94I	I	94	I	137	0.000387673	161	0.000458963	127	0.00039847	92	0.000263079	74	0.000216707	74	0.000214483	1.4736	2.1179	1.85782	0.559343	1.08263	0.89361	0.845195	0.264982
I94K	I	94	K	47	0.000132997	55	0.000156789	39	0.000122365	16	4.57528e-05	34	9.95681e-05	18	5.21715e-05	2.90686	1.57469	2.34543	1.53946	0.655065	1.22986	1.14146	0.448776
I94L	I	94	L	531	0.00150258	551	0.00157074	455	0.00142759	323	0.000923636	287	0.000840471	305	0.000884017	1.62682	1.86887	1.61489	0.702051	0.90217	0.691436	0.765219	0.118722
I94M	I	94	M	196	0.000554626	187	0.000533081	175	0.000549073	133	0.000380321	114	0.000333846	109	0.000315927	1.45831	1.59679	1.73797	0.544301	0.675173	0.797405	0.672293	0.126577
I94N	I	94	N	70	0.000198081	51	0.000145386	70	0.000219629	37	0.000105803	38	0.000111282	33	9.56477e-05	1.87216	1.30646	2.29623	0.904703	0.385666	1.19927	0.829879	0.411929
I94P	I	94	P	182	0.00051501	108	0.000307876	151	0.000473772	431	0.00123247	389	0.00113918	429	0.00124342	0.417869	0.270262	0.381023	-1.25888	-1.88757	-1.39205	-1.51283	0.331293
I94Q	I	94	Q	138	0.000390502	148	0.000421904	117	0.000367095	63	0.000180152	81	0.000237206	78	0.000226076	2.16763	1.77864	1.62376	1.11612	0.830772	0.699341	0.882077	0.213073
I94R	I	94	R	644	0.00182234	771	0.00219789	589	0.00184802	407	0.00116384	296	0.000866828	364	0.00105502	1.56581	2.53556	1.75164	0.646905	1.3423	0.808707	0.932638	0.363886
I94S	I	94	S	532	0.00150541	583	0.00166196	522	0.00163781	356	0.001018	345	0.00101032	295	0.000855033	1.4788	1.64498	1.91549	0.564422	0.718068	0.937713	0.740068	0.187615
I94T	I	94	T	271	0.000766856	303	0.000863762	248	0.000778115	146	0.000417495	164	0.000480269	177	0.00051302	1.8368	1.7985	1.51673	0.877198	0.84679	0.600969	0.774986	0.151468
I94V	I	94	V	595	0.00168369	627	0.00178739	542	0.00170056	355	0.00101514	332	0.000972253	302	0.000875322	1.65857	1.8384	1.94278	0.729944	0.87845	0.958123	0.855506	0.115807
I94W	I	94	W	187	0.000529159	209	0.000595796	147	0.000461221	119	0.000340287	113	0.000330917	115	0.000333318	1.55504	1.80044	1.38373	0.63695	0.848348	0.468561	0.651286	0.190299
I94Y	I	94	Y	89	0.000251846	85	0.00024231	53	0.000166291	34	9.72248e-05	51	0.000149352	46	0.000133327	2.59034	1.6224	1.24724	1.37314	0.698134	0.318737	0.796671	0.534065
N95*	N	95	*	41	0.000116019	23	6.55661e-05	50	0.000156878	136	0.000388899	95	0.000278205	118	0.000342013	0.298326	0.235676	0.45869	-1.74504	-2.08513	-1.12441	-1.65152	0.487137
N95A	N	95	A	625	0.00176858	601	0.00171327	548	0.00171938	418	0.00119529	355	0.00103961	445	0.0012898	1.47962	1.648	1.33307	0.565226	0.720714	0.414749	0.566896	0.15299
N95C	N	95	C	73	0.00020657	41	0.000116879	71	0.000222767	66	0.000188731	59	0.00017278	73	0.000211584	1.09452	0.67646	1.05285	0.130304	-0.563923	0.0743008	-0.119773	0.385663
N95D	N	95	D	211	0.000597072	174	0.000496022	178	0.000558486	168	0.000480405	135	0.000395344	166	0.000481137	1.24285	1.25466	1.16076	0.313655	0.327296	0.215072	0.285341	0.0612356
N95E	N	95	E	349	0.000987575	337	0.000960686	349	0.00109501	249	0.000712029	238	0.000696976	280	0.000811557	1.38699	1.37836	1.34927	0.471954	0.462955	0.432178	0.455696	0.0208579
N95F	N	95	F	104	0.000294292	92	0.000262264	87	0.000272968	82	0.000234483	59	0.00017278	65	0.000188397	1.25506	1.51791	1.4489	0.327761	0.602087	0.534954	0.488267	0.142998
N95G	N	95	G	811	0.00229491	816	0.00232617	727	0.00228101	593	0.00169571	530	0.00155209	595	0.00172456	1.35336	1.49873	1.32266	0.436543	0.583745	0.403444	0.474577	0.0959796
N95H	N	95	H	128	0.000362205	122	0.000347785	107	0.000335719	62	0.000177292	59	0.00017278	62	0.000179702	2.04298	2.01288	1.8682	1.03068	1.00926	0.901649	0.980529	0.0691465
N95I	N	95	I	177	0.000500862	164	0.000467515	150	0.000470634	87	0.000248781	106	0.000310418	103	0.000298537	2.01326	1.50608	1.57647	1.00954	0.5908	0.656696	0.752344	0.225158
N95K	N	95	K	182	0.00051501	215	0.000612901	182	0.000571036	112	0.00032027	79	0.000231349	98	0.000284045	1.60805	2.64924	2.01037	0.685313	1.40558	1.00746	1.03279	0.360801
N95L	N	95	L	736	0.00208268	780	0.00222355	692	0.00217119	444	0.00126964	453	0.0013266	442	0.0012811	1.64037	1.67613	1.69479	0.714019	0.745131	0.761104	0.740085	0.0239446
N95M	N	95	M	272	0.000769686	307	0.000875165	278	0.000872242	185	0.000529017	196	0.000573981	220	0.000637652	1.45493	1.52473	1.3679	0.540955	0.608553	0.45196	0.533822	0.0785401
N95N	N	95	N	82	0.000232038	90	0.000256563	93	0.000291793	63	0.000180152	73	0.000213778	68	0.000197092	1.28801	1.20014	1.48049	0.365145	0.263197	0.566074	0.398139	0.154111
N95P	N	95	P	235	0.000664986	153	0.000436157	223	0.000699676	436	0.00124677	388	0.00113625	427	0.00123762	0.533369	0.383858	0.565338	-0.906794	-1.38136	-0.822814	-1.03699	0.301173
N95Q	N	95	Q	229	0.000648007	216	0.000615751	201	0.00063065	163	0.000466107	134	0.000392415	113	0.000327521	1.39025	1.56913	1.92552	0.475349	0.649967	0.945251	0.690189	0.237519
N95R	N	95	R	605	0.00171198	675	0.00192422	561	0.00176017	329	0.000940793	308	0.000901969	321	0.000930392	1.81973	2.13336	1.89186	0.863721	1.09313	0.919806	0.958884	0.119591
N95S	N	95	S	444	0.0012564	527	0.00150232	445	0.00139621	320	0.000915057	314	0.00091954	351	0.00101734	1.37303	1.63377	1.37241	0.457361	0.708207	0.456713	0.54076	0.145013
N95T	N	95	T	315	0.000891364	357	0.0010177	362	0.0011358	261	0.000746343	233	0.000682334	251	0.000727502	1.19431	1.4915	1.56123	0.256175	0.576762	0.642681	0.491873	0.206764
N95V	N	95	V	724	0.00204872	764	0.00217794	708	0.00222139	490	0.00140118	532	0.00155795	513	0.00148689	1.46214	1.39795	1.49399	0.548081	0.483315	0.579169	0.536855	0.0489032
N95W	N	95	W	135	0.000382013	141	0.000401949	98	0.000307481	96	0.000274517	109	0.000319203	104	0.000301435	1.39158	1.25922	1.02006	0.476726	0.332535	0.0286484	0.279303	0.228733
N95Y	N	95	Y	74	0.0002094	58	0.000165341	63	0.000197666	63	0.000180152	48	0.000140567	55	0.000159413	1.16235	1.17624	1.23996	0.217047	0.234187	0.310298	0.253844	0.0496365
S97*	S	97	*	65	0.000183932	37	0.000105476	63	0.000197666	203	0.000580489	207	0.000606194	179	0.000518817	0.316857	0.173997	0.380995	-1.65809	-2.52287	-1.39216	-1.85771	0.591192
S97A	S	97	A	232	0.000656497	271	0.00077254	240	0.000753014	149	0.000426073	116	0.000339703	149	0.000431864	1.54081	2.27416	1.74364	0.623686	1.18534	0.8021	0.870374	0.286982
S97C	S	97	C	197	0.000557456	148	0.000421904	203	0.000636925	191	0.000546175	137	0.000401201	167	0.000484036	1.02066	1.0516	1.31586	0.0294961	0.0725895	0.39601	0.166032	0.200329
S97D	S	97	D	149	0.000421629	155	0.000441859	115	0.000360819	99	0.000283096	97	0.000284062	87	0.000252162	1.48935	1.5555	1.4309	0.574685	0.63738	0.516925	0.57633	0.0602443
S97E	S	97	E	115	0.000325419	83	0.000236608	117	0.000367095	91	0.000260219	83	0.000243063	74	0.000214483	1.25056	0.973443	1.71153	0.322569	-0.0388318	0.77529	0.353009	0.407913
S97F	S	97	F	473	0.00133846	472	0.00134553	454	0.00142445	259	0.000740624	285	0.000834615	265	0.00076808	1.80721	1.61216	1.85456	0.853761	0.688993	0.891078	0.811278	0.107532
S97G	S	97	G	365	0.00103285	337	0.000960686	319	0.00100088	222	0.000634821	247	0.000723333	208	0.000602871	1.627	1.32814	1.66019	0.70221	0.409406	0.731351	0.614322	0.17806
S97H	S	97	H	134	0.000379183	189	0.000538782	119	0.00037337	89	0.0002545	69	0.000202065	98	0.000284045	1.48991	2.66639	1.31447	0.575229	1.41489	0.394486	0.794867	0.544504
S97I	S	97	I	173	0.000489543	141	0.000401949	143	0.000448671	138	0.000394618	116	0.000339703	136	0.000394185	1.24055	1.18324	1.13823	0.310977	0.242739	0.186787	0.246834	0.0621963
S97K	S	97	K	77	0.000217889	148	0.000421904	94	0.000294931	79	0.000225905	64	0.000187422	66	0.000191295	0.964517	2.25109	1.54175	-0.0521211	1.17062	0.624573	0.581024	0.612533
S97L	S	97	L	971	0.00274766	965	0.00275093	936	0.00293676	636	0.00181868	648	0.00189765	669	0.00193904	1.51081	1.44965	1.51454	0.595318	0.535703	0.598881	0.576634	0.0354916
S97M	S	97	M	125	0.000353716	149	0.000424754	173	0.000542798	116	0.000331708	100	0.000292847	105	0.000304334	1.06635	1.45043	1.78356	0.0926764	0.536481	0.834761	0.487973	0.373413
S97N	S	97	N	58	0.000164124	59	0.000168191	50	0.000156878	48	0.000137259	45	0.000131781	31	8.98509e-05	1.19573	1.27629	1.74598	0.257892	0.351958	0.804038	0.471296	0.291976
S97P	S	97	P	242	0.000684794	173	0.000493171	193	0.000605549	464	0.00132683	397	0.0011626	419	0.00121444	0.516112	0.424196	0.498626	-0.954245	-1.2372	-1.00397	-1.06514	0.151069
S97Q	S	97	Q	211	0.000597072	216	0.000615751	180	0.000564761	150	0.000428933	131	0.00038363	148	0.000428966	1.39199	1.60507	1.31656	0.477154	0.682633	0.396778	0.518855	0.147419
S97R	S	97	R	467	0.00132148	517	0.00147381	488	0.00153113	214	0.000611944	234	0.000685262	288	0.000834744	2.15948	2.15073	1.83425	1.11068	1.10482	0.875191	1.03023	0.134303
S97S	S	97	S	295	0.000834769	290	0.000826703	278	0.000872242	218	0.000623383	208	0.000609122	219	0.000634753	1.3391	1.3572	1.37414	0.42126	0.440638	0.458532	0.440143	0.0186411
S97T	S	97	T	200	0.000565945	149	0.000424754	154	0.000483184	147	0.000420354	98	0.00028699	138	0.000399981	1.34635	1.48003	1.20802	0.429057	0.565627	0.27264	0.422441	0.146605
S97V	S	97	V	392	0.00110925	401	0.00114313	306	0.000960093	294	0.000840709	245	0.000717476	256	0.000741995	1.31943	1.59327	1.29394	0.399911	0.671989	0.371766	0.481222	0.165807
S97W	S	97	W	207	0.000585753	266	0.000758286	201	0.00063065	129	0.000368882	123	0.000360202	193	0.000559394	1.58791	2.10517	1.12738	0.667133	1.07394	0.172973	0.638014	0.451187
S97Y	S	97	Y	157	0.000444267	148	0.000421904	136	0.000426708	79	0.000225905	78	0.000228421	98	0.000284045	1.96661	1.84705	1.50226	0.975713	0.885219	0.587131	0.816021	0.203323
K98*	K	98	*	25	7.07432e-05	14	3.99098e-05	22	6.90263e-05	62	0.000177292	71	0.000207922	102	0.000295638	0.39902	0.191946	0.233482	-1.32547	-2.38122	-2.09862	-1.9351	0.546542
K98A	K	98	A	314	0.000888534	319	0.000909373	244	0.000765565	213	0.000609085	207	0.000606194	176	0.000510121	1.4588	1.50014	1.50075	0.544784	0.585094	0.585684	0.571854	0.023445
K98C	K	98	C	96	0.000271654	51	0.000145386	58	0.000181978	75	0.000214466	67	0.000196208	85	0.000246365	1.26665	0.740979	0.738653	0.341017	-0.432496	-0.437032	-0.17617	0.447903
K98D	K	98	D	88	0.000249016	89	0.000253712	98	0.000307481	66	0.000188731	63	0.000184494	49	0.000142022	1.31943	1.37518	2.16502	0.399911	0.459622	1.11438	0.65797	0.396387
K98E	K	98	E	120	0.000339567	112	0.000319278	98	0.000307481	121	0.000346006	83	0.000243063	63	0.0001826	0.981391	1.31356	1.6839	-0.0270995	0.393484	0.751808	0.372731	0.389868
K98F	K	98	F	107	0.000302781	74	0.000210952	88	0.000276105	69	0.000197309	75	0.000219635	57	0.00016521	1.53455	0.960464	1.67124	0.617816	-0.0581971	0.74092	0.433513	0.430259
K98G	K	98	G	222	0.000628199	221	0.000630005	274	0.000859691	156	0.00044609	157	0.00045977	165	0.000478239	1.40823	1.37026	1.79762	0.493887	0.45445	0.846088	0.598142	0.215631
K98H	K	98	H	103	0.000291462	97	0.000276518	73	0.000229042	87	0.000248781	66	0.000193279	65	0.000188397	1.17156	1.43067	1.21574	0.22843	0.516687	0.281835	0.342317	0.153351
K98I	K	98	I	42	0.000118849	30	8.5521e-05	39	0.000122365	33	9.43653e-05	20	5.85694e-05	22	6.37652e-05	1.25945	1.46016	1.91899	0.332796	0.546131	0.940349	0.606425	0.308231
K98K	K	98	K	124	0.000350886	171	0.00048747	134	0.000420433	88	0.000251641	108	0.000316275	93	0.000269553	1.39439	1.54128	1.55974	0.479638	0.624133	0.641309	0.581693	0.0887988
K98L	K	98	L	456	0.00129036	316	0.000900821	370	0.0011609	314	0.0008979	291	0.000852185	340	0.000985462	1.43708	1.05707	1.17802	0.523142	0.0800736	0.236369	0.279862	0.224714
K98M	K	98	M	124	0.000350886	102	0.000290771	118	0.000370232	88	0.000251641	80	0.000234278	84	0.000243467	1.39439	1.24114	1.52067	0.479638	0.311665	0.604704	0.465336	0.147042
K98N	K	98	N	78	0.000220719	72	0.00020525	66	0.000207079	50	0.000142978	50	0.000146424	52	0.000150718	1.54373	1.40176	1.37395	0.626419	0.487237	0.458333	0.523996	0.0898705
K98P	K	98	P	390	0.00110359	307	0.000875165	318	0.000997744	474	0.00135543	435	0.00127389	497	0.00144051	0.814203	0.687005	0.692631	-0.29654	-0.541609	-0.529841	-0.455996	0.138219
K98Q	K	98	Q	187	0.000529159	138	0.000393397	118	0.000370232	136	0.000388899	120	0.000351417	130	0.000376794	1.36066	1.11946	0.982585	0.444305	0.162802	-0.0253465	0.19392	0.236367
K98R	K	98	R	450	0.00127338	478	0.00136263	425	0.00133346	318	0.000909338	305	0.000893184	281	0.000814455	1.40033	1.52559	1.63725	0.485771	0.60937	0.711271	0.602137	0.112924
K98S	K	98	S	252	0.000713091	246	0.000701272	268	0.000840866	196	0.000560472	200	0.000585694	225	0.000652144	1.2723	1.19733	1.28939	0.347443	0.259827	0.366686	0.324652	0.056959
K98T	K	98	T	255	0.00072158	246	0.000701272	231	0.000724776	190	0.000543315	190	0.00055641	200	0.000579683	1.32811	1.26035	1.2503	0.409371	0.333827	0.322271	0.355156	0.0473054
K98V	K	98	V	175	0.000495202	187	0.000533081	161	0.000505147	156	0.00044609	132	0.000386558	163	0.000472442	1.11009	1.37904	1.06923	0.150682	0.463669	0.096567	0.236973	0.19818
K98W	K	98	W	106	0.000299951	99	0.000282219	107	0.000335719	65	0.000185871	100	0.000292847	69	0.000199991	1.61376	0.963708	1.67867	0.690426	-0.0533313	0.747321	0.461472	0.446739
K98Y	K	98	Y	58	0.000164124	62	0.000176743	56	0.000175703	53	0.000151556	45	0.000131781	54	0.000156514	1.08293	1.34119	1.1226	0.114934	0.423511	0.166846	0.235097	0.165223
M99*	M	99	*	67	0.000189592	55	0.000156789	103	0.000323169	205	0.000586208	197	0.000576909	214	0.000620261	0.32342	0.271773	0.52102	-1.62852	-1.87952	-0.940588	-1.48288	0.486116
M99A	M	99	A	459	0.00129884	554	0.00157929	455	0.00142759	301	0.000860725	273	0.000799473	287	0.000831845	1.50901	1.97541	1.71617	0.593604	0.982153	0.779194	0.784984	0.194339
M99C	M	99	C	166	0.000469735	118	0.000336383	135	0.000423571	93	0.000265938	111	0.00032506	99	0.000286943	1.76633	1.03483	1.47615	0.820754	0.0493954	0.561837	0.477329	0.392562
M99D	M	99	D	128	0.000362205	99	0.000282219	132	0.000414158	124	0.000354585	128	0.000374844	144	0.000417372	1.02149	0.752897	0.992299	0.0306768	-0.409475	-0.0111526	-0.129984	0.242949
M99E	M	99	E	263	0.000744218	202	0.000575841	239	0.000749877	244	0.000697731	171	0.000500769	188	0.000544902	1.06663	1.14991	1.37617	0.0930548	0.201527	0.460656	0.251746	0.188876
M99F	M	99	F	160	0.000452756	162	0.000461813	173	0.000542798	132	0.000377461	128	0.000374844	149	0.000431864	1.19948	1.23201	1.25687	0.262407	0.301018	0.329838	0.297754	0.0338337
M99G	M	99	G	603	0.00170633	605	0.00172467	517	0.00162212	414	0.00118385	417	0.00122117	440	0.0012753	1.44133	1.41231	1.27195	0.5274	0.498056	0.347039	0.457498	0.0967793
M99H	M	99	H	154	0.000435778	196	0.000558737	161	0.000505147	112	0.00032027	122	0.000357274	104	0.000301435	1.36066	1.56389	1.67581	0.444305	0.645141	0.744855	0.611434	0.153084
M99I	M	99	I	219	0.00061971	229	0.00065281	209	0.00065575	132	0.000377461	126	0.000368987	124	0.000359404	1.64179	1.76919	1.82455	0.715266	0.823092	0.867541	0.801966	0.0783048
M99K	M	99	K	417	0.00118	509	0.00145101	381	0.00119541	197	0.000563332	213	0.000623765	178	0.000515918	2.09467	2.32621	2.31705	1.06672	1.21798	1.21229	1.16567	0.0857325
M99L	M	99	L	783	0.00221568	835	0.00238033	740	0.00232179	481	0.00137545	432	0.0012651	495	0.00143472	1.61088	1.88154	1.6183	0.687849	0.911913	0.694475	0.764746	0.127494
M99N	M	99	N	191	0.000540478	171	0.00048747	171	0.000536523	137	0.000391759	115	0.000336774	116	0.000336216	1.37962	1.44747	1.59577	0.46427	0.533531	0.67425	0.55735	0.106997
M99P	M	99	P	345	0.000976256	178	0.000507425	283	0.000887929	488	0.00139546	501	0.00146716	413	0.00119705	0.699593	0.345854	0.741767	-0.515412	-1.53177	-0.430961	-0.826046	0.612628
M99Q	M	99	Q	236	0.000667816	263	0.000749734	234	0.000734189	134	0.00038318	156	0.000456842	169	0.000489832	1.74282	1.64112	1.49886	0.801427	0.714685	0.583864	0.699992	0.109523
M99R	M	99	R	773	0.00218738	1134	0.00323269	775	0.00243161	434	0.00124105	345	0.00101032	367	0.00106372	1.76253	3.19966	2.28595	0.817646	1.67792	1.19279	1.22945	0.431307
M99S	M	99	S	571	0.00161577	682	0.00194418	581	0.00182292	436	0.00124677	384	0.00112453	409	0.00118545	1.29597	1.72888	1.53774	0.374036	0.789834	0.620816	0.594895	0.209107
M99T	M	99	T	783	0.00221568	809	0.00230622	647	0.00203	453	0.00129538	509	0.00149059	478	0.00138544	1.71045	1.54718	1.46524	0.774374	0.629642	0.551133	0.651717	0.113246
M99V	M	99	V	667	0.00188743	766	0.00218364	577	0.00181037	336	0.00096081	390	0.0011421	424	0.00122893	1.96441	1.91194	1.47313	0.974099	0.935038	0.558885	0.822674	0.229281
M99W	M	99	W	206	0.000582924	204	0.000581543	208	0.000652612	165	0.000471826	128	0.000374844	180	0.000521715	1.23546	1.55142	1.2509	0.305051	0.633594	0.322965	0.420537	0.18473
M99Y	M	99	Y	129	0.000365035	100	0.00028507	96	0.000301206	94	0.000268798	83	0.000243063	98	0.000284045	1.35803	1.17282	1.06042	0.441512	0.229985	0.0846309	0.252042	0.17946
K100*	K	100	*	151	0.000427289	103	0.000293622	117	0.000367095	366	0.0010466	372	0.00108939	381	0.0011043	0.408265	0.269529	0.332424	-1.29242	-1.89149	-1.5889	-1.59094	0.299539
K100A	K	100	A	380	0.0010753	310	0.000883717	373	0.00117031	335	0.00095795	310	0.000907826	323	0.000936188	1.1225	0.973443	1.25008	0.166711	-0.0388318	0.32202	0.149966	0.181008
K100C	K	100	C	79	0.000223548	53	0.000151087	67	0.000210217	95	0.000271658	79	0.000231349	124	0.000359404	0.822905	0.653069	0.584904	-0.281202	-0.614692	-0.773729	-0.556541	0.25136
K100D	K	100	D	76	0.000215059	48	0.000136834	53	0.000166291	58	0.000165854	74	0.000216707	74	0.000214483	1.29668	0.631422	0.77531	0.37482	-0.663323	-0.367155	-0.218553	0.534787
K100E	K	100	E	340	0.000962107	226	0.000644258	276	0.000865967	313	0.00089504	280	0.000819972	307	0.000889814	1.07493	0.785707	0.9732	0.104245	-0.347936	-0.0391921	-0.0942943	0.231072
K100F	K	100	F	56	0.000158465	69	0.000196698	61	0.000191391	64	0.000183011	82	0.000240135	68	0.000197092	0.865873	0.819117	0.971074	-0.207772	-0.287859	-0.0423473	-0.179326	0.125203
K100G	K	100	G	432	0.00122244	378	0.00107756	358	0.00112325	366	0.0010466	302	0.000884399	353	0.00102314	1.16802	1.21842	1.09784	0.224061	0.285006	0.13467	0.214579	0.0756153
K100H	K	100	H	127	0.000359375	117	0.000333532	83	0.000260417	76	0.000217326	75	0.000219635	73	0.000211584	1.65362	1.51857	1.2308	0.72563	0.602714	0.299593	0.542646	0.219279
K100I	K	100	I	71	0.000200911	63	0.000179594	88	0.000276105	62	0.000177292	80	0.000234278	77	0.000223178	1.13322	0.766586	1.23715	0.180424	-0.38348	0.307023	0.0346558	0.367607
K100K	K	100	K	254	0.000718751	254	0.000724078	238	0.000746739	178	0.000509	198	0.000579837	162	0.000469543	1.41208	1.24876	1.59035	0.497824	0.320496	0.669346	0.495889	0.174433
K100L	K	100	L	866	0.00245054	716	0.0020411	836	0.002623	780	0.00223045	749	0.00219343	691	0.00200281	1.09868	0.930554	1.30966	0.135766	-0.103838	0.389195	0.140375	0.246549
K100M	K	100	M	267	0.000755537	234	0.000667064	247	0.000774977	218	0.000623383	184	0.000538839	203	0.000588379	1.212	1.23797	1.31714	0.277385	0.307971	0.39741	0.327588	0.0623708
K100N	K	100	N	47	0.000132997	31	8.83717e-05	41	0.00012864	39	0.000111523	45	0.000131781	51	0.000147819	1.19256	0.670594	0.870252	0.25406	-0.576489	-0.200495	-0.174308	0.415893
K100P	K	100	P	351	0.000993234	288	0.000821002	310	0.000972644	376	0.00107519	348	0.00101911	322	0.00093329	0.923774	0.805608	1.04217	-0.114389	-0.31185	0.0595858	-0.122218	0.185842
K100Q	K	100	Q	407	0.0011517	404	0.00115168	431	0.00135229	379	0.00108377	385	0.00112746	360	0.00104343	1.06268	1.02148	1.296	0.0877041	0.0306651	0.374069	0.164146	0.184022
K100R	K	100	R	633	0.00179122	647	0.0018444	539	0.00169114	363	0.00103802	378	0.00110696	410	0.00118835	1.72561	1.66618	1.4231	0.787109	0.736548	0.50904	0.677565	0.148121
K100S	K	100	S	477	0.00134978	435	0.00124005	429	0.00134601	419	0.00119815	351	0.00102789	369	0.00106952	1.12655	1.2064	1.25853	0.171912	0.270713	0.331735	0.25812	0.0806522
K100T	K	100	T	303	0.000857407	237	0.000675616	270	0.000847141	312	0.000892181	198	0.000579837	276	0.000799963	0.961024	1.16518	1.05898	-0.0573551	0.220555	0.0826694	0.0819564	0.138956
K100V	K	100	V	447	0.00126489	368	0.00104906	414	0.00129895	393	0.0011238	386	0.00113039	380	0.0011014	1.12554	0.928049	1.17936	0.170619	-0.107727	0.23801	0.1003	0.183281
K100W	K	100	W	235	0.000664986	165	0.000470366	229	0.000718501	215	0.000614804	196	0.000573981	222	0.000643448	1.08162	0.81948	1.11664	0.113197	-0.287219	0.159166	-0.00495201	0.245529
K100Y	K	100	Y	75	0.00021223	58	0.000165341	58	0.000181978	71	0.000203028	46	0.00013471	68	0.000197092	1.04532	1.22738	0.923316	0.0639447	0.295587	-0.115104	0.0814761	0.205906
N102*	N	102	*	47	0.000132997	25	7.12675e-05	60	0.000188254	180	0.00051472	207	0.000606194	208	0.000602871	0.258388	0.117566	0.312262	-1.95239	-3.08846	-1.67917	-2.24001	0.747374
N102A	N	102	A	183	0.00051784	138	0.000393397	170	0.000533385	273	0.000780658	240	0.000702833	247	0.000715909	0.663338	0.55973	0.745046	-0.592184	-0.837198	-0.424598	-0.617993	0.207507
N102C	N	102	C	68	0.000192421	40	0.000114028	50	0.000156878	118	0.000337427	103	0.000301633	128	0.000370997	0.57026	0.378036	0.422855	-0.810307	-1.4034	-1.24177	-1.15183	0.306607
N102D	N	102	D	113	0.000319759	101	0.000287921	115	0.000360819	91	0.000260219	105	0.00030749	99	0.000286943	1.22881	0.936359	1.25746	0.297257	-0.0948658	0.330512	0.177634	0.236577
N102E	N	102	E	141	0.000398991	71	0.0002024	124	0.000389057	125	0.000357444	127	0.000371916	117	0.000339115	1.11623	0.544208	1.14727	0.15864	-0.877769	0.19821	-0.17364	0.610115
N102F	N	102	F	99	0.000280143	73	0.000208101	101	0.000316894	163	0.000466107	172	0.000503697	145	0.00042027	0.601027	0.413147	0.754023	-0.734498	-1.27527	-0.407319	-0.805697	0.438335
N102G	N	102	G	257	0.00072724	250	0.000712675	293	0.000919305	279	0.000797815	285	0.000834615	315	0.000913001	0.911539	0.853897	1.0069	-0.133624	-0.227866	0.00992708	-0.117187	0.119745
N102H	N	102	H	45	0.000127338	46	0.000131132	55	0.000172566	39	0.000111523	47	0.000137638	67	0.000194194	1.14181	0.952731	0.888626	0.191324	-0.0698587	-0.170351	-0.0162953	0.186692
N102I	N	102	I	25	7.07432e-05	18	5.13126e-05	22	6.90263e-05	58	0.000165854	73	0.000213778	58	0.000168108	0.426539	0.240027	0.410607	-1.22925	-2.05873	-1.28417	-1.52405	0.46386
N102K	N	102	K	93	0.000263165	67	0.000190997	71	0.000222767	80	0.000228764	62	0.000181565	93	0.000269553	1.15037	1.05195	0.826431	0.202104	0.0730611	-0.275033	4.38326e-05	0.246807
N102L	N	102	L	545	0.0015422	367	0.00104621	515	0.00161584	1091	0.00311977	916	0.00268248	966	0.00279987	0.494331	0.390015	0.577114	-1.01645	-1.3584	-0.793073	-1.05597	0.284728
N102M	N	102	M	65	0.000183932	66	0.000188146	98	0.000307481	149	0.000426073	124	0.000363131	116	0.000336216	0.431691	0.518123	0.914533	-1.21193	-0.948634	-0.128893	-0.763151	0.56484
N102N	N	102	N	2	5.65945e-06	4	1.14028e-05	2	6.27512e-06	3	8.57866e-06	3	8.78542e-06	3	8.69525e-06	0.659713	1.29792	0.721672	-0.600089	0.376206	-0.470584	-0.231489	0.530248
N102P	N	102	P	189	0.000534818	120	0.000342084	164	0.00051456	391	0.00111809	294	0.000860971	385	0.00111589	0.478334	0.397324	0.46112	-1.06391	-1.33161	-1.11678	-1.17077	0.141782
N102Q	N	102	Q	211	0.000597072	164	0.000467515	203	0.000636925	224	0.00064054	160	0.000468556	206	0.000597074	0.932139	0.997779	1.06674	-0.101383	-0.00320786	0.0932136	-0.00379228	0.0972994
N102R	N	102	R	306	0.000865896	258	0.000735481	282	0.000884792	332	0.000949372	344	0.00100739	314	0.000910103	0.912073	0.730082	0.972189	-0.132778	-0.453869	-0.0406912	-0.209113	0.216908
N102S	N	102	S	450	0.00127338	399	0.00113743	419	0.00131464	431	0.00123247	385	0.00112746	404	0.00117096	1.03319	1.00884	1.1227	0.0471103	0.0126985	0.166973	0.075594	0.0809856
N102T	N	102	T	164	0.000464075	171	0.00048747	131	0.00041102	118	0.000337427	106	0.000310418	118	0.000342013	1.37533	1.57037	1.20177	0.459782	0.6511	0.265158	0.45868	0.192973
N102V	N	102	V	277	0.000783834	220	0.000627154	332	0.00104167	582	0.00166426	510	0.00149352	559	0.00162021	0.470981	0.419917	0.642921	-1.08626	-1.25183	-0.637287	-0.991791	0.317975
N102W	N	102	W	56	0.000158465	37	0.000105476	64	0.000200804	143	0.000408916	162	0.000474412	149	0.000431864	0.387524	0.22233	0.46497	-1.36764	-2.16923	-1.10479	-1.54722	0.554476
N102Y	N	102	Y	79	0.000223548	47	0.000133983	55	0.000172566	103	0.000294534	111	0.00032506	103	0.000298537	0.75899	0.412179	0.578038	-0.397847	-1.27866	-0.790763	-0.822423	0.441259
L105*	L	105	*	77	0.000217889	47	0.000133983	77	0.000241592	241	0.000689152	228	0.000667692	217	0.000628956	0.31617	0.200666	0.384116	-1.66123	-2.31713	-1.38039	-1.78625	0.480724
L105A	L	105	A	175	0.000495202	130	0.000370591	197	0.000618099	533	0.00152414	529	0.00154916	559	0.00162021	0.324906	0.23922	0.381492	-1.62191	-2.06359	-1.39027	-1.69192	0.342074
L105C	L	105	C	49	0.000138657	31	8.83717e-05	51	0.000160016	197	0.000563332	196	0.000573981	204	0.000591277	0.246137	0.153963	0.270627	-2.02247	-2.69935	-1.88562	-2.20248	0.435705
L105D	L	105	D	60	0.000169784	47	0.000133983	64	0.000200804	197	0.000563332	182	0.000532982	196	0.00056809	0.301392	0.251384	0.353472	-1.73029	-1.99204	-1.50033	-1.74089	0.246024
L105E	L	105	E	73	0.00020657	65	0.000185296	89	0.000279243	371	0.00106089	294	0.000860971	339	0.000982563	0.194713	0.215217	0.284198	-2.36058	-2.21614	-1.81503	-2.13058	0.282658
L105F	L	105	F	203	0.000574435	216	0.000615751	205	0.0006432	87	0.000248781	107	0.000313347	95	0.00027535	2.309	1.96508	2.33594	1.20727	0.974589	1.224	1.13529	0.139419
L105G	L	105	G	311	0.000880045	205	0.000584394	288	0.000903617	1095	0.00313121	968	0.00283476	1013	0.0029361	0.281056	0.206153	0.307762	-1.83107	-2.27821	-1.70012	-1.93647	0.303119
L105H	L	105	H	54	0.000152805	28	7.98196e-05	59	0.000185116	151	0.000431793	165	0.000483198	137	0.000397083	0.353886	0.16519	0.46619	-1.49864	-2.5978	-1.10101	-1.73248	0.77531
L105I	L	105	I	96	0.000271654	56	0.000159639	88	0.000276105	128	0.000366023	131	0.00038363	141	0.000408677	0.742177	0.416128	0.675608	-0.430164	-1.2649	-0.565741	-0.753602	0.447956
L105K	L	105	K	98	0.000277313	49	0.000139684	67	0.000210217	279	0.000797815	239	0.000699905	261	0.000756487	0.347591	0.199576	0.277885	-1.52454	-2.32499	-1.84744	-1.89899	0.402707
L105L	L	105	L	668	0.00189026	750	0.00213803	624	0.00195784	457	0.00130682	449	0.00131488	524	0.00151877	1.44646	1.62602	1.28909	0.532527	0.701343	0.366357	0.533409	0.167495
L105M	L	105	M	157	0.000444267	113	0.000322129	144	0.000451809	266	0.000760641	260	0.000761403	244	0.000707214	0.584069	0.423073	0.638857	-0.775789	-1.24102	-0.646434	-0.887748	0.312705
L105N	L	105	N	35	9.90404e-05	22	6.27154e-05	66	0.000207079	130	0.000371742	128	0.000374844	130	0.000376794	0.266423	0.16731	0.549581	-1.90821	-2.5794	-0.863595	-1.78374	0.864649
L105P	L	105	P	128	0.000362205	69	0.000196698	123	0.00038592	378	0.00108091	394	0.00115382	444	0.0012869	0.335092	0.170476	0.299884	-1.57737	-2.55236	-1.73752	-1.95575	0.522847
L105Q	L	105	Q	72	0.00020374	51	0.000145386	61	0.000191391	287	0.000820692	214	0.000626693	194	0.000562293	0.248254	0.231989	0.340376	-2.01011	-2.10787	-1.5548	-1.89093	0.295172
L105R	L	105	R	292	0.00082628	208	0.000592946	270	0.000847141	979	0.0027995	914	0.00267662	940	0.00272451	0.295153	0.221527	0.310933	-1.76047	-2.17444	-1.68532	-1.87341	0.263394
L105S	L	105	S	251	0.000710261	144	0.000410501	248	0.000778115	688	0.00196737	670	0.00196208	679	0.00196802	0.36102	0.209218	0.395379	-1.46985	-2.25692	-1.33869	-1.68849	0.496628
L105T	L	105	T	160	0.000452756	98	0.000279369	116	0.000363957	403	0.0011524	420	0.00122996	409	0.00118545	0.392881	0.227137	0.30702	-1.34783	-2.13837	-1.7036	-1.72993	0.395924
L105V	L	105	V	382	0.00108096	262	0.000746883	344	0.00107932	789	0.00225619	743	0.00217585	761	0.00220569	0.479107	0.34326	0.489334	-1.06158	-1.54263	-1.03111	-1.21177	0.286934
L105W	L	105	W	349	0.000987575	468	0.00133413	349	0.00109501	181	0.000517579	181	0.000530053	204	0.000591277	1.90807	2.51697	1.85194	0.93211	1.33169	0.889036	1.05094	0.244082
L105Y	L	105	Y	154	0.000435778	171	0.00048747	116	0.000363957	103	0.000294534	95	0.000278205	62	0.000179702	1.47955	1.7522	2.02534	0.565159	0.809165	1.01816	0.797496	0.226727
H107*	H	107	*	107	0.000302781	67	0.000190997	90	0.00028238	267	0.000763501	280	0.000819972	300	0.000869525	0.396569	0.232931	0.324753	-1.33436	-2.10203	-1.62259	-1.68632	0.387783
H107A	H	107	A	520	0.00147146	430	0.0012258	466	0.0014621	392	0.00112094	363	0.00106304	381	0.0011043	1.31269	1.15311	1.32401	0.392531	0.205535	0.404917	0.334328	0.111709
H107C	H	107	C	168	0.000475394	84	0.000239459	137	0.000429846	180	0.00051472	179	0.000524197	187	0.000542004	0.923598	0.456811	0.793068	-0.114663	-1.13033	-0.334484	-0.526492	0.534365
H107D	H	107	D	172	0.000486713	100	0.00028507	159	0.000498872	103	0.000294534	119	0.000348488	114	0.000330419	1.65249	0.818019	1.50981	0.724637	-0.289793	0.594371	0.343072	0.551934
H107E	H	107	E	280	0.000792324	195	0.000555887	237	0.000743602	219	0.000626242	244	0.000714547	290	0.000840541	1.2652	0.777956	0.884671	0.339369	-0.362239	-0.176788	-0.0665524	0.363562
H107F	H	107	F	148	0.0004188	148	0.000421904	140	0.000439258	116	0.000331708	119	0.000348488	97	0.000281146	1.26255	1.21067	1.56238	0.336345	0.275804	0.643748	0.418633	0.197292
H107G	H	107	G	1339	0.003789	1752	0.00499443	1228	0.00385292	568	0.00162423	583	0.0017073	551	0.00159703	2.33281	2.92534	2.41256	1.22207	1.5486	1.27056	1.34708	0.176203
H107I	H	107	I	99	0.000280143	67	0.000190997	69	0.000216492	94	0.000268798	74	0.000216707	106	0.000307232	1.04221	0.88136	0.704652	0.0596409	-0.182196	-0.505018	-0.209191	0.283296
H107K	H	107	K	94	0.000265994	76	0.000216653	111	0.000348269	214	0.000611944	202	0.000591551	205	0.000594175	0.434671	0.366246	0.586139	-1.20201	-1.44912	-0.770686	-1.1406	0.343358
H107L	H	107	L	595	0.00168369	537	0.00153083	568	0.00178213	453	0.00129538	423	0.00123874	440	0.0012753	1.29977	1.23579	1.39742	0.378252	0.305433	0.482766	0.388817	0.0891373
H107M	H	107	M	171	0.000483883	148	0.000421904	124	0.000389057	212	0.000606225	211	0.000617908	170	0.000492731	0.798191	0.682794	0.789594	-0.325195	-0.550478	-0.340816	-0.405496	0.1258
H107N	H	107	N	152	0.000430118	112	0.000319278	128	0.000401608	110	0.000314551	94	0.000275276	101	0.00029274	1.36741	1.15985	1.37189	0.451441	0.213934	0.456167	0.373847	0.138509
H107P	H	107	P	241	0.000681964	146	0.000416202	184	0.000577311	352	0.00100656	336	0.000983967	327	0.000947782	0.677518	0.422984	0.609118	-0.561669	-1.24132	-0.715207	-0.8394	0.356442
H107Q	H	107	Q	166	0.000469735	78	0.000222355	130	0.000407883	177	0.000506141	154	0.000450985	171	0.000495629	0.928071	0.493042	0.82296	-0.107693	-1.02022	-0.281106	-0.469672	0.484605
H107R	H	107	R	524	0.00148278	344	0.000980641	389	0.00122051	836	0.00239059	825	0.00241599	891	0.00258249	0.620257	0.405896	0.47261	-0.689063	-1.30082	-1.08128	-1.02372	0.309912
H107S	H	107	S	502	0.00142052	436	0.00124291	436	0.00136798	374	0.00106947	364	0.00106596	415	0.00120284	1.32825	1.16599	1.13729	0.409522	0.221558	0.185595	0.272225	0.120255
H107T	H	107	T	298	0.000843259	219	0.000624303	272	0.000853416	308	0.000880742	269	0.000787759	333	0.000965173	0.957441	0.792506	0.884211	-0.0627449	-0.335507	-0.177537	-0.19193	0.136949
H107V	H	107	V	604	0.00170916	497	0.0014168	546	0.00171311	519	0.00148411	548	0.0016048	469	0.00135936	1.15164	0.882849	1.26023	0.203687	-0.179762	0.333691	0.119206	0.266948
H107W	H	107	W	234	0.000662156	157	0.00044756	234	0.000734189	263	0.000752062	207	0.000606194	286	0.000828947	0.880454	0.738312	0.885689	-0.183681	-0.437698	-0.175128	-0.265503	0.149187
H107Y	H	107	Y	144	0.000407481	194	0.000553036	157	0.000492597	112	0.00032027	103	0.000301633	106	0.000307232	1.2723	1.83347	1.60334	0.347443	0.874581	0.681079	0.634367	0.266655
S108*	S	108	*	135	0.000382013	55	0.000156789	108	0.000338856	352	0.00100656	354	0.00103668	411	0.00119125	0.379522	0.151241	0.284455	-1.39774	-2.72508	-1.81373	-1.97885	0.678898
S108A	S	108	A	595	0.00168369	666	0.00189857	556	0.00174448	489	0.00139832	415	0.00121532	466	0.00135066	1.20408	1.5622	1.29158	0.267928	0.643579	0.369133	0.42688	0.194369
S108C	S	108	C	349	0.000987575	193	0.000550185	334	0.00104795	434	0.00124105	313	0.000916612	369	0.00106952	0.79576	0.600238	0.979831	-0.329595	-0.736394	-0.0293945	-0.365128	0.354836
S108D	S	108	D	371	0.00104983	324	0.000923627	297	0.000931855	255	0.000729186	221	0.000647192	229	0.000663737	1.43973	1.42713	1.40395	0.525795	0.513116	0.489494	0.509468	0.0184236
S108E	S	108	E	519	0.00146863	571	0.00162775	516	0.00161898	373	0.00106661	390	0.0011421	357	0.00103473	1.37691	1.42522	1.56463	0.461432	0.511185	0.645825	0.539481	0.0953976
S108F	S	108	F	369	0.00104417	322	0.000917925	367	0.00115148	301	0.000860725	287	0.000840471	253	0.000733299	1.21313	1.09216	1.57028	0.27873	0.127178	0.651021	0.35231	0.269561
S108G	S	108	G	858	0.00242791	831	0.00236893	789	0.00247553	594	0.00169857	582	0.00170437	584	0.00169268	1.42938	1.38992	1.4625	0.515388	0.474998	0.548435	0.51294	0.0367799
S108H	S	108	H	167	0.000472564	170	0.000484619	206	0.000646337	135	0.00038604	125	0.000366059	118	0.000342013	1.22413	1.32388	1.8898	0.291762	0.404775	0.918236	0.538257	0.333887
S108I	S	108	I	190	0.000537648	184	0.000524529	173	0.000542798	165	0.000471826	147	0.000430485	167	0.000484036	1.1395	1.21846	1.1214	0.188407	0.285058	0.165302	0.212922	0.0635304
S108K	S	108	K	355	0.00100455	369	0.00105191	341	0.00106991	251	0.000717748	251	0.000735046	252	0.000730401	1.39959	1.43108	1.46482	0.485005	0.517102	0.550726	0.517611	0.0328637
S108L	S	108	L	952	0.0026939	911	0.00259699	869	0.00272654	713	0.00203886	750	0.00219635	821	0.0023796	1.32128	1.18241	1.1458	0.401933	0.241729	0.196352	0.280005	0.108003
S108M	S	108	M	376	0.00106398	346	0.000986342	329	0.00103226	290	0.00082927	288	0.0008434	285	0.000826049	1.28303	1.16948	1.24963	0.359553	0.225871	0.321504	0.302309	0.0688767
S108N	S	108	N	178	0.000503691	161	0.000458963	147	0.000461221	134	0.00038318	127	0.000371916	140	0.000405778	1.3145	1.23405	1.13663	0.394517	0.3034	0.184768	0.294228	0.105175
S108P	S	108	P	179	0.000506521	124	0.000353487	125	0.000392195	368	0.00105232	360	0.00105425	380	0.0011014	0.48134	0.335297	0.356088	-1.05487	-1.57649	-1.48969	-1.37368	0.279489
S108Q	S	108	Q	337	0.000953618	381	0.00108612	290	0.000909892	199	0.000569051	204	0.000597408	203	0.000588379	1.6758	1.81805	1.54644	0.744853	0.86239	0.628951	0.745398	0.11672
S108R	S	108	R	480	0.00135827	529	0.00150802	442	0.0013868	349	0.000997984	348	0.00101911	344	0.000997055	1.36101	1.47975	1.3909	0.44468	0.565349	0.476016	0.495348	0.0626139
S108S	S	108	S	968	0.00273918	953	0.00271672	869	0.00272654	669	0.00191304	647	0.00189472	630	0.001826	1.43184	1.43383	1.49317	0.517874	0.519879	0.578383	0.538712	0.0343706
S108T	S	108	T	530	0.00149976	526	0.00149947	522	0.00163781	361	0.0010323	386	0.00113039	366	0.00106082	1.45283	1.32651	1.54391	0.538867	0.40763	0.626584	0.52436	0.110196
S108V	S	108	V	934	0.00264296	946	0.00269676	880	0.00276105	643	0.00183869	676	0.00197965	729	0.00211295	1.43742	1.36224	1.30673	0.523477	0.445985	0.385963	0.451808	0.0689417
S108W	S	108	W	82	0.000232038	104	0.000296473	73	0.000229042	74	0.000211607	70	0.000204993	86	0.000249264	1.09655	1.44626	0.918873	0.132972	0.532325	-0.122062	0.181078	0.329835
S108Y	S	108	Y	227	0.000642348	186	0.00053023	170	0.000533385	149	0.000426073	185	0.000541767	131	0.000379693	1.5076	0.978705	1.40478	0.592253	-0.0310544	0.490346	0.350515	0.334354
C109R	C	109	R	5	1.41486e-05	8	2.28056e-05	8	2.51005e-05	4	1.14382e-05	4	1.17139e-05	5	1.44921e-05	1.23696	1.94689	1.73201	0.306801	0.961168	0.79245	0.686807	0.339734
C109S	C	109	S	3	8.48918e-06	5	1.42535e-05	2	6.27512e-06	5	1.42978e-05	3	8.78542e-06	3	8.69525e-06	0.593742	1.6224	0.721672	-0.752092	0.698134	-0.470584	-0.174848	0.769015
E110*	E	110	*	133	0.000376354	73	0.000208101	107	0.000335719	349	0.000997984	335	0.000981038	356	0.00103184	0.377114	0.212123	0.325361	-1.40693	-2.23702	-1.61989	-1.75461	0.431136
E110A	E	110	A	319	0.000902683	409	0.00116594	366	0.00114835	204	0.000583349	210	0.000614979	182	0.000527512	1.54742	1.8959	2.17691	0.62986	0.92288	1.12228	0.891675	0.24769
E110C	E	110	C	157	0.000444267	121	0.000344935	170	0.000533385	167	0.000477545	142	0.000415843	187	0.000542004	0.930314	0.829483	0.984099	-0.10421	-0.269716	-0.0231253	-0.13235	0.125681
E110D	E	110	D	192	0.000543308	172	0.00049032	189	0.000592999	127	0.000363163	123	0.000360202	107	0.000310131	1.49604	1.36124	1.91209	0.581151	0.444918	0.935154	0.653741	0.253051
E110E	E	110	E	375	0.00106115	486	0.00138544	390	0.00122365	241	0.000689152	277	0.000811187	257	0.000744893	1.53979	1.70792	1.64272	0.622731	0.772239	0.716084	0.703684	0.0755213
E110F	E	110	F	521	0.00147429	528	0.00150517	505	0.00158447	345	0.000986546	332	0.000972253	344	0.000997055	1.49439	1.54813	1.58915	0.57956	0.630523	0.668253	0.626112	0.0445107
E110G	E	110	G	1282	0.00362771	1612	0.00459533	1211	0.00379959	840	0.00240202	782	0.00229007	870	0.00252162	1.51027	2.00664	1.5068	0.594808	1.00478	0.59149	0.730359	0.237661
E110H	E	110	H	161	0.000455586	207	0.000590095	180	0.000564761	92	0.000263079	122	0.000357274	99	0.000286943	1.73175	1.65166	1.9682	0.792228	0.723918	0.976875	0.831007	0.130861
E110I	E	110	I	245	0.000693283	270	0.000769689	225	0.000705951	166	0.000474686	138	0.000404129	136	0.000394185	1.46051	1.90456	1.79091	0.546472	0.929459	0.840697	0.772209	0.200469
E110K	E	110	K	325	0.000919661	429	0.00122295	327	0.00102598	215	0.000614804	193	0.000565195	198	0.000573886	1.49586	2.16377	1.78778	0.580976	1.11355	0.838168	0.84423	0.266336
E110L	E	110	L	1191	0.0033702	1239	0.00353202	1135	0.00356113	802	0.00229336	756	0.00221392	864	0.00250423	1.46955	1.59536	1.42205	0.555372	0.673886	0.507967	0.579075	0.0854614
E110M	E	110	M	469	0.00132714	452	0.00128852	406	0.00127385	321	0.000917917	292	0.000855114	306	0.000886915	1.44582	1.50684	1.43627	0.531888	0.591523	0.522326	0.548579	0.0374964
E110N	E	110	N	142	0.000401821	190	0.000541633	116	0.000363957	93	0.000265938	74	0.000216707	92	0.000266654	1.51096	2.49938	1.3649	0.595461	1.32157	0.448797	0.78861	0.467347
E110P	E	110	P	241	0.000681964	199	0.000567289	191	0.000599274	173	0.000494703	199	0.000582766	210	0.000608667	1.37853	0.973443	0.984567	0.463134	-0.0388318	-0.0224384	0.133955	0.285196
E110Q	E	110	Q	292	0.00082628	284	0.000809599	260	0.000815766	168	0.000480405	140	0.000409986	192	0.000556496	1.71997	1.9747	1.4659	0.78238	0.981632	0.551784	0.771932	0.215115
E110R	E	110	R	1149	0.00325136	1447	0.00412496	1074	0.00336974	721	0.00206174	649	0.00190058	676	0.00195933	1.577	2.17037	1.71984	0.657181	1.11794	0.782277	0.852467	0.238265
E110S	E	110	S	615	0.00174028	753	0.00214658	619	0.00194215	399	0.00114096	409	0.00119775	435	0.00126081	1.52528	1.79218	1.5404	0.609071	0.841717	0.623302	0.691363	0.130405
E110T	E	110	T	405	0.00114604	433	0.00123435	419	0.00131464	225	0.000643399	249	0.00072919	228	0.000660839	1.78123	1.69277	1.98935	0.83287	0.75939	0.992295	0.861518	0.119066
E110V	E	110	V	780	0.00220719	882	0.00251432	679	0.0021304	518	0.00148125	462	0.00135295	526	0.00152457	1.49009	1.85839	1.39738	0.575395	0.894054	0.482727	0.650725	0.215763
E110W	E	110	W	459	0.00129884	562	0.00160209	408	0.00128012	317	0.000906478	292	0.000855114	261	0.000756487	1.43285	1.87354	1.6922	0.518884	0.90577	0.758898	0.727851	0.195302
E110Y	E	110	Y	249	0.000704602	272	0.00077539	223	0.000699676	143	0.000408916	131	0.00038363	134	0.000388388	1.7231	2.02119	1.80149	0.785004	1.01521	0.849189	0.883134	0.118797
V111*	V	111	*	39	0.000110359	36	0.000102625	56	0.000175703	122	0.000348865	117	0.000342631	119	0.000344912	0.316338	0.299521	0.509416	-1.66046	-1.73927	-0.973085	-1.45761	0.421454
V111A	V	111	A	213	0.000602732	278	0.000792495	255	0.000800078	194	0.000554753	144	0.0004217	180	0.000521715	1.08649	1.87929	1.53355	0.11967	0.910184	0.616879	0.548911	0.399616
V111C	V	111	C	58	0.000164124	62	0.000176743	53	0.000166291	73	0.000208747	100	0.000292847	81	0.000234772	0.786233	0.603535	0.708308	-0.34697	-0.728492	-0.497551	-0.524338	0.192166
V111D	V	111	D	111	0.0003141	87	0.000248011	86	0.00026983	105	0.000300253	93	0.000272348	88	0.000255061	1.04612	0.91064	1.05791	0.0650435	-0.135047	0.0812114	0.00373592	0.120461
V111E	V	111	E	170	0.000481054	175	0.000498873	183	0.000574173	135	0.00038604	150	0.000439271	144	0.000417372	1.24612	1.13568	1.37569	0.317448	0.183561	0.460153	0.320387	0.13832
V111F	V	111	F	83	0.000234867	54	0.000153938	55	0.000172566	39	0.000111523	38	0.000111282	37	0.000107241	2.10601	1.38331	1.60913	1.07451	0.468128	0.686285	0.742974	0.30714
V111G	V	111	G	378	0.00106964	356	0.00101485	386	0.0012111	331	0.000946512	322	0.000942968	374	0.00108401	1.13008	1.07623	1.11724	0.176428	0.105985	0.159941	0.147451	0.0368451
V111H	V	111	H	88	0.000249016	95	0.000270817	70	0.000219629	60	0.000171573	51	0.000149352	78	0.000226076	1.45137	1.81328	0.971482	0.537414	0.858598	-0.041741	0.451424	0.456288
V111I	V	111	I	88	0.000249016	76	0.000216653	96	0.000301206	73	0.000208747	63	0.000184494	63	0.0001826	1.19291	1.17431	1.64954	0.25448	0.231816	0.722061	0.402786	0.276733
V111K	V	111	K	227	0.000642348	216	0.000615751	184	0.000577311	96	0.000274517	119	0.000348488	112	0.000324623	2.33992	1.76692	1.77841	1.22646	0.821238	0.830585	0.959427	0.231303
V111L	V	111	L	245	0.000693283	268	0.000763988	209	0.00065575	186	0.000531877	185	0.000541767	177	0.00051302	1.30347	1.41018	1.27822	0.382352	0.495876	0.354132	0.410787	0.0750282
V111M	V	111	M	117	0.000331078	141	0.000401949	129	0.000404745	64	0.000183011	53	0.000155209	93	0.000269553	1.80906	2.58973	1.50154	0.855238	1.3728	0.586447	0.938161	0.399681
V111N	V	111	N	86	0.000243357	75	0.000213803	63	0.000197666	56	0.000160135	56	0.000163994	53	0.000153616	1.5197	1.30372	1.28676	0.603783	0.382632	0.363738	0.450051	0.133471
V111P	V	111	P	408	0.00115453	372	0.00106046	378	0.001186	321	0.000917917	302	0.000884399	314	0.000910103	1.25777	1.19908	1.30315	0.330869	0.261922	0.382	0.32493	0.0602587
V111Q	V	111	Q	144	0.000407481	148	0.000421904	158	0.000495734	81	0.000231624	87	0.000254777	67	0.000194194	1.75923	1.65597	2.55278	0.814948	0.727678	1.35207	0.964899	0.338127
V111R	V	111	R	274	0.000775345	358	0.00102055	256	0.000803215	167	0.000477545	144	0.0004217	157	0.000455051	1.62361	2.42009	1.76511	0.699201	1.27506	0.819757	0.931339	0.303712
V111S	V	111	S	285	0.000806472	298	0.000849509	238	0.000746739	208	0.000594787	195	0.000571052	192	0.000556496	1.3559	1.48762	1.34186	0.439252	0.573006	0.424234	0.47883	0.0819037
V111T	V	111	T	297	0.000840429	292	0.000832404	244	0.000765565	201	0.00057477	157	0.00045977	191	0.000553598	1.4622	1.81048	1.38289	0.548141	0.856372	0.467687	0.624066	0.205165
V111V	V	111	V	321	0.000908342	357	0.0010177	295	0.00092558	210	0.000600506	183	0.00053591	185	0.000536207	1.51263	1.89901	1.72616	0.597057	0.925249	0.787568	0.769958	0.164803
V111W	V	111	W	30	8.48918e-05	33	9.40731e-05	41	0.00012864	41	0.000117242	32	9.37111e-05	33	9.56477e-05	0.724075	1.00386	1.34493	-0.465788	0.00556235	0.427536	-0.0108966	0.44689
V111Y	V	111	Y	150	0.000424459	174	0.000496022	121	0.000379645	85	0.000243062	81	0.000237206	102	0.000295638	1.7463	2.0911	1.28415	0.804301	1.06426	0.360816	0.743126	0.35569
T112*	T	112	*	92	0.000260335	51	0.000145386	94	0.000294931	288	0.000823551	306	0.000896112	329	0.000953579	0.316113	0.16224	0.309288	-1.66149	-2.62379	-1.69298	-1.99275	0.546724
T112A	T	112	A	483	0.00136676	452	0.00128852	447	0.00140249	359	0.00102658	320	0.000937111	310	0.000898509	1.33137	1.37499	1.56091	0.412912	0.459419	0.642385	0.504905	0.12131
T112C	T	112	C	165	0.000466905	127	0.000362039	164	0.00051456	207	0.000591927	236	0.000691119	232	0.000672433	0.788787	0.523844	0.765221	-0.342292	-0.93279	-0.386051	-0.553711	0.329021
T112D	T	112	D	270	0.000764026	241	0.000687019	212	0.000665163	214	0.000611944	190	0.00055641	160	0.000463747	1.24852	1.23474	1.43432	0.320222	0.304202	0.520371	0.381598	0.120447
T112E	T	112	E	283	0.000800813	298	0.000849509	268	0.000840866	236	0.000674855	195	0.000571052	196	0.00056809	1.18664	1.48762	1.48016	0.246888	0.573006	0.565758	0.461884	0.186227
T112F	T	112	F	180	0.000509351	159	0.000453261	174	0.000545935	168	0.000480405	146	0.000427557	136	0.000394185	1.06025	1.06012	1.38497	0.0844088	0.0842266	0.469859	0.212831	0.222592
T112G	T	112	G	896	0.00253544	1020	0.00290771	848	0.00266065	701	0.00200455	668	0.00195622	739	0.00214193	1.26484	1.48639	1.24217	0.338957	0.571817	0.312868	0.407881	0.142571
T112H	T	112	H	144	0.000407481	197	0.000561588	168	0.00052711	111	0.00031741	99	0.000289919	116	0.000336216	1.28377	1.93705	1.56777	0.360382	0.953863	0.648715	0.65432	0.29678
T112I	T	112	I	203	0.000574435	183	0.000521678	185	0.000580449	128	0.000366023	124	0.000363131	138	0.000399981	1.5694	1.43661	1.45119	0.650209	0.522672	0.537235	0.570039	0.0698104
T112K	T	112	K	206	0.000582924	203	0.000578692	176	0.000552211	131	0.000374601	122	0.000357274	153	0.000443458	1.55612	1.61975	1.24524	0.637951	0.695767	0.316422	0.550046	0.204379
T112L	T	112	L	771	0.00218172	767	0.00218649	688	0.00215864	616	0.00176148	582	0.00170437	620	0.00179702	1.23857	1.28287	1.20124	0.308674	0.359376	0.264519	0.310856	0.0474662
T112M	T	112	M	237	0.000670645	289	0.000823852	258	0.00080949	170	0.000486124	190	0.00055641	198	0.000573886	1.37958	1.48066	1.41054	0.464225	0.566238	0.496249	0.508904	0.0521706
T112N	T	112	N	139	0.000393332	160	0.000456112	129	0.000404745	126	0.000360304	132	0.000386558	93	0.000269553	1.09167	1.17993	1.50154	0.126534	0.238702	0.586447	0.317228	0.239801
T112P	T	112	P	292	0.00082628	209	0.000595796	223	0.000699676	315	0.000900759	323	0.000945896	372	0.00107821	0.917315	0.629875	0.648923	-0.12451	-0.666863	-0.623881	-0.471751	0.301486
T112Q	T	112	Q	269	0.000761197	321	0.000915075	259	0.000812628	206	0.000589068	222	0.000650121	193	0.000559394	1.2922	1.40755	1.45269	0.369835	0.493182	0.538729	0.467249	0.0873827
T112R	T	112	R	1030	0.00291462	1223	0.00348641	980	0.00307481	763	0.00218184	721	0.00211143	724	0.00209845	1.33585	1.65121	1.46527	0.417763	0.723521	0.55117	0.564151	0.153292
T112S	T	112	S	518	0.0014658	631	0.00179879	565	0.00177272	439	0.00125534	445	0.00130317	434	0.00125791	1.16765	1.38032	1.40926	0.223604	0.465003	0.494934	0.394514	0.148767
T112T	T	112	T	302	0.000854578	336	0.000957835	272	0.000853416	240	0.000686293	230	0.000673549	279	0.000808658	1.24521	1.42207	1.05535	0.316387	0.507996	0.0777198	0.300701	0.215566
T112V	T	112	V	714	0.00202042	750	0.00213803	699	0.00219315	514	0.00146981	556	0.00162823	599	0.00173615	1.37462	1.3131	1.26323	0.459029	0.392974	0.337115	0.396372	0.0610281
T112W	T	112	W	413	0.00116868	403	0.00114883	318	0.000997744	281	0.000803534	280	0.000819972	250	0.000724604	1.45442	1.40106	1.37695	0.540445	0.486521	0.461477	0.496148	0.0403544
T112Y	T	112	Y	162	0.000458416	171	0.00048747	173	0.000542798	135	0.00038604	138	0.000404129	127	0.000368099	1.18748	1.20622	1.4746	0.247908	0.270496	0.560322	0.359575	0.174218
S113*	S	113	*	41	0.000116019	29	8.26703e-05	31	9.72644e-05	138	0.000394618	115	0.000336774	132	0.000382591	0.294003	0.245477	0.254225	-1.7661	-2.02634	-1.97582	-1.92275	0.137998
S113A	S	113	A	249	0.000704602	325	0.000926478	248	0.000778115	157	0.00044895	144	0.0004217	177	0.00051302	1.56944	2.19701	1.51673	0.650254	1.13554	0.600969	0.795587	0.295436
S113C	S	113	C	86	0.000243357	131	0.000373442	102	0.000320031	53	0.000151556	42	0.000122996	41	0.000118835	1.60572	3.03621	2.69307	0.683217	1.60227	1.42925	1.23825	0.488393
S113D	S	113	D	28	7.92324e-05	39	0.000111177	37	0.00011609	18	5.1472e-05	15	4.39271e-05	22	6.37652e-05	1.53933	2.53095	1.82058	0.622303	1.33968	0.8644	0.942128	0.36495
S113E	S	113	E	96	0.000271654	115	0.000327831	89	0.000279243	46	0.000131539	69	0.000202065	59	0.000171007	2.06519	1.6224	1.63294	1.04627	0.698134	0.707469	0.817292	0.198359
S113F	S	113	F	66	0.000186762	104	0.000296473	68	0.000213354	42	0.000120101	36	0.000105425	42	0.000121733	1.55504	2.81217	1.75263	0.63695	1.49168	0.809524	0.979385	0.451976
S113G	S	113	G	356	0.00100738	413	0.00117734	282	0.000884792	193	0.000551894	176	0.000515411	197	0.000570988	1.82532	2.28427	1.54958	0.86815	1.19173	0.631878	0.897254	0.281061
S113H	S	113	H	42	0.000118849	74	0.000210952	59	0.000185116	34	9.72248e-05	27	7.90687e-05	30	8.69525e-05	1.22241	2.66795	2.12893	0.289728	1.41573	1.09013	0.931864	0.579447
S113K	S	113	K	20	5.65945e-05	18	5.13126e-05	23	7.21639e-05	7	2.00169e-05	6	1.75708e-05	12	3.4781e-05	2.82734	2.92033	2.07481	1.49945	1.54613	1.05298	1.36618	0.272248
S113L	S	113	L	270	0.000764026	361	0.0010291	310	0.000972644	162	0.000463248	167	0.000489055	202	0.00058548	1.64928	2.10427	1.66128	0.721839	1.07332	0.732291	0.842483	0.199978
S113M	S	113	M	37	0.0001047	28	7.98196e-05	23	7.21639e-05	15	4.28933e-05	24	7.02833e-05	17	4.92731e-05	2.44094	1.13568	1.46457	1.28744	0.183561	0.550477	0.673825	0.56218
S113P	S	113	P	266	0.000752707	300	0.00085521	271	0.000850279	116	0.000331708	137	0.000401201	138	0.000399981	2.26919	2.13163	2.1258	1.18217	1.09195	1.088	1.12071	0.0532659
S113Q	S	113	Q	279	0.000789494	317	0.000903672	216	0.000677713	139	0.000397478	147	0.000430485	136	0.000394185	1.98626	2.09919	1.71928	0.990053	1.06983	0.781803	0.94723	0.148714
S113R	S	113	R	468	0.00132431	598	0.00170472	386	0.0012111	219	0.000626242	212	0.000620836	221	0.00064055	2.1147	2.74584	1.89072	1.08045	1.45725	0.918933	1.15221	0.27624
S113S	S	113	S	291	0.000823451	364	0.00103765	262	0.000822041	141	0.000403197	163	0.000477341	153	0.000443458	2.0423	2.17382	1.85371	1.0302	1.12023	0.890413	1.01362	0.115804
S113T	S	113	T	148	0.0004188	184	0.000524529	167	0.000523973	87	0.000248781	67	0.000196208	97	0.000281146	1.68341	2.67334	1.8637	0.751383	1.41864	0.89817	1.02273	0.350635
S113V	S	113	V	125	0.000353716	152	0.000433306	110	0.000345132	73	0.000208747	70	0.000204993	74	0.000214483	1.69447	2.11376	1.60913	0.760833	1.07981	0.686285	0.84231	0.209033
S113W	S	113	W	157	0.000444267	216	0.000615751	142	0.000445534	108	0.000308832	81	0.000237206	96	0.000278248	1.43854	2.59585	1.60121	0.524606	1.37621	0.679163	0.859992	0.453685
S113Y	S	113	Y	50	0.000141486	82	0.000233757	57	0.000178841	35	0.000100084	29	8.49257e-05	42	0.000121733	1.41367	2.75249	1.46912	0.499446	1.46074	0.554951	0.838379	0.539694
G114*	G	114	*	86	0.000243357	54	0.000153938	79	0.000247867	271	0.000774939	281	0.000822901	272	0.000788369	0.314033	0.187067	0.314405	-1.67101	-2.41837	-1.6693	-1.91956	0.431982
G114A	G	114	A	1222	0.00345793	707	0.00201545	619	0.00194215	428	0.00122389	374	0.00109525	426	0.00123473	2.82536	1.84017	1.57294	1.49843	0.87984	0.653464	1.01058	0.437394
G114C	G	114	C	473	0.00133846	570	0.0016249	424	0.00133033	223	0.00063768	243	0.000711619	199	0.000576785	2.09895	2.28338	2.30645	1.06967	1.19117	1.20567	1.15551	0.0746891
G114D	G	114	D	229	0.000648007	235	0.000669915	224	0.000702813	156	0.00044609	130	0.000380701	148	0.000428966	1.45264	1.75969	1.63839	0.538675	0.815317	0.71228	0.688757	0.139813
G114E	G	114	E	311	0.000880045	346	0.000986342	302	0.000947543	198	0.000566192	230	0.000673549	264	0.000765182	1.55432	1.4644	1.23832	0.636287	0.550306	0.308389	0.498328	0.170017
G114F	G	114	F	334	0.000945129	299	0.000852359	299	0.00093813	200	0.000571911	230	0.000673549	256	0.000741995	1.65258	1.26548	1.26434	0.724721	0.33968	0.33838	0.467594	0.22268
G114G	G	114	G	862	0.00243922	949	0.00270531	824	0.00258535	539	0.0015413	570	0.00166923	582	0.00168688	1.58258	1.6207	1.53262	0.662276	0.696614	0.616003	0.658298	0.0404524
G114H	G	114	H	256	0.00072441	298	0.000849509	254	0.00079694	173	0.000494703	128	0.000374844	163	0.000472442	1.46433	2.2663	1.68685	0.550245	1.18034	0.754335	0.828305	0.321493
G114I	G	114	I	186	0.000526329	173	0.000493171	157	0.000492597	155	0.000443231	139	0.000407058	133	0.000385489	1.18748	1.21155	1.27785	0.247908	0.276855	0.353717	0.292826	0.0546827
G114K	G	114	K	194	0.000548967	258	0.000735481	182	0.000571036	117	0.000334568	108	0.000316275	113	0.000327521	1.64082	2.32545	1.74351	0.714421	1.21751	0.801994	0.911308	0.268768
G114L	G	114	L	1020	0.00288632	1039	0.00296188	956	0.00299951	714	0.00204172	692	0.0020265	636	0.00184339	1.41367	1.46157	1.62717	0.499446	0.54752	0.702362	0.583109	0.106036
G114M	G	114	M	337	0.000953618	276	0.000786793	291	0.00091303	227	0.000649119	161	0.000471484	238	0.000689823	1.4691	1.66876	1.32357	0.554929	0.738776	0.404436	0.566047	0.167447
G114N	G	114	N	153	0.000432948	143	0.00040765	133	0.000417295	100	0.000285955	112	0.000327989	92	0.000266654	1.51404	1.24288	1.56493	0.598405	0.313685	0.646099	0.519396	0.17974
G114P	G	114	P	320	0.000905513	353	0.0010063	286	0.000897342	215	0.000614804	253	0.000740903	232	0.000672433	1.47285	1.3582	1.33447	0.558608	0.441699	0.416269	0.472192	0.0759113
G114Q	G	114	Q	228	0.000645178	242	0.000689869	244	0.000765565	170	0.000486124	134	0.000392415	136	0.000394185	1.32719	1.75801	1.94215	0.408372	0.813942	0.957653	0.726656	0.284853
G114R	G	114	R	1212	0.00342963	1592	0.00453831	1102	0.00345759	811	0.0023191	773	0.00226371	750	0.00217381	1.47886	2.00481	1.59057	0.564489	1.00347	0.66954	0.745832	0.229218
G114S	G	114	S	656	0.0018563	690	0.00196698	615	0.0019296	479	0.00136973	446	0.0013061	410	0.00118835	1.35524	1.506	1.62376	0.438543	0.590721	0.699341	0.576202	0.131004
G114T	G	114	T	264	0.000747048	282	0.000803897	281	0.000881654	171	0.000488984	187	0.000547624	180	0.000521715	1.52776	1.46797	1.68992	0.611415	0.553825	0.756951	0.64073	0.104688
G114V	G	114	V	727	0.00205721	844	0.00240599	731	0.00229356	524	0.00149841	488	0.00142909	554	0.00160572	1.37293	1.68358	1.42836	0.457262	0.75153	0.514364	0.574385	0.156046
G114W	G	114	W	397	0.0011234	429	0.00122295	390	0.00122365	286	0.000817832	311	0.000910755	275	0.000797064	1.37363	1.34279	1.53519	0.457997	0.425231	0.618421	0.50055	0.103386
G114Y	G	114	Y	225	0.000636689	209	0.000595796	168	0.00052711	126	0.000360304	132	0.000386558	160	0.000463747	1.76709	1.54128	1.13663	0.821374	0.624133	0.184768	0.543425	0.325887
T115*	T	115	*	103	0.000291462	70	0.000199549	88	0.000276105	324	0.000926495	305	0.000893184	334	0.000968071	0.314585	0.223413	0.285212	-1.66848	-2.16221	-1.80989	-1.88019	0.254265
T115A	T	115	A	405	0.00114604	417	0.00118874	344	0.00107932	282	0.000806394	280	0.000819972	279	0.000808658	1.42119	1.44973	1.33471	0.5071	0.535789	0.416522	0.48647	0.0622523
T115C	T	115	C	158	0.000447097	176	0.000501723	150	0.000470634	129	0.000368882	132	0.000386558	132	0.000382591	1.21203	1.29792	1.23012	0.277427	0.376206	0.298803	0.317478	0.0519703
T115D	T	115	D	118	0.000333908	133	0.000379143	105	0.000329444	107	0.000305972	101	0.000295776	69	0.000199991	1.0913	1.28186	1.6473	0.126049	0.358239	0.720099	0.401463	0.299374
T115E	T	115	E	454	0.0012847	442	0.00126001	388	0.00121737	344	0.000983686	348	0.00101911	281	0.000814455	1.306	1.23638	1.49471	0.385157	0.306127	0.579865	0.423716	0.140884
T115F	T	115	F	114	0.000322589	110	0.000313577	84	0.000263555	80	0.000228764	77	0.000225492	74	0.000214483	1.41014	1.39063	1.22879	0.495835	0.475741	0.297242	0.42294	0.10932
T115G	T	115	G	1146	0.00324287	1143	0.00325835	1036	0.00325051	789	0.00225619	797	0.00233399	762	0.00220859	1.43732	1.39604	1.47176	0.523383	0.481342	0.557539	0.520755	0.0381666
T115H	T	115	H	108	0.00030561	125	0.000356338	102	0.000320031	67	0.00019159	73	0.000213778	83	0.000240569	1.59513	1.66685	1.33031	0.673671	0.737128	0.411764	0.607521	0.172474
T115I	T	115	I	59	0.000166954	87	0.000248011	75	0.000235317	62	0.000177292	39	0.00011421	58	0.000168108	0.941687	2.17153	1.3998	-0.0866801	1.11871	0.485216	0.505748	0.602957
T115K	T	115	K	312	0.000882875	345	0.000983492	269	0.000844004	216	0.000617663	254	0.000743832	245	0.000710112	1.42938	1.3222	1.18855	0.515388	0.402936	0.249203	0.389176	0.133625
T115L	T	115	L	611	0.00172896	666	0.00189857	515	0.00161584	457	0.00130682	406	0.00118896	483	0.00139994	1.32304	1.59683	1.15423	0.403851	0.675211	0.206927	0.428663	0.235126
T115M	T	115	M	276	0.000781005	307	0.000875165	258	0.00080949	246	0.00070345	215	0.000629621	227	0.000657941	1.11025	1.38999	1.23034	0.150883	0.47507	0.299057	0.308337	0.162293
T115N	T	115	N	75	0.00021223	97	0.000276518	59	0.000185116	53	0.000151556	53	0.000155209	63	0.0001826	1.40033	1.78158	1.01378	0.485771	0.833161	0.0197414	0.446224	0.408149
T115P	T	115	P	204	0.000577264	292	0.000832404	224	0.000702813	159	0.000454669	195	0.000571052	180	0.000521715	1.26964	1.45767	1.34712	0.344416	0.543662	0.42988	0.439319	0.0999583
T115Q	T	115	Q	318	0.000899853	375	0.00106901	294	0.000922443	268	0.00076636	230	0.000673549	269	0.000779674	1.17419	1.58714	1.18311	0.231667	0.666425	0.242588	0.380227	0.247915
T115R	T	115	R	1140	0.00322589	1405	0.00400523	1028	0.00322541	856	0.00244778	761	0.00222857	876	0.00253901	1.31788	1.79722	1.27034	0.398224	0.84577	0.345216	0.529737	0.274973
T115S	T	115	S	416	0.00117717	436	0.00124291	322	0.00101029	291	0.00083213	299	0.000875613	269	0.000779674	1.41464	1.41947	1.29579	0.500438	0.505351	0.373833	0.459874	0.0745541
T115T	T	115	T	60	0.000169784	70	0.000199549	48	0.000150603	29	8.2927e-05	44	0.000128853	49	0.000142022	2.04739	1.54866	1.06042	1.03378	0.63102	0.0846309	0.583144	0.476384
[truncated: 247 more rows]

## Sheet: LolB depeltion 11 gen
change	original amino acid	location	new amino acid	Rep1+Ara reads	Rep1+Ara read fraction	Rep1-Ara reads2	Rep1-Ara read fraction3	Rep1Log2[FC]	Rep2+Ara reads	Rep2+Ara read fraction	Rep2-Ara reads	Rep2-Ara read fraction	Rep2 Log2[FC]	Rep3+Ara reads	Rep3+Ara read fraction	Rep3-Ara reads	Rep3-Ara read fraction	Rep3 Log2[FC]	median	SEM	Log2[FC] average	SD
[truncated: 1,181 more rows]
