# Supplementary material for: Conformational rearrangements in the sensory RcsF/OMP complex mediate signal transduction across the bacterial cell envelope
Source: PLoS Genet. 2023 Jan 27;19(1):e1010601. doi: 10.1371/journal.pgen.1010601 (PMC9907809; doi:10.1371/journal.pgen.1010601)
Supplement: S2 Dataset — (XLSX) [file pgen.1010601.s025.xlsx]

## Sheet: Fig 3A and B
	IM				untreated				PMB
EV	3.9039	8.49858	3.66667	28.6533	5.02765	6	6.6	4.4	9.06667	12.6932	5.1	13.8511
WT	168.773	241.952	150.187	277.431	116.258	139.227	109.39	73.2117	188.875	261.925	195.301	155.126
A55K	9.87167	25.2433	11.259	27.3834	6.6625	21.8818	5.48902	9.30449	9.15883	11.1502	13.3333	36.2573
L58Y	18.5002	31.25	26.5115	38.105	6.15006	7.71605	7.07483	5.20464	9.37951	11.9826	17.2239	12.4521
P62D	34.438	69.4316	41.2406	77.2901	6.2383	8.32799	5.59832	4.46638	15.2582	15.8606	19.4175	13.8889
F63Y	27.3171	71.8271	40.4248	89.7946	4.57816	6.49954	4.95954	6.48217	11.3217	10.9718	36.4678	12.2734
D65K	39.96	74.2787	46.1681	75.7999	5.51511	5.87136	5.0813	5.34759	11.9396	26.862	29.1298	21.4669
S127K	16.1527	25.5863	17.316	45.1654	4.99783	6.12843	10.9705	4.82393	9.12171	13.9494	15.3641	9.60096
Within each column, compare rows (simple effects within columns)
Number of families	3
Number of comparisons per family	7
Alpha	0.05
Dunnett's multiple comparisons test	Mean Diff.	95.00% CI of diff.	Below threshold?	Summary	Adjusted P Value
IM
WT vs. EV	198.4	161.9 to 234.9	Yes	****	<0.0001
WT vs. A55K	191.1	154.6 to 227.7	Yes	****	<0.0001
WT vs. L58Y	181	144.5 to 217.5	Yes	****	<0.0001
WT vs. P62D	154	117.5 to 190.5	Yes	****	<0.0001
WT vs. F63Y	152.2	115.7 to 188.8	Yes	****	<0.0001
WT vs. D65K	150.5	114.0 to 187.0	Yes	****	<0.0001
WT vs. S127K	183.5	147.0 to 220.0	Yes	****	<0.0001
untreated
WT vs. EV	104	67.51 to 140.5	Yes	****	<0.0001
WT vs. A55K	98.69	62.18 to 135.2	Yes	****	<0.0001
WT vs. L58Y	103	66.48 to 139.5	Yes	****	<0.0001
WT vs. P62D	103.4	66.86 to 139.9	Yes	****	<0.0001
WT vs. F63Y	103.9	67.38 to 140.4	Yes	****	<0.0001
WT vs. D65K	104.1	67.56 to 140.6	Yes	****	<0.0001
WT vs. S127K	102.8	66.28 to 139.3	Yes	****	<0.0001
PMB
WT vs. EV	190.1	153.6 to 226.6	Yes	****	<0.0001
WT vs. A55K	182.8	146.3 to 219.3	Yes	****	<0.0001
WT vs. L58Y	187.5	151.0 to 224.1	Yes	****	<0.0001
WT vs. P62D	184.2	147.7 to 220.7	Yes	****	<0.0001
WT vs. F63Y	182.5	146.0 to 219.1	Yes	****	<0.0001
WT vs. D65K	178	141.4 to 214.5	Yes	****	<0.0001
WT vs. S127K	188.3	151.8 to 224.8	Yes	****	<0.0001
Test details	Mean 1	Mean 2	Mean Diff.	SE of diff.	N1	N2	q	DF
IM
WT vs. EV	209.6	11.18	198.4	13.63	4	4	14.55	72
WT vs. A55K	209.6	18.44	191.1	13.63	4	4	14.02	72
WT vs. L58Y	209.6	28.59	181	13.63	4	4	13.27	72
WT vs. P62D	209.6	55.6	154	13.63	4	4	11.29	72
WT vs. F63Y	209.6	57.34	152.2	13.63	4	4	11.17	72
WT vs. D65K	209.6	59.05	150.5	13.63	4	4	11.04	72
WT vs. S127K	209.6	26.06	183.5	13.63	4	4	13.46	72
untreated
WT vs. EV	109.5	5.507	104	13.63	4	4	7.629	72
WT vs. A55K	109.5	10.83	98.69	13.63	4	4	7.238	72
WT vs. L58Y	109.5	6.536	103	13.63	4	4	7.553	72
WT vs. P62D	109.5	6.158	103.4	13.63	4	4	7.581	72
WT vs. F63Y	109.5	5.63	103.9	13.63	4	4	7.62	72
WT vs. D65K	109.5	5.454	104.1	13.63	4	4	7.633	72
WT vs. S127K	109.5	6.73	102.8	13.63	4	4	7.539	72
PMB
WT vs. EV	200.3	10.18	190.1	13.63	4	4	13.94	72
WT vs. A55K	200.3	17.47	182.8	13.63	4	4	13.41	72
WT vs. L58Y	200.3	12.76	187.5	13.63	4	4	13.76	72
WT vs. P62D	200.3	16.11	184.2	13.63	4	4	13.51	72
WT vs. F63Y	200.3	17.76	182.5	13.63	4	4	13.39	72
WT vs. D65K	200.3	22.35	178	13.63	4	4	13.05	72
WT vs. S127K	200.3	12.01	188.3	13.63	4	4	13.81	72
Compare each cell mean with the other cell mean in that row
Number of families	1
Number of comparisons per family	8
Alpha	0.05
Šídák's multiple comparisons test	Mean Diff.	95.00% CI of diff.	Below threshold?	Summary	Adjusted P Value
untreated - PMB
EV	-4.671	-33.34 to 24.00	No	ns	0.9997
WT	-90.79	-119.5 to -62.12	Yes	****	<0.0001
A55K	-6.64	-35.31 to 22.03	No	ns	0.9968
L58Y	-6.223	-34.89 to 22.44	No	ns	0.998
P62D	-9.949	-38.62 to 18.72	No	ns	0.9581
F63Y	-12.13	-40.80 to 16.54	No	ns	0.8808
D65K	-16.9	-45.56 to 11.77	No	ns	0.5668
S127K	-5.279	-33.95 to 23.39	No	ns	0.9994
Test details	Mean 1	Mean 2	Mean Diff.	SE of diff.	N1	N2	t	DF
untreated - PMB
EV	5.507	10.18	-4.671	10.05	4	4	0.4647	48
WT	109.5	200.3	-90.79	10.05	4	4	9.032	48
A55K	10.83	17.47	-6.64	10.05	4	4	0.6606	48
L58Y	6.536	12.76	-6.223	10.05	4	4	0.6191	48
P62D	6.158	16.11	-9.949	10.05	4	4	0.9897	48
F63Y	5.63	17.76	-12.13	10.05	4	4	1.207	48
D65K	5.454	22.35	-16.9	10.05	4	4	1.681	48
S127K	6.73	12.01	-5.279	10.05	4	4	0.5252	48

## Sheet: Fig 3C
EV	WT	A55K	L58Y	P62D	F63Y	D65K	S127K
0	1	0.56	0.38	0.52	0.51	0.62	0.5
0	1	0.616864	0.606574	0.498461	0.510259	0.579688	0.554533
0	1	0.616428	0.265116	0.217222	0.56483	0.521708	0.305266
Number of families	1
Number of comparisons per family	7
Alpha	0.05
Dunnett's multiple comparisons test	Mean Diff.	95.00% CI of diff.	Below threshold?	Summary	Adjusted P Value	B-?
WT vs. EV	1	0.7607 to 1.239	Yes	****	<0.0001	A	EV
WT vs. A55K	0.4022	0.1629 to 0.6416	Yes	***	0.0009	C	A55K
WT vs. L58Y	0.5828	0.3434 to 0.8221	Yes	****	<0.0001	D	L58Y
WT vs. P62D	0.5881	0.3488 to 0.8275	Yes	****	<0.0001	E	P62D
WT vs. F63Y	0.4716	0.2323 to 0.7110	Yes	***	0.0002	F	F63Y
WT vs. D65K	0.4262	0.1869 to 0.6655	Yes	***	0.0005	G	D65K
WT vs. S127K	0.5467	0.3074 to 0.7861	Yes	****	<0.0001	H	S127K
Test details	Mean 1	Mean 2	Mean Diff.	SE of diff.	n1	n2	q	DF
WT vs. EV	1	0	1	0.08186	3	3	12.22	16
WT vs. A55K	1	0.5978	0.4022	0.08186	3	3	4.914	16
WT vs. L58Y	1	0.4172	0.5828	0.08186	3	3	7.119	16
WT vs. P62D	1	0.4119	0.5881	0.08186	3	3	7.185	16
WT vs. F63Y	1	0.5284	0.4716	0.08186	3	3	5.762	16
WT vs. D65K	1	0.5738	0.4262	0.08186	3	3	5.207	16
WT vs. S127K	1	0.4533	0.5467	0.08186	3	3	6.679	16

## Sheet: Fig 3D
WT	A55K	L58Y	P62D	F63Y	D65K	S127K
1	0.201332	0.263166	0.782293	0.544386	0.236668	0.156166
1	0.183219	0.160244	0.866734	0.572471	0.167645	0.206459
1	0.065003	0.125722	0.33427	0.282801	0.160286	0.079093
Number of families	1
Number of comparisons per family	6
Alpha	0.05
Dunnett's multiple comparisons test	Mean Diff.	95.00% CI of diff.	Below threshold?	Summary	Adjusted P Value	A-?
WT vs. A55K	0.8501	0.5338 to 1.167	Yes	****	<0.0001	B	A55K
WT vs. L58Y	0.817	0.5006 to 1.133	Yes	****	<0.0001	C	L58Y
WT vs. P62D	0.3389	0.02252 to 0.6553	Yes	*	0.034	D	P62D
WT vs. F63Y	0.5334	0.2171 to 0.8498	Yes	**	0.0012	E	F63Y
WT vs. D65K	0.8118	0.4954 to 1.128	Yes	****	<0.0001	F	D65K
WT vs. S127K	0.8528	0.5364 to 1.169	Yes	****	<0.0001	G	S127K
Test details	Mean 1	Mean 2	Mean Diff.	SE of diff.	n1	n2	q	DF
WT vs. A55K	1	0.1499	0.8501	0.1086	3	3	7.826	14
WT vs. L58Y	1	0.183	0.817	0.1086	3	3	7.521	14
WT vs. P62D	1	0.6611	0.3389	0.1086	3	3	3.12	14
WT vs. F63Y	1	0.4666	0.5334	0.1086	3	3	4.911	14
WT vs. D65K	1	0.1882	0.8118	0.1086	3	3	7.473	14
WT vs. S127K	1	0.1472	0.8528	0.1086	3	3	7.85	14

## Sheet: Fig 4A and B
	IM				Untreated (OM)
EV	3.9039	8.49858	3.66667	28.6533	25.1293	24.4253	19.272
WT	168.773	241.952	150.187	277.431	81.9262	71.6013	61.4035	89.8797	2.12653	39.4066	35.2609
T53F	136.724	255.689	207.36	222.222	92.6265	108.144	109.366	129.994	128.736	165.18	121.291
A55V	170.723	316.858	202.097	250.091	116.098	122.83	144.191	144.608	152.235	204.368	155.139
P62L	178.571	277.778	256.825	259.299	140.046	149.6	163.097	163.049	176.312	244.472	161.394
E68D	195.975	292.532	174.938	212.86	98.8336	109.319	126.778	133.745	146.722	222.362	135.771
T132I	0	0	0	0	157.104	162.063	206.061	210.145	204.398	335.183	208.877
Within each column, compare rows (simple effects within columns)
Number of families	2
Number of comparisons per family	6
Alpha	0.05
Dunnett's multiple comparisons test	Predicted (LS) mean diff.	95.00% CI of diff.	Below threshold?	Summary	Adjusted P Value
IM
WT vs. EV	198.4	123.0 to 273.8	Yes	****	<0.0001
WT vs. T53F	4.087	-71.31 to 79.48	No	ns	0.9998
WT vs. A55V	-25.36	-100.8 to 50.04	No	ns	0.8826
WT vs. P62L	-33.53	-108.9 to 41.87	No	ns	0.7037
WT vs. E68D	-9.49	-84.89 to 65.91	No	ns	0.9983
WT vs. T132I	209.6	134.2 to 285.0	Yes	****	<0.0001
untreated
WT vs. EV	31.57	-42.30 to 105.4	No	ns	0.7454
WT vs. T53F	-67.68	-124.9 to -10.45	Yes	*	0.0139
WT vs. A55V	-93.98	-151.2 to -36.76	Yes	***	0.0003
WT vs. P62L	-116.6	-173.8 to -59.40	Yes	****	<0.0001
WT vs. E68D	-84.56	-141.8 to -27.34	Yes	**	0.0013
WT vs. T132I	-157.5	-214.7 to -100.2	Yes	****	<0.0001
Test details	Predicted (LS) mean 1	Predicted (LS) mean 2	Predicted (LS) mean diff.	SE of diff.	N1	N2	q	DF
IM
WT vs. EV	209.6	11.18	198.4	28.53	4	4	6.955	59
WT vs. T53F	209.6	205.5	4.087	28.53	4	4	0.1433	59
WT vs. A55V	209.6	234.9	-25.36	28.53	4	4	0.8889	59
WT vs. P62L	209.6	243.1	-33.53	28.53	4	4	1.175	59
WT vs. E68D	209.6	219.1	-9.49	28.53	4	4	0.3327	59
WT vs. T132I	209.6	0	209.6	28.53	4	4	7.347	59
untreated
WT vs. EV	54.51	22.94	31.57	27.84	7	3	1.134	59
WT vs. T53F	54.51	122.2	-67.68	21.56	7	7	3.138	59
WT vs. A55V	54.51	148.5	-93.98	21.56	7	7	4.358	59
WT vs. P62L	54.51	171.1	-116.6	21.56	7	7	5.408	59
WT vs. E68D	54.51	139.1	-84.56	21.56	7	7	3.921	59
WT vs. T132I	54.51	212	-157.5	21.56	7	7	7.302	59

## Sheet: Fig 4C
EV	WT	T53F	A55V	P62L	E68D
0	1.06	0.99	0.88	0.62	0.81
0	1	0.886137	1.12195	1.19185	0.914504
	1	0.969226	0.828858	1.08328	0.896938
Number of families	1
Number of comparisons per family	5
Alpha	0.05
Dunnett's multiple comparisons test	Mean Diff.	95.00% CI of diff.	Below threshold?	Summary	Adjusted P Value	B-?
WT vs. EV	1.02	0.6155 to 1.425	Yes	****	<0.0001	A	EV
WT vs. T53F	0.07155	-0.2903 to 0.4334	No	ns	0.9645	C	T53F
WT vs. A55V	0.0764	-0.2854 to 0.4382	No	ns	0.9542	D	A55V
WT vs. P62L	0.05496	-0.3069 to 0.4168	No	ns	0.988	E	P62L
WT vs. E68D	0.1462	-0.2156 to 0.5080	No	ns	0.6595	F	E68D
Test details	Mean 1	Mean 2	Mean Diff.	SE of diff.	n1	n2	q	DF
WT vs. EV	1.02	0	1.02	0.1371	3	2	7.439	11
WT vs. T53F	1.02	0.9485	0.07155	0.1226	3	3	0.5833	11
WT vs. A55V	1.02	0.9436	0.0764	0.1226	3	3	0.6229	11
WT vs. P62L	1.02	0.965	0.05496	0.1226	3	3	0.4481	11
WT vs. E68D	1.02	0.8738	0.1462	0.1226	3	3	1.192	11

## Sheet: Fig 4D
WT	T53F	A55V	P62L	E68D	T132I
1	2.05864	0.919084	1.47762	0.6899	1.11612
1	1.36095	0.392378	1.21822	1.14199	1.12037
1	1.39857	0.342807	0.63455	0.759709	0.613052
1	1.80513	0.442681	0.821871		1.11912
1	1.55747	0.347013	1.02558		1.08367
Number of families	1
Number of comparisons per family	5
Alpha	0.05
Dunnett's multiple comparisons test	Mean Diff.	95.00% CI of diff.	Below threshold?	Summary	Adjusted P Value	A-?
WT vs. T53F	-0.6362	-1.060 to -0.2120	Yes	**	0.0022	B	T53F
WT vs. A55V	0.5112	0.08708 to 0.9353	Yes	*	0.0146	C	A55V
WT vs. P62L	-0.03557	-0.4597 to 0.3886	No	ns	0.9997	D	P62L
WT vs. E68D	0.1361	-0.3536 to 0.6259	No	ns	0.9113	G	E68D
WT vs. T132I	-0.01047	-0.4346 to 0.4137	No	ns	>0.9999	J	T132I
Test details	Mean 1	Mean 2	Mean Diff.	SE of diff.	n1	n2	q	DF
WT vs. T53F	1	1.636	-0.6362	0.1558	5	5	4.082	22
WT vs. A55V	1	0.4888	0.5112	0.1558	5	5	3.281	22
WT vs. P62L	1	1.036	-0.03557	0.1558	5	5	0.2283	22
WT vs. E68D	1	0.8639	0.1361	0.1799	5	3	0.7566	22
WT vs. T132I	1	1.01	-0.01047	0.1558	5	5	0.06717	22

## Sheet: Fig 4E
	untreated					PMB
EV	12.9424	13.6714	7.40741	27.1665		12.1633	15.6342	91.033	17.8117
WT	154.726	116.629	117.974	116.959		343.817	237.561	184.853	205.174
T53F	193.062	183.216	180.437	155.626		327.288	248.142	265.236	227.59
A55V	224.806	241.73	253.117	197.531		381.95	343.616	293.009	304.005
P62L	328.495	272.015	283.459	230.229		411.979	378.947	360.611	305.66
E68D	268.253	234.143	251.906	191.1		397.727	316.865	357.084	320.249
T132i	372.832	352.82	314.377	265.145		441.193	428.61	385.657	397.892
Compare cell means regardless of rows and columns
Number of families	1
Number of comparisons per family	91
Alpha	0.05
Tukey's multiple comparisons test	Mean Diff.	95.00% CI of diff.	Below threshold?	Summary	Adjusted P Value
EV:untreated vs. EV:PMB	-18.86	-114.5 to 76.81	No	ns	>0.9999
EV:untreated vs. WT:untreated	-111.3	-206.9 to -15.60	Yes	*	0.0105
EV:untreated vs. WT:PMB	-227.6	-323.2 to -131.9	Yes	****	<0.0001
EV:untreated vs. T53F:untreated	-162.8	-258.5 to -67.12	Yes	****	<0.0001
EV:untreated vs. T53F:PMB	-251.8	-347.4 to -156.1	Yes	****	<0.0001
EV:untreated vs. A55V:untreated	-214	-309.7 to -118.3	Yes	****	<0.0001
EV:untreated vs. A55V:PMB	-315.3	-411.0 to -219.7	Yes	****	<0.0001
EV:untreated vs. P62L:untreated	-263.3	-358.9 to -167.6	Yes	****	<0.0001
EV:untreated vs. P62L:PMB	-349	-444.7 to -253.3	Yes	****	<0.0001
EV:untreated vs. E68D:untreated	-221.1	-316.7 to -125.4	Yes	****	<0.0001
EV:untreated vs. E68D:PMB	-332.7	-428.4 to -237.0	Yes	****	<0.0001
EV:untreated vs. T132i:untreated	-311	-406.7 to -215.3	Yes	****	<0.0001
EV:untreated vs. T132i:PMB	-398	-493.7 to -302.4	Yes	****	<0.0001
EV:PMB vs. WT:untreated	-92.41	-188.1 to 3.261	No	ns	0.0674
EV:PMB vs. WT:PMB	-208.7	-304.4 to -113.0	Yes	****	<0.0001
EV:PMB vs. T53F:untreated	-143.9	-239.6 to -48.25	Yes	***	0.0003
EV:PMB vs. T53F:PMB	-232.9	-328.6 to -137.2	Yes	****	<0.0001
EV:PMB vs. A55V:untreated	-195.1	-290.8 to -99.46	Yes	****	<0.0001
EV:PMB vs. A55V:PMB	-296.5	-392.2 to -200.8	Yes	****	<0.0001
EV:PMB vs. P62L:untreated	-244.4	-340.1 to -148.7	Yes	****	<0.0001
EV:PMB vs. P62L:PMB	-330.1	-425.8 to -234.5	Yes	****	<0.0001
EV:PMB vs. E68D:untreated	-202.2	-297.9 to -106.5	Yes	****	<0.0001
EV:PMB vs. E68D:PMB	-313.8	-409.5 to -218.1	Yes	****	<0.0001
EV:PMB vs. T132i:untreated	-292.1	-387.8 to -196.5	Yes	****	<0.0001
EV:PMB vs. T132i:PMB	-379.2	-474.8 to -283.5	Yes	****	<0.0001
WT:untreated vs. WT:PMB	-116.3	-212.0 to -20.61	Yes	**	0.0062
WT:untreated vs. T53F:untreated	-51.51	-147.2 to 44.16	No	ns	0.8071
WT:untreated vs. T53F:PMB	-140.5	-236.2 to -44.82	Yes	***	0.0004
WT:untreated vs. A55V:untreated	-102.7	-198.4 to -7.052	Yes	*	0.0253
WT:untreated vs. A55V:PMB	-204.1	-299.7 to -108.4	Yes	****	<0.0001
WT:untreated vs. P62L:untreated	-152	-247.6 to -56.31	Yes	***	0.0001
WT:untreated vs. P62L:PMB	-237.7	-333.4 to -142.1	Yes	****	<0.0001
WT:untreated vs. E68D:untreated	-109.8	-205.5 to -14.11	Yes	*	0.0123
WT:untreated vs. E68D:PMB	-221.4	-317.1 to -125.7	Yes	****	<0.0001
WT:untreated vs. T132i:untreated	-199.7	-295.4 to -104.0	Yes	****	<0.0001
WT:untreated vs. T132i:PMB	-286.8	-382.4 to -191.1	Yes	****	<0.0001
WT:PMB vs. T53F:untreated	64.77	-30.91 to 160.4	No	ns	0.4919
WT:PMB vs. T53F:PMB	-24.21	-119.9 to 71.46	No	ns	0.9996
WT:PMB vs. A55V:untreated	13.56	-82.12 to 109.2	No	ns	>0.9999
WT:PMB vs. A55V:PMB	-87.79	-183.5 to 7.879	No	ns	0.101
WT:PMB vs. P62L:untreated	-35.7	-131.4 to 59.97	No	ns	0.9851
WT:PMB vs. P62L:PMB	-121.4	-217.1 to -25.78	Yes	**	0.0035
WT:PMB vs. E68D:untreated	6.501	-89.17 to 102.2	No	ns	>0.9999
WT:PMB vs. E68D:PMB	-105.1	-200.8 to -9.458	Yes	*	0.0199
WT:PMB vs. T132i:untreated	-83.44	-179.1 to 12.23	No	ns	0.1444
WT:PMB vs. T132i:PMB	-170.5	-266.2 to -74.81	Yes	****	<0.0001
T53F:untreated vs. T53F:PMB	-88.98	-184.7 to 6.693	No	ns	0.0912
T53F:untreated vs. A55V:untreated	-51.21	-146.9 to 44.46	No	ns	0.8131
T53F:untreated vs. A55V:PMB	-152.6	-248.2 to -56.89	Yes	****	<0.0001
T53F:untreated vs. P62L:untreated	-100.5	-196.1 to -4.792	Yes	*	0.0316
T53F:untreated vs. P62L:PMB	-186.2	-281.9 to -90.54	Yes	****	<0.0001
T53F:untreated vs. E68D:untreated	-58.27	-153.9 to 37.41	No	ns	0.6541
T53F:untreated vs. E68D:PMB	-169.9	-265.6 to -74.22	Yes	****	<0.0001
T53F:untreated vs. T132i:untreated	-148.2	-243.9 to -52.54	Yes	***	0.0002
T53F:untreated vs. T132i:PMB	-235.3	-330.9 to -139.6	Yes	****	<0.0001
T53F:PMB vs. A55V:untreated	37.77	-57.90 to 133.4	No	ns	0.9762
T53F:PMB vs. A55V:PMB	-63.58	-159.3 to 32.09	No	ns	0.5213
T53F:PMB vs. P62L:untreated	-11.49	-107.2 to 84.19	No	ns	>0.9999
T53F:PMB vs. P62L:PMB	-97.24	-192.9 to -1.563	Yes	*	0.0432
T53F:PMB vs. E68D:untreated	30.71	-64.96 to 126.4	No	ns	0.9961
T53F:PMB vs. E68D:PMB	-80.92	-176.6 to 14.76	No	ns	0.1758
T53F:PMB vs. T132i:untreated	-59.23	-154.9 to 36.44	No	ns	0.6302
T53F:PMB vs. T132i:PMB	-146.3	-241.9 to -50.60	Yes	***	0.0002
A55V:untreated vs. A55V:PMB	-101.3	-197.0 to -5.677	Yes	*	0.029
A55V:untreated vs. P62L:untreated	-49.25	-144.9 to 46.42	No	ns	0.8496
A55V:untreated vs. P62L:PMB	-135	-230.7 to -39.33	Yes	***	0.0007
A55V:untreated vs. E68D:untreated	-7.054	-102.7 to 88.62	No	ns	>0.9999
A55V:untreated vs. E68D:PMB	-118.7	-214.4 to -23.01	Yes	**	0.0047
A55V:untreated vs. T132i:untreated	-97	-192.7 to -1.325	Yes	*	0.0441
A55V:untreated vs. T132i:PMB	-184	-279.7 to -88.37	Yes	****	<0.0001
A55V:PMB vs. P62L:untreated	52.1	-43.58 to 147.8	No	ns	0.7953
A55V:PMB vs. P62L:PMB	-33.65	-129.3 to 62.02	No	ns	0.991
A55V:PMB vs. E68D:untreated	94.29	-1.378 to 190.0	No	ns	0.0568
A55V:PMB vs. E68D:PMB	-17.34	-113.0 to 78.34	No	ns	>0.9999
A55V:PMB vs. T132i:untreated	4.351	-91.32 to 100.0	No	ns	>0.9999
A55V:PMB vs. T132i:PMB	-82.69	-178.4 to 12.98	No	ns	0.1533
P62L:untreated vs. P62L:PMB	-85.75	-181.4 to 9.922	No	ns	0.1198
P62L:untreated vs. E68D:untreated	42.2	-53.47 to 137.9	No	ns	0.9447
P62L:untreated vs. E68D:PMB	-69.43	-165.1 to 26.24	No	ns	0.3821
P62L:untreated vs. T132i:untreated	-47.74	-143.4 to 47.93	No	ns	0.8749
P62L:untreated vs. T132i:PMB	-134.8	-230.5 to -39.12	Yes	***	0.0008
P62L:PMB vs. E68D:untreated	127.9	32.28 to 223.6	Yes	**	0.0017
P62L:PMB vs. E68D:PMB	16.32	-79.35 to 112.0	No	ns	>0.9999
P62L:PMB vs. T132i:untreated	38.01	-57.67 to 133.7	No	ns	0.975
P62L:PMB vs. T132i:PMB	-49.04	-144.7 to 46.63	No	ns	0.8534
E68D:untreated vs. E68D:PMB	-111.6	-207.3 to -15.96	Yes	*	0.0101
E68D:untreated vs. T132i:untreated	-89.94	-185.6 to 5.729	No	ns	0.0839
E68D:untreated vs. T132i:PMB	-177	-272.7 to -81.32	Yes	****	<0.0001
E68D:PMB vs. T132i:untreated	21.69	-73.98 to 117.4	No	ns	0.9999
E68D:PMB vs. T132i:PMB	-65.36	-161.0 to 30.32	No	ns	0.4775
T132i:untreated vs. T132i:PMB	-87.04	-182.7 to 8.628	No	ns	0.1076
Test details	Mean 1	Mean 2	Mean Diff.	SE of diff.	N1	N2	q	DF
EV:untreated vs. EV:PMB	15.3	34.16	-18.86	26.9	4	4	0.9916	42
EV:untreated vs. WT:untreated	15.3	126.6	-111.3	26.9	4	4	5.849	42
EV:untreated vs. WT:PMB	15.3	242.9	-227.6	26.9	4	4	11.96	42
EV:untreated vs. T53F:untreated	15.3	178.1	-162.8	26.9	4	4	8.557	42
EV:untreated vs. T53F:PMB	15.3	267.1	-251.8	26.9	4	4	13.23	42
EV:untreated vs. A55V:untreated	15.3	229.3	-214	26.9	4	4	11.25	42
EV:untreated vs. A55V:PMB	15.3	330.6	-315.3	26.9	4	4	16.58	42
EV:untreated vs. P62L:untreated	15.3	278.5	-263.3	26.9	4	4	13.84	42
EV:untreated vs. P62L:PMB	15.3	364.3	-349	26.9	4	4	18.35	42
EV:untreated vs. E68D:untreated	15.3	236.4	-221.1	26.9	4	4	11.62	42
EV:untreated vs. E68D:PMB	15.3	348	-332.7	26.9	4	4	17.49	42
EV:untreated vs. T132i:untreated	15.3	326.3	-311	26.9	4	4	16.35	42
EV:untreated vs. T132i:PMB	15.3	413.3	-398	26.9	4	4	20.92	42
EV:PMB vs. WT:untreated	34.16	126.6	-92.41	26.9	4	4	4.858	42
EV:PMB vs. WT:PMB	34.16	242.9	-208.7	26.9	4	4	10.97	42
EV:PMB vs. T53F:untreated	34.16	178.1	-143.9	26.9	4	4	7.566	42
EV:PMB vs. T53F:PMB	34.16	267.1	-232.9	26.9	4	4	12.24	42
EV:PMB vs. A55V:untreated	34.16	229.3	-195.1	26.9	4	4	10.26	42
EV:PMB vs. A55V:PMB	34.16	330.6	-296.5	26.9	4	4	15.59	42
EV:PMB vs. P62L:untreated	34.16	278.5	-244.4	26.9	4	4	12.85	42
EV:PMB vs. P62L:PMB	34.16	364.3	-330.1	26.9	4	4	17.35	42
EV:PMB vs. E68D:untreated	34.16	236.4	-202.2	26.9	4	4	10.63	42
EV:PMB vs. E68D:PMB	34.16	348	-313.8	26.9	4	4	16.5	42
EV:PMB vs. T132i:untreated	34.16	326.3	-292.1	26.9	4	4	15.36	42
EV:PMB vs. T132i:PMB	34.16	413.3	-379.2	26.9	4	4	19.93	42
WT:untreated vs. WT:PMB	126.6	242.9	-116.3	26.9	4	4	6.113	42
WT:untreated vs. T53F:untreated	126.6	178.1	-51.51	26.9	4	4	2.708	42
WT:untreated vs. T53F:PMB	126.6	267.1	-140.5	26.9	4	4	7.385	42
WT:untreated vs. A55V:untreated	126.6	229.3	-102.7	26.9	4	4	5.4	42
WT:untreated vs. A55V:PMB	126.6	330.6	-204.1	26.9	4	4	10.73	42
WT:untreated vs. P62L:untreated	126.6	278.5	-152	26.9	4	4	7.989	42
WT:untreated vs. P62L:PMB	126.6	364.3	-237.7	26.9	4	4	12.5	42
WT:untreated vs. E68D:untreated	126.6	236.4	-109.8	26.9	4	4	5.771	42
WT:untreated vs. E68D:PMB	126.6	348	-221.4	26.9	4	4	11.64	42
WT:untreated vs. T132i:untreated	126.6	326.3	-199.7	26.9	4	4	10.5	42
WT:untreated vs. T132i:PMB	126.6	413.3	-286.8	26.9	4	4	15.07	42
WT:PMB vs. T53F:untreated	242.9	178.1	64.77	26.9	4	4	3.405	42
WT:PMB vs. T53F:PMB	242.9	267.1	-24.21	26.9	4	4	1.273	42
WT:PMB vs. A55V:untreated	242.9	229.3	13.56	26.9	4	4	0.7126	42
WT:PMB vs. A55V:PMB	242.9	330.6	-87.79	26.9	4	4	4.615	42
WT:PMB vs. P62L:untreated	242.9	278.5	-35.7	26.9	4	4	1.877	42
WT:PMB vs. P62L:PMB	242.9	364.3	-121.4	26.9	4	4	6.384	42
WT:PMB vs. E68D:untreated	242.9	236.4	6.501	26.9	4	4	0.3417	42
WT:PMB vs. E68D:PMB	242.9	348	-105.1	26.9	4	4	5.526	42
WT:PMB vs. T132i:untreated	242.9	326.3	-83.44	26.9	4	4	4.386	42
WT:PMB vs. T132i:PMB	242.9	413.3	-170.5	26.9	4	4	8.962	42
T53F:untreated vs. T53F:PMB	178.1	267.1	-88.98	26.9	4	4	4.677	42
T53F:untreated vs. A55V:untreated	178.1	229.3	-51.21	26.9	4	4	2.692	42
T53F:untreated vs. A55V:PMB	178.1	330.6	-152.6	26.9	4	4	8.02	42
T53F:untreated vs. P62L:untreated	178.1	278.5	-100.5	26.9	4	4	5.281	42
T53F:untreated vs. P62L:PMB	178.1	364.3	-186.2	26.9	4	4	9.789	42
T53F:untreated vs. E68D:untreated	178.1	236.4	-58.27	26.9	4	4	3.063	42
T53F:untreated vs. E68D:PMB	178.1	348	-169.9	26.9	4	4	8.931	42
T53F:untreated vs. T132i:untreated	178.1	326.3	-148.2	26.9	4	4	7.791	42
T53F:untreated vs. T132i:PMB	178.1	413.3	-235.3	26.9	4	4	12.37	42
T53F:PMB vs. A55V:untreated	267.1	229.3	37.77	26.9	4	4	1.985	42
T53F:PMB vs. A55V:PMB	267.1	330.6	-63.58	26.9	4	4	3.342	42
T53F:PMB vs. P62L:untreated	267.1	278.5	-11.49	26.9	4	4	0.6038	42
T53F:PMB vs. P62L:PMB	267.1	364.3	-97.24	26.9	4	4	5.111	42
T53F:PMB vs. E68D:untreated	267.1	236.4	30.71	26.9	4	4	1.615	42
T53F:PMB vs. E68D:PMB	267.1	348	-80.92	26.9	4	4	4.254	42
T53F:PMB vs. T132i:untreated	267.1	326.3	-59.23	26.9	4	4	3.114	42
T53F:PMB vs. T132i:PMB	267.1	413.3	-146.3	26.9	4	4	7.689	42
A55V:untreated vs. A55V:PMB	229.3	330.6	-101.3	26.9	4	4	5.328	42
A55V:untreated vs. P62L:untreated	229.3	278.5	-49.25	26.9	4	4	2.589	42
A55V:untreated vs. P62L:PMB	229.3	364.3	-135	26.9	4	4	7.097	42
A55V:untreated vs. E68D:untreated	229.3	236.4	-7.054	26.9	4	4	0.3708	42
A55V:untreated vs. E68D:PMB	229.3	348	-118.7	26.9	4	4	6.239	42
A55V:untreated vs. T132i:untreated	229.3	326.3	-97	26.9	4	4	5.099	42
A55V:untreated vs. T132i:PMB	229.3	413.3	-184	26.9	4	4	9.675	42
A55V:PMB vs. P62L:untreated	330.6	278.5	52.1	26.9	4	4	2.739	42
A55V:PMB vs. P62L:PMB	330.6	364.3	-33.65	26.9	4	4	1.769	42
A55V:PMB vs. E68D:untreated	330.6	236.4	94.29	26.9	4	4	4.957	42
A55V:PMB vs. E68D:PMB	330.6	348	-17.34	26.9	4	4	0.9113	42
A55V:PMB vs. T132i:untreated	330.6	326.3	4.351	26.9	4	4	0.2287	42
A55V:PMB vs. T132i:PMB	330.6	413.3	-82.69	26.9	4	4	4.347	42
P62L:untreated vs. P62L:PMB	278.5	364.3	-85.75	26.9	4	4	4.508	42
P62L:untreated vs. E68D:untreated	278.5	236.4	42.2	26.9	4	4	2.218	42
P62L:untreated vs. E68D:PMB	278.5	348	-69.43	26.9	4	4	3.65	42
P62L:untreated vs. T132i:untreated	278.5	326.3	-47.74	26.9	4	4	2.51	42
P62L:untreated vs. T132i:PMB	278.5	413.3	-134.8	26.9	4	4	7.085	42
P62L:PMB vs. E68D:untreated	364.3	236.4	127.9	26.9	4	4	6.726	42
P62L:PMB vs. E68D:PMB	364.3	348	16.32	26.9	4	4	0.8578	42
P62L:PMB vs. T132i:untreated	364.3	326.3	38.01	26.9	4	4	1.998	42
P62L:PMB vs. T132i:PMB	364.3	413.3	-49.04	26.9	4	4	2.578	42
E68D:untreated vs. E68D:PMB	236.4	348	-111.6	26.9	4	4	5.868	42
E68D:untreated vs. T132i:untreated	236.4	326.3	-89.94	26.9	4	4	4.728	42
E68D:untreated vs. T132i:PMB	236.4	413.3	-177	26.9	4	4	9.304	42
E68D:PMB vs. T132i:untreated	348	326.3	21.69	26.9	4	4	1.14	42
E68D:PMB vs. T132i:PMB	348	413.3	-65.36	26.9	4	4	3.436	42
T132i:untreated vs. T132i:PMB	326.3	413.3	-87.04	26.9	4	4	4.576	42

## Sheet: Fig 5 A and B
	untreated			PMB			SMDQ
EV	6	6.6	4.4	5.1	13.8511	3.659	3.5	5.42299	6.47631
WT	55.1	76.5	50.8	102.6	131.3	88.4	104	138.043	137.415
A55Y	4.2	6.1	4.1	17.3	19.1	17.3	98.5	99.3197	94.1168
L58V	8	10.3	11.8	39.9	33.8	22.5	96.3	87.7437	80.5386
P62A	10.3	10.7	7	38.4	30.1	22.9	87	100.791	99.1846
F63W	7.8	5.6	5.1	21.9	20.8	19.6	71.2	120.359	94.1499
R64E	9.4	8.6	5.5	31.1	28.2	16.7	106.5	77.493	127.432
D65T	6.8	9.5	7.2	28	30.5	19.9	79.1	130.187	116.751
E68Y	6.1	11.4	7.2	41.7	31.3	22.2	92.7	87.2603	87.7138
L105V	7.5	8.9	6.4	29.2	39.3	22	64.6	120.779	79.8353
H107R	5.7	8.4	6.3	59	32.5	21.8	109.5	181.047	97.561
S127L	8.9	9.5	7.6	45.5	34.1	70.1	112.6	107.254	114.458
Two-way ANOVA	Ordinary
Alpha	0.05
Within each column, compare rows (simple effects within columns)
Number of families	3
Number of comparisons per family	11
Alpha	0.05
Dunnett's multiple comparisons test	Mean Diff.	95.00% CI of diff.	Below threshold?	Summary	Adjusted P Value
untreated
WT vs. EV	55.13	22.66 to 87.60	Yes	****	<0.0001
WT vs. A55Y	56	23.53 to 88.47	Yes	****	<0.0001
WT vs. L58V	50.77	18.30 to 83.24	Yes	***	0.0004
WT vs. P62A	51.47	19.00 to 83.94	Yes	***	0.0003
WT vs. F63W	54.63	22.16 to 87.10	Yes	***	0.0001
WT vs. R64E	52.97	20.50 to 85.44	Yes	***	0.0002
WT vs. D65T	52.97	20.50 to 85.44	Yes	***	0.0002
WT vs. E68Y	52.57	20.10 to 85.04	Yes	***	0.0002
WT vs. L105V	53.2	20.73 to 85.67	Yes	***	0.0002
WT vs. H107R	54	21.53 to 86.47	Yes	***	0.0001
WT vs. S127L	52.13	19.66 to 84.60	Yes	***	0.0003
PMB
WT vs. EV	99.9	67.43 to 132.4	Yes	****	<0.0001
WT vs. A55Y	89.53	57.06 to 122.0	Yes	****	<0.0001
WT vs. L58V	75.37	42.90 to 107.8	Yes	****	<0.0001
WT vs. P62A	76.97	44.50 to 109.4	Yes	****	<0.0001
WT vs. F63W	86.67	54.20 to 119.1	Yes	****	<0.0001
WT vs. R64E	82.1	49.63 to 114.6	Yes	****	<0.0001
WT vs. D65T	81.3	48.83 to 113.8	Yes	****	<0.0001
WT vs. E68Y	75.7	43.23 to 108.2	Yes	****	<0.0001
WT vs. L105V	77.27	44.80 to 109.7	Yes	****	<0.0001
WT vs. H107R	69.67	37.20 to 102.1	Yes	****	<0.0001
WT vs. S127L	57.53	25.06 to 90.00	Yes	****	<0.0001
Two-way ANOVA	Ordinary
Alpha	0.05
Compare each cell mean with the other cell mean in that row
Number of families	1
Number of comparisons per family	12
Alpha	0.05
Šídák's multiple comparisons test	Mean Diff.	95.00% CI of diff.	Below threshold?	Summary	Adjusted P Value
untreated versus PMB
EV	-1.87	-23.29 to 19.55	No	ns	>0.9999
WT	-46.63	-68.05 to -25.22	Yes	****	<0.0001
A55Y	-13.1	-34.52 to 8.316	No	ns	0.5955
L58V	-22.03	-43.45 to -0.6175	Yes	*	0.0395
P62A	-21.13	-42.55 to 0.2825	No	ns	0.0556
F63W	-14.6	-36.02 to 6.816	No	ns	0.4338
R64E	-17.5	-38.92 to 3.916	No	ns	0.1949
D65T	-18.3	-39.72 to 3.116	No	ns	0.1508
E68Y	-23.5	-44.92 to -2.084	Yes	*	0.0222
L105V	-22.57	-43.98 to -1.151	Yes	*	0.0321
H107R	-30.97	-52.38 to -9.551	Yes	***	0.0009
S127L	-41.23	-62.65 to -19.82	Yes	****	<0.0001
IM variants
Number of families	1
Number of comparisons per family	11
Alpha	0.05
Dunnett's multiple comparisons test	Mean Diff.	95.00% CI of diff.	Below threshold?	Summary	Adjusted P Value	B-?
WT vs. EV	121.4	70.19 to 172.5	Yes	****	<0.0001	A	EV
WT vs. A55Y	29.17	-21.99 to 80.34	No	ns	0.5007	C	A55Y
WT vs. L58V	38.29	-12.87 to 89.45	No	ns	0.2192	D	L58V
WT vs. P62A	30.83	-20.33 to 81.99	No	ns	0.439	E	P62A
WT vs. F63W	31.25	-19.91 to 82.41	No	ns	0.4238	F	F63W
WT vs. R64E	22.68	-28.48 to 73.84	No	ns	0.7617	G	R64E
WT vs. D65T	17.81	-33.36 to 68.97	No	ns	0.9179	H	D65T
WT vs. E68Y	37.26	-13.90 to 88.42	No	ns	0.2433	I	E68Y
WT vs. L105V	38.08	-13.08 to 89.24	No	ns	0.2239	J	L105V
WT vs. H107W	-2.883	-54.05 to 48.28	No	ns	0.9998	K	H107W
WT vs. S127L	15.05	-36.11 to 66.21	No	ns	0.9685	L	S127L
Test details	Mean 1	Mean 2	Mean Diff.	SE of diff.	n1	n2	q	DF
WT vs. EV	126.5	5.133	121.4	17.24	3	3	7.039	24
WT vs. A55Y	126.5	97.31	29.17	17.24	3	3	1.692	24
WT vs. L58V	126.5	88.19	38.29	17.24	3	3	2.221	24
WT vs. P62A	126.5	95.66	30.83	17.24	3	3	1.788	24
WT vs. F63W	126.5	95.24	31.25	17.24	3	3	1.813	24
WT vs. R64E	126.5	103.8	22.68	17.24	3	3	1.315	24
WT vs. D65T	126.5	108.7	17.81	17.24	3	3	1.033	24
WT vs. E68Y	126.5	89.22	37.26	17.24	3	3	2.161	24
WT vs. L105V	126.5	88.4	38.08	17.24	3	3	2.209	24
WT vs. H107W	126.5	129.4	-2.883	17.24	3	3	0.1673	24
WT vs. S127L	126.5	111.4	15.05	17.24	3	3	0.8729	24

## Sheet: Fig 5C
EV	WT	A55Y	L58V	P62A	F63W	R64E	D65T	E68Y	L105V	H107R	S127L
0	1	1.04082	0.794218	0.915245	0.709275	0.752231	0.928384	0.674018	0.907517	3.51862	0.777111
0	0.999998	1.05136	0.946658	0.721568	0.652353	0.398968	1.07995	1.00454	0.966952	6.3761	1.53335
0	1	0.742091	0.6772	0.51484	0.659292	0.842068	0.70505	0.90598	1.24984	3.69924	1.09309
0	1	0.794271	0.746726	0.624232	0.536743	0.757583	0.579498	0.975602	1.05959	3.87186	1.27878
Number of families	1
Number of comparisons per family	11
Alpha	0.05
Dunnett's multiple comparisons test	Mean Diff.	95.00% CI of diff.	Below threshold?	Summary	Adjusted P Value	B-?
WT vs. EV	1	0.1402 to 1.860	Yes	*	0.0157	A	EV
WT vs. A55Y	0.09287	-0.7669 to 0.9527	No	ns	0.9996	C	A55Y
WT vs. L58V	0.2088	-0.6510 to 1.069	No	ns	0.9919	D	L58V
WT vs. P62A	0.306	-0.5538 to 1.166	No	ns	0.9227	E	P62A
WT vs. F63W	0.3606	-0.4992 to 1.220	No	ns	0.8294	F	F63W
WT vs. R64E	0.3123	-0.5475 to 1.172	No	ns	0.914	G	R64E
WT vs. D65T	0.1768	-0.6830 to 1.037	No	ns	0.9966	H	D65T
WT vs. E68Y	0.11	-0.7498 to 0.9698	No	ns	0.9995	I	E68Y
WT vs. L105V	-0.04598	-0.9058 to 0.8138	No	ns	0.9998	J	L105V
WT vs. H107R	-3.366	-4.226 to -2.507	Yes	****	<0.0001	K	H107R
WT vs. S127L	-0.1706	-1.030 to 0.6892	No	ns	0.9968	L	S127L
Test details	Mean 1	Mean 2	Mean Diff.	SE of diff.	n1	n2	q	DF
WT vs. EV	1	0	1	0.2975	4	4	3.361	36
WT vs. A55Y	1	0.9071	0.09287	0.2975	4	4	0.3121	36
WT vs. L58V	1	0.7912	0.2088	0.2975	4	4	0.7018	36
WT vs. P62A	1	0.694	0.306	0.2975	4	4	1.029	36
WT vs. F63W	1	0.6394	0.3606	0.2975	4	4	1.212	36
WT vs. R64E	1	0.6877	0.3123	0.2975	4	4	1.05	36
WT vs. D65T	1	0.8232	0.1768	0.2975	4	4	0.5942	36
WT vs. E68Y	1	0.89	0.11	0.2975	4	4	0.3696	36
WT vs. L105V	1	1.046	-0.04598	0.2975	4	4	0.1545	36
WT vs. H107R	1	4.366	-3.366	0.2975	4	4	11.32	36
WT vs. S127L	1	1.171	-0.1706	0.2975	4	4	0.5734	36

## Sheet: Fig 5D
WT	A55Y	L58V	P62A	F63W	R64E	D65T	E68Y	L105V	H107R	S127L
1	0.251208	0.444883	0.789822	0.555295	0.968452	0.501882	0.571512	0.405762	0.327418	0.06558
1	0.278512	0.385813	0.795685	0.602712	0.866028	0.323032	0.388688	0.296451	0.275768	0.043739
1	0.262229	0.548927	0.840646	0.58442	0.721309		0.40412	0.552728	0.230607	0.113066
1	0.228498	0.46973	0.88093	0.600118	0.810222	0.501951	0.508421	0.402244	0.461529	0.048762
1	0.213089	0.452049	0.735331	0.529268	0.87099	0.452472	0.590782	0.674603	0.400481	0.155281
0.805697
0.742517
1.08041
0.726981
Note: Wy was loaded twice (as the first and last lane), all samples quantified.
Number of families	1
Number of comparisons per family	10
Alpha	0.05
Dunnett's multiple comparisons test	Mean Diff.	95.00% CI of diff.	Below threshold?	Summary	Adjusted P Value	A-?
WT vs. A55Y	0.6817	0.5350 to 0.8283	Yes	****	<0.0001	B	A55Y
WT vs. L58V	0.4681	0.3215 to 0.6148	Yes	****	<0.0001	C	L58V
WT vs. P62A	0.1199	-0.02673 to 0.2666	No	ns	0.1679	D	P62A
WT vs. F63W	0.354	0.2074 to 0.5007	Yes	****	<0.0001	E	F63W
WT vs. R64E	0.081	-0.06565 to 0.2276	No	ns	0.6103	F	R64E
WT vs. D65T	0.4836	0.3256 to 0.6416	Yes	****	<0.0001	G	D65T
WT vs. E68Y	0.4357	0.2890 to 0.5823	Yes	****	<0.0001	H	E68Y
WT vs. L105V	0.462	0.3154 to 0.6087	Yes	****	<0.0001	I	L105V
WT vs. H107R	0.5892	0.4426 to 0.7359	Yes	****	<0.0001	J	H107R
WT vs. S127L	0.8431	0.6965 to 0.9898	Yes	****	<0.0001	K	S127L
Test details	Mean 1	Mean 2	Mean Diff.	SE of diff.	n1	n2	q	DF
WT vs. A55Y	0.9284	0.2467	0.6817	0.05093	9	5	13.39	47
WT vs. L58V	0.9284	0.4603	0.4681	0.05093	9	5	9.192	47
WT vs. P62A	0.9284	0.8085	0.1199	0.05093	9	5	2.355	47
WT vs. F63W	0.9284	0.5744	0.354	0.05093	9	5	6.952	47
WT vs. R64E	0.9284	0.8474	0.081	0.05093	9	5	1.591	47
WT vs. D65T	0.9284	0.4448	0.4836	0.05487	9	4	8.813	47
WT vs. E68Y	0.9284	0.4927	0.4357	0.05093	9	5	8.555	47
WT vs. L105V	0.9284	0.4664	0.462	0.05093	9	5	9.073	47
WT vs. H107R	0.9284	0.3392	0.5892	0.05093	9	5	11.57	47
WT vs. S127L	0.9284	0.08529	0.8431	0.05093	9	5	16.56	47
